# Supplementary material for: A parametric bootstrap approach for computing confidence intervals for genetic correlations with application to genetically determined protein-protein networks
Source: HGG Adv. 2024 May 8;5(3):100304. doi: 10.1016/j.xhgg.2024.100304 (PMC11140211; doi:10.1016/j.xhgg.2024.100304)
Supplement: Document S2. Tables S1–S8 [file mmc2.xlsx]

## Sheet: Table S1
Table S1: Estimated coverage probabilities and confidence interval width from simulations, evaluated by simulated genetic correlation rho_k and trait heritabilities h1-squared and h2-squared.
			Setting A						Setting B						Setting C
			PMF		Beta approximation		Fisher's transformation		PMF		Beta approximation		Fisher's transformation		PMF		Beta approximation		Fisher's transformation
rho_k	h1_sq	h2_sq	Coverage probability	CI width	Coverage probability	CI width	Coverage probability	CI width	Coverage probability	CI width	Coverage probability	CI width	Coverage probability	CI width	Coverage probability	CI width	Coverage probability	CI width	Coverage probability	CI width
-0.95	0.05	0.05	0.754421	1.56235	0.672005	1.40026	0.066198	0.704291	0.820038	1.45843	0.766179	1.4537	0.059769	0.581802	0.865476	1.37653	0.805556	1.37899	0.0544766	0.506368
-0.95	0.05	0.15	0.842841	1.3681	0.722904	1.23858	0.110737	0.642184	0.890178	1.19336	0.80633	1.23722	0.0946629	0.509687	0.914412	1.06669	0.83104	1.11805	0.0988225	0.415493
-0.95	0.05	0.25	0.86756	1.18987	0.71689	1.11362	0.118221	0.618435	0.892594	0.999932	0.793681	1.08092	0.120492	0.463642	0.913631	0.897866	0.816451	0.982705	0.112087	0.379835
-0.95	0.05	0.35	0.870186	1.07754	0.708784	1.05127	0.130117	0.588446	0.888641	0.912704	0.78559	1.01907	0.120915	0.439047	0.91545	0.82243	0.811941	0.925269	0.121188	0.356405
-0.95	0.05	0.45	0.864606	1.01075	0.697616	1.02643	0.135765	0.573185	0.887611	0.858402	0.782517	0.987218	0.135157	0.421661	0.915292	0.780784	0.808822	0.897663	0.131086	0.345543
-0.95	0.05	0.55	0.874415	0.955411	0.707932	0.993403	0.142285	0.550986	0.894639	0.816208	0.786059	0.955201	0.13074	0.409201	0.920178	0.752413	0.811128	0.88167	0.129216	0.335601
-0.95	0.05	0.65	0.874103	0.92853	0.69492	0.991683	0.138269	0.547378	0.893973	0.791733	0.786572	0.943524	0.131764	0.401923	0.919762	0.729572	0.810411	0.866906	0.139127	0.327595
-0.95	0.05	0.75	0.880634	0.895576	0.703653	0.970808	0.164395	0.53319	0.903286	0.766344	0.790577	0.9168	0.141496	0.388853	0.917306	0.711384	0.812166	0.853946	0.143438	0.317381
-0.95	0.05	0.85	0.891265	0.874065	0.711743	0.957424	0.154358	0.528686	0.90706	0.752566	0.787707	0.907599	0.134422	0.387742	0.918332	0.695574	0.815282	0.838073	0.156487	0.311205
-0.95	0.05	0.95	0.907886	0.853385	0.709142	0.947831	0.151957	0.526489	0.916708	0.741237	0.791955	0.891275	0.141199	0.381693	0.926107	0.680665	0.834732	0.809168	0.155123	0.305105
-0.95	0.15	0.05	0.857961	1.36208	0.727793	1.23569	0.0973114	0.65475	0.890206	1.1882	0.809607	1.23414	0.087158	0.505212	0.908815	1.0713	0.8223	1.12593	0.0979766	0.42122
-0.95	0.15	0.15	0.930915	1.0965	0.815012	1.00028	0.180097	0.523679	0.945013	0.868244	0.864608	0.936778	0.187914	0.367331	0.94979	0.730844	0.86821	0.815177	0.189915	0.292105
-0.95	0.15	0.25	0.944028	0.89319	0.831249	0.843104	0.242181	0.448165	0.948205	0.67943	0.864427	0.768654	0.237646	0.311112	0.96647	0.565618	0.883595	0.66348	0.238061	0.242232
-0.95	0.15	0.35	0.948888	0.770506	0.842406	0.761869	0.273755	0.403383	0.958798	0.596226	0.87951	0.692332	0.265963	0.279047	0.970571	0.506886	0.897898	0.605934	0.279793	0.218208
-0.95	0.15	0.45	0.95634	0.701644	0.853457	0.725831	0.318903	0.37186	0.963887	0.551787	0.884519	0.658158	0.282841	0.264029	0.972575	0.468615	0.916725	0.576963	0.303528	0.199683
-0.95	0.15	0.55	0.958659	0.654476	0.868479	0.689523	0.347131	0.350401	0.968527	0.521209	0.898542	0.63764	0.300655	0.24907	0.973268	0.44756	0.921806	0.584612	0.315186	0.193028
-0.95	0.15	0.65	0.961314	0.626432	0.861065	0.687559	0.354736	0.341672	0.970739	0.493973	0.909402	0.613553	0.31542	0.235261	0.975783	0.425427	0.927049	0.575196	0.330991	0.184591
-0.95	0.15	0.75	0.96861	0.599845	0.873298	0.673809	0.371178	0.327309	0.968419	0.478533	0.913833	0.609873	0.335584	0.227055	0.979192	0.41163	0.940476	0.55308	0.349833	0.175439
-0.95	0.15	0.85	0.971907	0.586352	0.88097	0.65909	0.384658	0.321473	0.974434	0.462394	0.924409	0.586901	0.369714	0.215505	0.977982	0.398923	0.935348	0.545843	0.36451	0.171532
-0.95	0.15	0.95	0.976414	0.573029	0.894594	0.640847	0.388601	0.315007	0.981305	0.45459	0.942607	0.561468	0.375021	0.209528	0.98478	0.390855	0.936417	0.514749	0.381228	0.164991
-0.95	0.25	0.05	0.871987	1.19241	0.71765	1.11779	0.1185	0.620038	0.883271	1.0062	0.784511	1.09379	0.106834	0.46973	0.921053	0.895189	0.82538	0.976804	0.112464	0.375156
-0.95	0.25	0.15	0.941158	0.890374	0.835638	0.835531	0.245074	0.44686	0.952549	0.676532	0.872658	0.757592	0.228152	0.31432	0.962855	0.569078	0.881758	0.667352	0.216816	0.247078
-0.95	0.25	0.25	0.961229	0.687561	0.859683	0.682746	0.314324	0.369389	0.9668	0.508394	0.8917	0.601874	0.315227	0.253074	0.9808	0.420713	0.9141	0.533145	0.315789	0.194542
-0.95	0.25	0.35	0.970128	0.579401	0.890437	0.599945	0.392624	0.316821	0.977596	0.434871	0.922785	0.541132	0.350901	0.221239	0.9836	0.373385	0.945	0.500053	0.367331	0.169347
-0.95	0.25	0.45	0.975649	0.51756	0.913017	0.567407	0.445862	0.284824	0.9821	0.39438	0.943	0.510035	0.405347	0.198328	0.983	0.346429	0.9621	0.503249	0.415406	0.154751
-0.95	0.25	0.55	0.976553	0.476955	0.917034	0.556973	0.477413	0.268888	0.9873	0.369687	0.9562	0.505553	0.435831	0.18406	0.9882	0.317906	0.9662	0.505156	0.444732	0.14166
-0.95	0.25	0.65	0.982453	0.449013	0.928407	0.551581	0.51465	0.249492	0.986199	0.352844	0.964296	0.513902	0.475683	0.172326	0.9927	0.300837	0.9597	0.515538	0.479216	0.132592
-0.95	0.25	0.75	0.983454	0.429611	0.925191	0.548073	0.535787	0.239865	0.9888	0.334792	0.963	0.498755	0.494995	0.163908	0.9967	0.286358	0.9608	0.520396	0.499271	0.127317
-0.95	0.25	0.85	0.987176	0.415932	0.935377	0.527274	0.557105	0.231355	0.992899	0.322695	0.960796	0.484169	0.522336	0.155275	0.9975	0.274545	0.9625	0.516823	0.528916	0.122217
-0.95	0.25	0.95	0.99148	0.405796	0.93314	0.520138	0.57612	0.220259	0.9953	0.316144	0.9606	0.477906	0.548804	0.148269	0.9985	0.263914	0.9631	0.494617	0.554298	0.115035
-0.95	0.35	0.05	0.869923	1.0813	0.712541	1.04608	0.12759	0.589092	0.895802	0.912042	0.794834	1.01618	0.114216	0.441893	0.914916	0.820113	0.810574	0.927876	0.114712	0.357691
-0.95	0.35	0.15	0.950365	0.773873	0.844943	0.762996	0.287352	0.405827	0.959903	0.597034	0.882631	0.686469	0.272375	0.279531	0.970668	0.505687	0.898288	0.604245	0.280432	0.216698
-0.95	0.35	0.25	0.971509	0.580493	0.88744	0.602545	0.39053	0.322509	0.9759	0.437073	0.9196	0.539898	0.359453	0.220181	0.9813	0.374499	0.9398	0.508218	0.362512	0.171475
-0.95	0.35	0.35	0.979296	0.48345	0.920984	0.54241	0.463281	0.272739	0.983	0.374322	0.9536	0.50127	0.42258	0.185216	0.9908	0.323441	0.9685	0.494606	0.443854	0.142637
-0.95	0.35	0.45	0.9856	0.427658	0.9424	0.507714	0.529028	0.23534	0.9888	0.336495	0.9697	0.486144	0.494845	0.163416	0.994	0.288216	0.9676	0.515143	0.500072	0.1279
-0.95	0.35	0.55	0.9873	0.394513	0.9445	0.519676	0.581623	0.220422	0.9936	0.309006	0.9768	0.49181	0.539425	0.147387	0.9976	0.265761	0.9672	0.516807	0.540823	0.116606
-0.95	0.35	0.65	0.990398	0.370218	0.944789	0.517966	0.628686	0.202413	0.9938	0.293016	0.9694	0.515761	0.573153	0.140901	0.9991	0.25304	0.9573	0.535391	0.582731	0.109425
-0.95	0.35	0.75	0.994	0.348956	0.9497	0.507788	0.65996	0.191237	0.9966	0.279098	0.9711	0.514054	0.612488	0.131986	0.9983	0.245117	0.9583	0.534535	0.607413	0.103138
-0.95	0.35	0.85	0.9955	0.338647	0.9515	0.51664	0.687741	0.182938	0.9983	0.268141	0.9711	0.495265	0.646146	0.123383	0.9991	0.237879	0.9747	0.547995	0.637456	0.0989571
-0.95	0.35	0.95	0.996599	0.33065	0.954891	0.502669	0.701029	0.172657	0.9991	0.264444	0.9771	0.481067	0.677181	0.11685	0.9979	0.229308	0.9827	0.55135	0.674514	0.0939251
-0.95	0.45	0.05	0.869167	1.00515	0.7025	1.01721	0.143911	0.56816	0.898621	0.856436	0.792645	0.972706	0.130797	0.419026	0.920759	0.775469	0.812195	0.889866	0.137366	0.340014
-0.95	0.45	0.15	0.952762	0.704661	0.851836	0.72557	0.307427	0.373798	0.970203	0.550544	0.888766	0.652459	0.298718	0.256449	0.97037	0.471667	0.908408	0.593259	0.304273	0.203004
-0.95	0.45	0.25	0.975541	0.516542	0.905473	0.575662	0.43728	0.287239	0.982	0.397148	0.9393	0.523196	0.399603	0.198963	0.9829	0.343376	0.9625	0.505918	0.420184	0.153319
-0.95	0.45	0.35	0.9837	0.430964	0.9345	0.527759	0.532405	0.241099	0.9872	0.337041	0.9679	0.486565	0.484661	0.166269	0.9934	0.291989	0.9667	0.497751	0.504303	0.127016
-0.95	0.45	0.45	0.9878	0.380267	0.948	0.511501	0.597632	0.209321	0.994	0.301816	0.975	0.493739	0.567368	0.143485	0.9979	0.260552	0.9544	0.518996	0.551158	0.112586
-0.95	0.45	0.55	0.9918	0.350516	0.9503	0.517055	0.648017	0.188796	0.9979	0.279382	0.9751	0.50466	0.608156	0.130205	0.999	0.242963	0.9605	0.55982	0.615167	0.104523
-0.95	0.45	0.65	0.9952	0.326781	0.9575	0.519392	0.693938	0.169997	0.9984	0.261335	0.9722	0.528163	0.664932	0.11905	0.9983	0.226121	0.9755	0.563505	0.654448	0.0953976
-0.95	0.45	0.75	0.9968	0.311996	0.961	0.531287	0.732131	0.160236	0.9974	0.249892	0.9776	0.537874	0.695827	0.111674	0.9983	0.219422	0.9841	0.594132	0.6735	0.0910458
-0.95	0.45	0.85	0.9984	0.300822	0.9718	0.543272	0.766557	0.150866	0.9978	0.244976	0.9826	0.556296	0.725184	0.106536	0.999	0.215816	0.992	0.618354	0.720764	0.0859133
-0.95	0.45	0.95	0.9984	0.289987	0.9745	0.535699	0.786375	0.144133	0.9992	0.242189	0.9924	0.539708	0.762242	0.101052	0.9993	0.21377	0.9968	0.632025	0.751841	0.0832655
-0.95	0.55	0.05	0.870064	0.960691	0.704916	0.998509	0.142438	0.553877	0.891176	0.823878	0.781735	0.961388	0.132166	0.41465	0.915743	0.746231	0.811763	0.874738	0.1496	0.327871
-0.95	0.55	0.15	0.952843	0.657776	0.856651	0.70365	0.337851	0.354853	0.963898	0.52132	0.892397	0.634111	0.317154	0.245439	0.973187	0.441286	0.923962	0.573786	0.30614	0.191216
-0.95	0.55	0.25	0.977858	0.479949	0.916742	0.564235	0.471593	0.267886	0.982398	0.373223	0.949595	0.517293	0.439119	0.184689	0.9882	0.31551	0.9651	0.50282	0.4558	0.141281
-0.95	0.55	0.35	0.988899	0.393202	0.944294	0.519623	0.588513	0.216567	0.9921	0.311132	0.9703	0.496577	0.53057	0.15163	0.997	0.266643	0.9658	0.513418	0.538622	0.117135
-0.95	0.55	0.45	0.992	0.347223	0.9519	0.521107	0.654017	0.185104	0.9975	0.278609	0.9724	0.515934	0.60099	0.131273	0.9991	0.244192	0.9628	0.563261	0.613384	0.10291
-0.95	0.55	0.55	0.9957	0.321209	0.96	0.524421	0.711027	0.169016	0.9985	0.261326	0.9729	0.526229	0.665473	0.116959	0.9988	0.223892	0.9787	0.580268	0.672025	0.0926055
-0.95	0.55	0.65	0.9973	0.300622	0.9661	0.536518	0.747317	0.152205	0.9985	0.246863	0.9772	0.554318	0.70339	0.10711	0.9985	0.212417	0.9887	0.629823	0.706723	0.0872417
-0.95	0.55	0.75	0.9987	0.289573	0.9765	0.563193	0.79146	0.140994	0.9986	0.234475	0.9866	0.587845	0.755111	0.101059	0.9996	0.202978	0.9964	0.674175	0.748481	0.0826901
-0.95	0.55	0.85	0.9992	0.277243	0.984	0.57178	0.813372	0.13216	0.9993	0.225695	0.9953	0.602517	0.789044	0.0954395	0.9999	0.196453	0.999	0.684562	0.790666	0.0795201
-0.95	0.55	0.95	0.9996	0.271838	0.9902	0.595797	0.835085	0.128446	0.9999	0.224675	0.9983	0.599816	0.82358	0.0914343	1	0.192884	0.9998	0.691759	0.836296	0.0779458
-0.95	0.65	0.05	0.871376	0.920594	0.700014	0.985246	0.14441	0.545927	0.888834	0.794648	0.775689	0.945446	0.138154	0.400905	0.91863	0.726296	0.811608	0.863446	0.142145	0.323929
-0.95	0.65	0.15	0.960752	0.626902	0.862112	0.688134	0.342171	0.344103	0.967147	0.49638	0.908294	0.616962	0.334554	0.234616	0.976183	0.421819	0.931552	0.569024	0.343162	0.182485
-0.95	0.65	0.25	0.977061	0.451858	0.912251	0.559056	0.505599	0.253606	0.985799	0.351151	0.952095	0.504185	0.479275	0.172044	0.9913	0.298904	0.9586	0.51821	0.471071	0.13423
-0.95	0.65	0.35	0.991299	0.367361	0.943694	0.519796	0.617903	0.201599	0.9957	0.287695	0.9651	0.489648	0.589141	0.138059	0.9989	0.253495	0.9585	0.524194	0.5692	0.108707
-0.95	0.65	0.45	0.9959	0.325136	0.9554	0.527071	0.702176	0.171464	0.9989	0.258362	0.971	0.519596	0.64702	0.119311	0.9987	0.231988	0.9738	0.584809	0.658123	0.0966909
-0.95	0.65	0.55	0.998	0.296762	0.9686	0.552235	0.75735	0.151368	0.9984	0.242689	0.98	0.548098	0.717066	0.106662	0.9993	0.212369	0.989	0.625426	0.712458	0.0866814
-0.95	0.65	0.65	0.9983	0.277536	0.9807	0.560657	0.789558	0.135799	0.9993	0.23661	0.9919	0.604574	0.770945	0.0993503	0.9998	0.19763	0.9975	0.684559	0.766148	0.0821417
-0.95	0.65	0.75	0.9995	0.268726	0.9874	0.594711	0.81733	0.126206	0.9992	0.225522	0.9971	0.630984	0.799111	0.0932558	0.9995	0.185214	0.999	0.73799	0.80802	0.0791313
-0.95	0.65	0.85	1	0.261186	0.9941	0.610392	0.841702	0.118903	0.9999	0.213399	0.9988	0.660291	0.841853	0.0897074	1	0.180139	1	0.757286	0.854095	0.0777543
-0.95	0.65	0.95	0.9999	0.255451	0.9976	0.639294	0.871991	0.116548	0.9998	0.20601	0.9998	0.627199	0.879189	0.0877096	1	0.172099	1	0.730843	0.907566	0.0768111
-0.95	0.75	0.05	0.884815	0.897939	0.698358	0.969276	0.141617	0.543591	0.904845	0.768616	0.789015	0.918399	0.144119	0.391065	0.920461	0.71032	0.813743	0.85089	0.140012	0.321222
-0.95	0.75	0.15	0.965614	0.601486	0.871835	0.67124	0.379354	0.3255	0.970322	0.475784	0.920825	0.593889	0.339649	0.223825	0.979379	0.414368	0.936737	0.565217	0.345216	0.176286
-0.95	0.75	0.25	0.985176	0.433973	0.919271	0.559483	0.544797	0.240476	0.989599	0.334847	0.950995	0.495945	0.500231	0.16073	0.9968	0.28735	0.9614	0.515005	0.504132	0.127287
-0.95	0.75	0.35	0.992398	0.35001	0.938588	0.52075	0.652458	0.188565	0.9977	0.273476	0.9618	0.508919	0.607366	0.130346	0.999	0.252128	0.9585	0.558603	0.609295	0.104868
-0.95	0.75	0.45	0.9976	0.307938	0.9608	0.532091	0.736124	0.159874	0.9985	0.242609	0.9769	0.526438	0.694486	0.110895	0.9985	0.230462	0.9849	0.61411	0.693949	0.0910556
-0.95	0.75	0.55	0.9986	0.282364	0.9788	0.571844	0.795412	0.13987	0.9984	0.229658	0.9896	0.572899	0.749827	0.0993992	0.9994	0.206749	0.9966	0.671049	0.758967	0.0831637
-0.95	0.75	0.65	0.9992	0.26423	0.9886	0.60087	0.824076	0.126432	0.9993	0.21996	0.9965	0.635166	0.799526	0.092902	0.9996	0.1837	0.9986	0.726867	0.813683	0.0787105
-0.95	0.75	0.75	0.9996	0.254546	0.995	0.634955	0.851724	0.119254	0.9999	0.215932	0.9988	0.698093	0.848087	0.0902014	1	0.161877	1	0.771812	0.860296	0.077151
-0.95	0.75	0.85	0.9998	0.247465	0.9979	0.650773	0.883878	0.113586	1	0.204736	0.9999	0.699981	0.89363	0.0882484	1	0.156791	1	0.800714	0.922799	0.0774759
-0.95	0.75	0.95	1	0.243468	0.9996	0.654643	0.921175	0.112616	1	0.19415	1	0.652476	0.942385	0.087816	1	0.159729	1	0.751694	0.963796	0.0772499
-0.95	0.85	0.05	0.895021	0.872064	0.700042	0.964858	0.153324	0.531303	0.899141	0.752351	0.778483	0.911848	0.139117	0.386518	0.914579	0.694588	0.813425	0.840342	0.144737	0.314496
-0.95	0.85	0.15	0.973544	0.583176	0.882568	0.655593	0.373212	0.319466	0.972818	0.462434	0.92832	0.580671	0.3526	0.219443	0.984184	0.398548	0.945245	0.534737	0.358728	0.167571
-0.95	0.85	0.25	0.988576	0.416719	0.924141	0.535667	0.559032	0.229897	0.992799	0.324832	0.955196	0.488444	0.525751	0.156004	0.9961	0.276508	0.9634	0.513299	0.527468	0.121154
-0.95	0.85	0.35	0.996	0.336957	0.942494	0.514381	0.67854	0.17955	0.9981	0.264742	0.96	0.509963	0.651785	0.124723	0.998	0.2475	0.9698	0.554816	0.635662	0.0993663
-0.95	0.85	0.45	0.9984	0.297142	0.9687	0.530316	0.765586	0.151279	0.9975	0.234493	0.9826	0.536636	0.722383	0.105139	0.9987	0.231201	0.9912	0.61821	0.718658	0.0865108
-0.95	0.85	0.55	0.9991	0.272788	0.9837	0.571763	0.810487	0.132183	0.9992	0.223947	0.9945	0.597592	0.785509	0.0955917	0.9999	0.204296	0.9992	0.691332	0.78687	0.0788278
-0.95	0.85	0.65	0.9999	0.260223	0.9931	0.62892	0.84262	0.120443	0.9999	0.211724	0.9989	0.658886	0.837683	0.0898723	1	0.178822	0.9999	0.757614	0.860662	0.0777611
-0.95	0.85	0.75	1	0.247807	0.9976	0.671055	0.887635	0.11458	1	0.199438	1	0.691748	0.89285	0.0877997	0.9999	0.153432	0.9999	0.782798	0.919423	0.0770256
-0.95	0.85	0.85	1	0.237939	0.9995	0.673157	0.929867	0.112372	1	0.192716	1	0.694245	0.946252	0.0880443	1	0.141546	1	0.802751	0.969497	0.0776317
-0.95	0.85	0.95	1	0.231694	0.9997	0.668973	0.973087	0.113646	1	0.183058	1	0.638376	0.9867	0.0886539	1	0.140295	1	0.755055	0.994	0.0776438
-0.95	0.95	0.05	0.916313	0.853128	0.715655	0.943525	0.152718	0.525734	0.920436	0.736034	0.795389	0.886952	0.155004	0.37711	0.926329	0.682507	0.827829	0.817548	0.142506	0.306811
-0.95	0.95	0.15	0.981487	0.570142	0.893604	0.635332	0.393967	0.311856	0.979263	0.450962	0.941111	0.562733	0.373451	0.208971	0.984287	0.391762	0.936349	0.51273	0.37037	0.16481
-0.95	0.95	0.25	0.991988	0.407179	0.931698	0.524985	0.571174	0.222066	0.9962	0.313874	0.966	0.467974	0.566942	0.145751	0.9978	0.268136	0.9632	0.495672	0.554399	0.116402
-0.95	0.95	0.35	0.9971	0.330201	0.9469	0.510655	0.703858	0.174199	0.9991	0.258791	0.9738	0.483987	0.668405	0.116259	0.9988	0.244226	0.9844	0.547193	0.674545	0.0939822
-0.95	0.95	0.45	0.9988	0.29255	0.9711	0.543819	0.784296	0.145381	0.9989	0.232723	0.9902	0.542519	0.758649	0.100356	0.9998	0.231564	0.9976	0.630608	0.759567	0.0829789
-0.95	0.95	0.55	0.9995	0.265733	0.9901	0.565965	0.830672	0.126357	1	0.22168	0.9986	0.602599	0.825762	0.0917277	1	0.203369	1	0.683576	0.829829	0.077598
-0.95	0.95	0.65	1	0.254161	0.9966	0.622537	0.874271	0.11619	1	0.211618	1	0.636608	0.880945	0.0881279	1	0.177793	1	0.740149	0.903562	0.0766613
-0.95	0.95	0.75	1	0.241369	0.9997	0.655112	0.924252	0.111967	1	0.193538	1	0.656505	0.946715	0.0880159	1	0.150861	1	0.748936	0.9629	0.0770795
-0.95	0.95	0.85	1	0.231087	0.9997	0.668861	0.97529	0.113381	1	0.180669	1	0.633149	0.9866	0.0883357	1	0.137507	1	0.751437	0.9939	0.0775383
-0.95	0.95	0.95	1	0.21944	1	0.636302	0.9973	0.114139	1	0.171623	1	0.569218	0.9994	0.0886504	1	0.133057	1	0.729697	0.9999	0.0778609
-0.85	0.05	0.05	0.771232	1.57721	0.694696	1.41263	0.180496	0.718359	0.836762	1.47435	0.785043	1.47108	0.160313	0.596339	0.877228	1.39903	0.82429	1.40007	0.166814	0.517618
-0.85	0.05	0.15	0.876726	1.39586	0.771246	1.27281	0.271602	0.679467	0.915349	1.22679	0.850865	1.27261	0.251534	0.534071	0.931429	1.106	0.869854	1.16802	0.264218	0.44916
-0.85	0.05	0.25	0.907054	1.22511	0.785585	1.16202	0.324392	0.647664	0.930121	1.04677	0.860242	1.13885	0.295268	0.501837	0.944789	0.939423	0.87519	1.0423	0.299677	0.417367
-0.85	0.05	0.35	0.909455	1.12531	0.783161	1.10626	0.355676	0.628091	0.9356	0.954294	0.849361	1.0835	0.332549	0.481851	0.940916	0.860936	0.86776	0.996955	0.330725	0.399552
-0.85	0.05	0.45	0.915727	1.06494	0.78485	1.08629	0.376213	0.614564	0.945983	0.898714	0.867367	1.04071	0.348967	0.462481	0.940909	0.822432	0.859907	0.96526	0.351791	0.390006
-0.85	0.05	0.55	0.917793	1.01713	0.789655	1.07164	0.401465	0.60401	0.944134	0.865272	0.86257	1.03734	0.345811	0.459888	0.950571	0.790801	0.870778	0.950566	0.363117	0.377517
-0.85	0.05	0.65	0.922927	0.983603	0.796049	1.05414	0.407636	0.595186	0.944618	0.831948	0.88386	1.00627	0.382612	0.4438	0.953014	0.768546	0.876763	0.949348	0.363331	0.372249
-0.85	0.05	0.75	0.928601	0.952829	0.8053	1.05157	0.419732	0.592092	0.939175	0.811386	0.880843	1.00527	0.382187	0.442227	0.961095	0.746183	0.885381	0.925359	0.396274	0.364184
-0.85	0.05	0.85	0.943859	0.920027	0.817577	1.02451	0.420152	0.581593	0.948827	0.792026	0.901023	0.971673	0.39514	0.431801	0.967776	0.732833	0.893368	0.910025	0.395133	0.365337
-0.85	0.05	0.95	0.942731	0.903512	0.817731	1.02312	0.437849	0.574459	0.95198	0.779807	0.912129	0.95491	0.414211	0.427725	0.971054	0.716369	0.88855	0.888787	0.415693	0.356793
-0.85	0.15	0.05	0.875646	1.40354	0.765544	1.27807	0.260557	0.687772	0.91502	1.23268	0.845695	1.27998	0.243297	0.536387	0.935163	1.10282	0.87151	1.16264	0.27434	0.444813
-0.85	0.15	0.15	0.956249	1.15345	0.872205	1.088	0.436512	0.571649	0.96669	0.925751	0.930647	1.0292	0.414564	0.416601	0.978956	0.791929	0.942479	0.935709	0.422738	0.336744
-0.85	0.15	0.25	0.970389	0.955751	0.902304	0.952298	0.52688	0.50617	0.978691	0.747451	0.94703	0.896553	0.505194	0.365742	0.984886	0.633191	0.952157	0.821664	0.501724	0.299985
-0.85	0.15	0.35	0.975452	0.844866	0.908571	0.898288	0.586731	0.468447	0.98259	0.670067	0.950086	0.845062	0.565351	0.341195	0.987186	0.578706	0.967364	0.787094	0.549439	0.279996
-0.85	0.15	0.45	0.97753	0.779032	0.919172	0.855182	0.62157	0.442687	0.98501	0.621883	0.965292	0.8229	0.611151	0.324879	0.990595	0.542059	0.966483	0.775341	0.610579	0.262246
-0.85	0.15	0.55	0.97633	0.734535	0.927216	0.853242	0.660267	0.42841	0.985934	0.593866	0.969055	0.813804	0.632769	0.315127	0.988788	0.521105	0.957754	0.798311	0.631178	0.256167
-0.85	0.15	0.65	0.979426	0.701588	0.936501	0.844747	0.687728	0.41811	0.988825	0.569151	0.971912	0.817442	0.656441	0.305235	0.98558	0.501608	0.963749	0.795967	0.655871	0.251485
-0.85	0.15	0.75	0.981012	0.678991	0.937611	0.841544	0.714993	0.408839	0.988827	0.54946	0.971817	0.79291	0.687919	0.296929	0.98538	0.487644	0.970659	0.791788	0.676162	0.245941
-0.85	0.15	0.85	0.984919	0.657771	0.940094	0.820193	0.727501	0.402528	0.988723	0.536813	0.969392	0.776816	0.695704	0.294022	0.988593	0.473363	0.977186	0.764188	0.689681	0.239995
-0.85	0.15	0.95	0.987265	0.644227	0.947077	0.799444	0.737626	0.399321	0.990126	0.523323	0.97733	0.73815	0.725819	0.285341	0.991992	0.46891	0.984785	0.743122	0.717291	0.238168
-0.85	0.25	0.05	0.897098	1.24204	0.772948	1.16512	0.307308	0.653403	0.931849	1.04199	0.864699	1.13232	0.298983	0.500133	0.948392	0.939227	0.881701	1.04538	0.311152	0.415568
-0.85	0.25	0.15	0.971763	0.954568	0.91142	0.94316	0.525459	0.502161	0.975534	0.743694	0.950463	0.886845	0.513614	0.365627	0.986581	0.640099	0.954136	0.827631	0.511571	0.301957
-0.85	0.25	0.25	0.978711	0.766742	0.926793	0.820616	0.630385	0.438716	0.9838	0.580723	0.9626	0.753134	0.608439	0.313822	0.9887	0.502481	0.968	0.747499	0.607641	0.257092
-0.85	0.25	0.35	0.98557	0.66643	0.940375	0.782759	0.704946	0.401625	0.9871	0.525778	0.9699	0.756077	0.666752	0.291668	0.99	0.46511	0.9782	0.759054	0.665743	0.238645
-0.85	0.25	0.45	0.986374	0.606679	0.946699	0.774462	0.732275	0.370663	0.989399	0.490213	0.973797	0.758868	0.706107	0.277472	0.9902	0.445	0.9795	0.796205	0.703508	0.229485
-0.85	0.25	0.55	0.987875	0.570333	0.956008	0.775952	0.76321	0.358515	0.9894	0.46701	0.979	0.77463	0.727914	0.265525	0.9921	0.423181	0.9818	0.83776	0.731208	0.22357
-0.85	0.25	0.65	0.99047	0.547997	0.958772	0.785395	0.779594	0.345785	0.990798	0.447936	0.983997	0.792413	0.758452	0.258535	0.9903	0.404897	0.9812	0.879589	0.757689	0.220231
-0.85	0.25	0.75	0.992177	0.526446	0.962892	0.781979	0.806004	0.340202	0.9911	0.4343	0.983	0.794536	0.778057	0.254288	0.9937	0.393105	0.989	0.891934	0.789989	0.216877
-0.85	0.25	0.85	0.991075	0.510119	0.963999	0.771241	0.818013	0.335589	0.9954	0.420459	0.9853	0.794413	0.796532	0.250357	0.9957	0.381433	0.9874	0.894154	0.80961	0.214728
-0.85	0.25	0.95	0.994184	0.495793	0.966606	0.755203	0.821293	0.328587	0.9967	0.411403	0.9902	0.76946	0.818041	0.247366	0.9977	0.373015	0.9852	0.863467	0.820124	0.211593
-0.85	0.35	0.05	0.915507	1.12969	0.788697	1.10137	0.363855	0.626542	0.935647	0.955606	0.858819	1.07927	0.32426	0.479522	0.946885	0.857731	0.883891	0.987941	0.338443	0.395903
-0.85	0.35	0.15	0.974284	0.846513	0.91317	0.887059	0.591823	0.468758	0.979845	0.667957	0.956062	0.839485	0.566217	0.341394	0.98699	0.580667	0.963971	0.795327	0.563079	0.279397
-0.85	0.35	0.25	0.983667	0.665469	0.93988	0.780243	0.709362	0.398129	0.9852	0.523211	0.9661	0.745648	0.654226	0.294709	0.9901	0.463398	0.9717	0.766253	0.663007	0.239043
-0.85	0.35	0.35	0.986099	0.579045	0.950595	0.75947	0.750579	0.359554	0.9889	0.473936	0.9726	0.763642	0.722578	0.269687	0.9918	0.427557	0.9799	0.818206	0.729029	0.222999
-0.85	0.35	0.45	0.9867	0.539523	0.9569	0.78899	0.794193	0.340971	0.9896	0.448075	0.9776	0.809764	0.760292	0.255664	0.9918	0.402381	0.986	0.892384	0.769354	0.21684
-0.85	0.35	0.55	0.989299	0.511276	0.960196	0.825292	0.816109	0.325487	0.9918	0.427252	0.9849	0.847076	0.791977	0.246889	0.9962	0.382695	0.9915	0.951378	0.808865	0.212036
-0.85	0.35	0.65	0.9921	0.495396	0.9634	0.847275	0.834749	0.322032	0.9922	0.413282	0.9875	0.888659	0.813302	0.243488	0.9977	0.367846	0.9888	0.972894	0.831791	0.21013
-0.85	0.35	0.75	0.993898	0.471763	0.96669	0.840635	0.843107	0.312763	0.9947	0.399334	0.9908	0.917305	0.843717	0.241361	0.999	0.367813	0.9845	1.02503	0.859892	0.210488
-0.85	0.35	0.85	0.994299	0.457797	0.971997	0.837907	0.860498	0.309424	0.998	0.382275	0.9921	0.895906	0.860097	0.237879	0.9992	0.356867	0.9845	1.01518	0.880048	0.209796
-0.85	0.35	0.95	0.9963	0.442713	0.973597	0.81148	0.869697	0.306899	0.998	0.376815	0.9935	0.883718	0.878236	0.238589	0.9997	0.348338	0.9864	0.978036	0.902813	0.210158
-0.85	0.45	0.05	0.915548	1.05817	0.787346	1.07356	0.386588	0.610449	0.949726	0.898088	0.861402	1.04073	0.359446	0.460807	0.946929	0.813083	0.867028	0.959347	0.348833	0.385302
-0.85	0.45	0.15	0.977932	0.780429	0.920638	0.864113	0.630156	0.44616	0.983372	0.622192	0.960193	0.821027	0.609	0.323373	0.988788	0.544832	0.952247	0.793992	0.609381	0.265797
-0.85	0.45	0.25	0.985265	0.611533	0.948677	0.774249	0.740153	0.374602	0.9877	0.482539	0.9748	0.748205	0.711097	0.275776	0.9907	0.440598	0.9719	0.809034	0.705197	0.230133
-0.85	0.45	0.35	0.986197	0.536673	0.954891	0.786104	0.785296	0.340996	0.9901	0.444283	0.9779	0.811857	0.769127	0.25498	0.9908	0.406554	0.9831	0.896964	0.767191	0.219222
-0.85	0.45	0.45	0.9897	0.502776	0.9586	0.829037	0.81514	0.319088	0.9928	0.42375	0.9867	0.876509	0.810302	0.243803	0.996	0.383916	0.9881	0.982693	0.823566	0.211352
-0.85	0.45	0.55	0.9918	0.483452	0.958	0.88263	0.843449	0.309098	0.9948	0.408547	0.9879	0.936074	0.835493	0.239602	0.9989	0.365177	0.9864	1.01777	0.865699	0.211352
-0.85	0.45	0.65	0.993	0.467106	0.9531	0.898786	0.859795	0.304072	0.9973	0.387772	0.9866	0.975803	0.871165	0.238436	0.999	0.343046	0.9748	1.06409	0.894171	0.209887
-0.85	0.45	0.75	0.9958	0.452057	0.9554	0.912455	0.878481	0.300415	0.9981	0.373875	0.9848	0.985426	0.894881	0.237306	0.9983	0.328356	0.9647	1.04209	0.915062	0.210421
-0.85	0.45	0.85	0.997	0.433513	0.958	0.900592	0.889841	0.296666	0.9973	0.362517	0.9862	0.972693	0.915056	0.239657	0.9979	0.322786	0.9713	1.02769	0.937118	0.211108
-0.85	0.45	0.95	0.9984	0.424054	0.9633	0.896715	0.907911	0.297251	0.9984	0.35312	0.989	0.91187	0.933373	0.238435	0.9986	0.320966	0.9849	0.966045	0.959192	0.211617
-0.85	0.55	0.05	0.922087	1.01537	0.79529	1.06557	0.397977	0.602647	0.946067	0.865498	0.868274	1.02617	0.364386	0.456952	0.954529	0.789163	0.870151	0.953442	0.36201	0.379698
-0.85	0.55	0.15	0.980021	0.730971	0.934131	0.843668	0.68342	0.426058	0.985207	0.593482	0.96991	0.809758	0.634486	0.312314	0.987589	0.518685	0.95576	0.796114	0.62001	0.25644
-0.85	0.55	0.25	0.987372	0.577657	0.957005	0.787149	0.771868	0.363564	0.9884	0.464781	0.9794	0.772771	0.739161	0.265927	0.9919	0.414815	0.9779	0.84461	0.734749	0.223594
-0.85	0.55	0.35	0.988699	0.510109	0.960296	0.811337	0.810256	0.326991	0.9913	0.424147	0.9851	0.857806	0.791963	0.247273	0.9945	0.379539	0.9868	0.954312	0.805654	0.212864
-0.85	0.55	0.45	0.9911	0.483947	0.957	0.881615	0.845842	0.312903	0.9935	0.407862	0.9887	0.942623	0.840233	0.242908	0.9979	0.363482	0.9775	1.02654	0.863051	0.211194
-0.85	0.55	0.55	0.9919	0.466928	0.9492	0.929243	0.865772	0.303689	0.997	0.389441	0.9857	0.985081	0.879699	0.238987	0.9974	0.347887	0.9632	1.06237	0.906692	0.212164
-0.85	0.55	0.65	0.9959	0.449094	0.9415	0.958919	0.891246	0.29799	0.9972	0.37082	0.9748	1.01442	0.909877	0.238266	0.9964	0.324776	0.9689	1.05745	0.935642	0.212374
-0.85	0.55	0.75	0.9966	0.438198	0.9391	0.9671	0.917865	0.300047	0.9963	0.353172	0.9734	1.02946	0.936912	0.238491	0.9975	0.309831	0.9787	1.0107	0.957592	0.211995
-0.85	0.55	0.85	0.9974	0.423055	0.948	0.952146	0.935701	0.299124	0.9977	0.339092	0.9809	0.965872	0.957191	0.239724	0.9974	0.295773	0.9875	0.941638	0.9758	0.213533
-0.85	0.55	0.95	0.9992	0.409273	0.9555	0.910927	0.952529	0.302604	0.999	0.331213	0.9875	0.884066	0.97489	0.240841	0.9989	0.287471	0.9939	0.867367	0.9883	0.213053
-0.85	0.65	0.05	0.923486	0.973614	0.800392	1.0534	0.417622	0.589522	0.94377	0.836777	0.883453	1.01386	0.367397	0.449739	0.960154	0.763183	0.879645	0.93732	0.378942	0.370438
-0.85	0.65	0.15	0.976911	0.700093	0.932813	0.846439	0.691106	0.419744	0.986525	0.569444	0.970535	0.802347	0.654558	0.304759	0.985882	0.502356	0.963152	0.793732	0.648318	0.25072
-0.85	0.65	0.25	0.990574	0.552958	0.958885	0.797338	0.781693	0.348133	0.9901	0.447751	0.982	0.798697	0.751354	0.25989	0.9921	0.399731	0.985	0.863064	0.761629	0.218803
-0.85	0.65	0.35	0.991999	0.491731	0.967897	0.846108	0.830825	0.319273	0.9949	0.407444	0.99	0.889934	0.818018	0.242566	0.9973	0.367994	0.9845	0.992591	0.837049	0.211058
-0.85	0.65	0.45	0.9916	0.465801	0.951	0.908933	0.857204	0.304489	0.9958	0.384949	0.9849	0.977455	0.86773	0.23932	0.9985	0.349307	0.9588	1.04724	0.888218	0.209455
-0.85	0.65	0.55	0.9951	0.447149	0.9405	0.959913	0.899579	0.299591	0.9971	0.370311	0.9762	1.00195	0.905355	0.237501	0.9959	0.327876	0.9642	1.04645	0.93593	0.210646
-0.85	0.65	0.65	0.9968	0.430204	0.9353	0.974189	0.923108	0.299209	0.9952	0.35337	0.9759	1.00431	0.942531	0.238904	0.9961	0.301719	0.9796	1.0226	0.963593	0.212164
-0.85	0.65	0.75	0.9987	0.417954	0.9482	0.983354	0.950706	0.301242	0.9969	0.331357	0.9835	0.961589	0.970397	0.241301	0.9975	0.285567	0.9912	0.950733	0.9822	0.212809
-0.85	0.65	0.85	0.9989	0.401291	0.9581	0.944853	0.969873	0.301899	0.9975	0.312859	0.9888	0.907513	0.984398	0.242403	0.9991	0.278626	0.9949	0.88106	0.9928	0.214456
-0.85	0.65	0.95	0.999	0.388864	0.9716	0.895671	0.982795	0.303453	0.9995	0.304233	0.995	0.821345	0.9933	0.242547	0.9993	0.271123	0.9984	0.804266	0.9982	0.215241
-0.85	0.75	0.05	0.926039	0.955175	0.798199	1.04844	0.407217	0.597263	0.941989	0.810555	0.893191	0.993213	0.395562	0.440523	0.96363	0.745531	0.887031	0.930401	0.390507	0.36461
-0.85	0.75	0.15	0.981165	0.67571	0.936837	0.841967	0.710223	0.409692	0.989122	0.55369	0.969077	0.793561	0.679358	0.296677	0.985583	0.490271	0.970865	0.802882	0.678558	0.248262
-0.85	0.75	0.25	0.989184	0.529316	0.962444	0.783148	0.806769	0.34353	0.9929	0.438898	0.9845	0.812876	0.786636	0.256099	0.9935	0.394171	0.9871	0.897697	0.785321	0.217224
-0.85	0.75	0.35	0.993199	0.473158	0.968097	0.859747	0.850786	0.315005	0.9949	0.393923	0.9909	0.911912	0.845213	0.241314	0.9994	0.367934	0.9824	1.02232	0.85585	0.209524
-0.85	0.75	0.45	0.995	0.448125	0.9506	0.920851	0.878051	0.299864	0.998	0.368764	0.9855	1.00476	0.894668	0.238601	0.9978	0.343912	0.9617	1.06322	0.915179	0.210674
-0.85	0.75	0.55	0.9971	0.42852	0.9392	0.959902	0.91621	0.296208	0.9963	0.355409	0.9714	1.00552	0.935959	0.239021	0.9971	0.312866	0.9758	1.00492	0.958796	0.212375
-0.85	0.75	0.65	0.9969	0.412359	0.9466	0.972519	0.952123	0.301734	0.9956	0.336494	0.9798	0.968071	0.96759	0.239875	0.998	0.285031	0.9915	0.93721	0.9844	0.214189
-0.85	0.75	0.75	0.9993	0.393235	0.9653	0.939084	0.974997	0.302513	0.997	0.313076	0.9895	0.902948	0.984098	0.242555	0.9992	0.265922	0.9966	0.86889	0.9945	0.214593
-0.85	0.75	0.85	0.9991	0.380152	0.9798	0.890682	0.989298	0.304231	0.9986	0.295379	0.9955	0.829651	0.9956	0.243902	0.9995	0.259814	0.9989	0.831515	0.9981	0.214939
-0.85	0.75	0.95	0.9995	0.369691	0.9864	0.852615	0.9952	0.305532	0.9995	0.285395	0.9982	0.737612	0.9987	0.243596	0.9998	0.257956	0.9998	0.737158	0.9996	0.215256
-0.85	0.85	0.05	0.937051	0.926244	0.818194	1.02914	0.420568	0.586754	0.947696	0.792385	0.891905	0.980319	0.383444	0.436172	0.967545	0.730353	0.89256	0.911738	0.394042	0.363511
-0.85	0.85	0.15	0.984776	0.656803	0.940459	0.830912	0.733108	0.405912	0.990233	0.538504	0.971302	0.776077	0.695293	0.291503	0.988083	0.476253	0.977368	0.767232	0.685392	0.24095
-0.85	0.85	0.25	0.990874	0.507174	0.962792	0.767948	0.81684	0.335424	0.9956	0.427975	0.9869	0.789842	0.797503	0.249735	0.995	0.38174	0.9887	0.887635	0.805511	0.214784
-0.85	0.85	0.35	0.9955	0.453608	0.9715	0.826916	0.855521	0.307548	0.9964	0.384281	0.9927	0.891534	0.861243	0.237784	0.9995	0.360254	0.985	1.01958	0.881	0.209962
-0.85	0.85	0.45	0.9966	0.436114	0.9556	0.91279	0.897391	0.30123	0.9988	0.357391	0.9861	0.963144	0.915014	0.236617	0.9979	0.331457	0.9704	1.0151	0.940764	0.211782
-0.85	0.85	0.55	0.9983	0.418678	0.9473	0.946877	0.93204	0.297801	0.9972	0.341612	0.9753	0.960712	0.954664	0.239758	0.9974	0.301299	0.9857	0.956165	0.974	0.213382
-0.85	0.85	0.65	0.9989	0.400591	0.962	0.95939	0.971377	0.300654	0.9983	0.324707	0.9898	0.898191	0.9835	0.242709	0.9994	0.275611	0.9965	0.865718	0.9923	0.214533
-0.85	0.85	0.75	0.9986	0.378938	0.976	0.897605	0.987099	0.30527	0.9983	0.301842	0.9953	0.831284	0.9945	0.243717	0.9998	0.258442	0.999	0.793706	0.9983	0.214639
-0.85	0.85	0.85	0.9994	0.363119	0.9862	0.83972	0.995	0.307113	0.9997	0.282823	0.9983	0.756697	0.9989	0.244245	0.9998	0.245107	0.9997	0.78015	0.9998	0.216135
-0.85	0.85	0.95	0.9999	0.353142	0.992	0.783942	0.9988	0.307757	0.9999	0.276578	0.9992	0.685047	0.9998	0.244869	0.9999	0.238527	0.9999	0.716904	1	0.215938
-0.85	0.95	0.05	0.951015	0.906707	0.82382	1.016	0.441799	0.577344	0.951511	0.777288	0.905259	0.957451	0.418506	0.43225	0.975032	0.716651	0.900012	0.891843	0.414069	0.354306
-0.85	0.95	0.15	0.987758	0.639197	0.946675	0.798724	0.744393	0.399076	0.990635	0.529958	0.97674	0.75991	0.716575	0.286884	0.990693	0.469125	0.982086	0.753294	0.710924	0.239156
-0.85	0.95	0.25	0.991684	0.497405	0.965835	0.763309	0.827046	0.332882	0.9957	0.417234	0.9886	0.759383	0.810307	0.246989	0.9972	0.369977	0.9873	0.851676	0.814105	0.212346
-0.85	0.95	0.35	0.9966	0.443263	0.9717	0.813895	0.872437	0.305228	0.9985	0.379233	0.9926	0.864626	0.875974	0.236838	0.9997	0.348523	0.9878	0.973298	0.901227	0.209813
-0.85	0.95	0.45	0.9987	0.424814	0.9646	0.887742	0.912327	0.297195	0.9991	0.352864	0.9907	0.918192	0.939962	0.238129	0.999	0.320346	0.9847	0.962469	0.958992	0.212407
-0.85	0.95	0.55	0.9993	0.410975	0.9607	0.924806	0.955357	0.300364	0.9993	0.333063	0.9885	0.899676	0.978998	0.241417	0.9993	0.290618	0.9955	0.876407	0.989	0.214088
-0.85	0.95	0.65	0.9994	0.388302	0.9704	0.904227	0.981198	0.303415	0.9994	0.315209	0.9959	0.823271	0.9936	0.243802	0.9998	0.272126	0.9991	0.781267	0.9969	0.214615
-0.85	0.95	0.75	0.9994	0.366433	0.9874	0.846848	0.9951	0.304594	0.9998	0.29769	0.9984	0.744483	0.9987	0.243757	0.9998	0.257928	0.9996	0.733601	0.9997	0.215167
-0.85	0.95	0.85	0.9998	0.351143	0.9924	0.784915	0.9991	0.307493	0.9998	0.280538	0.9992	0.675497	1	0.244638	0.9999	0.23697	0.9998	0.718471	1	0.215853
-0.85	0.95	0.95	0.9997	0.337887	0.9954	0.723333	1	0.307232	1	0.273839	1	0.638034	1	0.245395	1	0.215596	1	0.69369	1	0.216398
-0.75	0.05	0.05	0.822148	1.57902	0.725062	1.41623	0.284263	0.716414	0.839896	1.48681	0.806891	1.48063	0.245116	0.59839	0.883875	1.4169	0.855209	1.41975	0.242678	0.534926
-0.75	0.05	0.15	0.906202	1.42047	0.815904	1.29425	0.394411	0.692274	0.933134	1.26221	0.897206	1.30948	0.374584	0.559816	0.950455	1.14333	0.921722	1.21145	0.383588	0.475085
-0.75	0.05	0.25	0.917967	1.27144	0.825209	1.20347	0.464525	0.678607	0.954426	1.0894	0.906473	1.18895	0.439487	0.5372	0.955587	0.981564	0.919986	1.10027	0.436713	0.452826
-0.75	0.05	0.35	0.927815	1.17549	0.836957	1.165	0.51982	0.660045	0.949006	0.998634	0.913761	1.12998	0.483279	0.513145	0.960219	0.905593	0.916472	1.06116	0.480663	0.440882
-0.75	0.05	0.45	0.928938	1.11153	0.844577	1.1308	0.553018	0.65272	0.955622	0.946174	0.91645	1.10957	0.505042	0.507736	0.959475	0.861551	0.926915	1.03222	0.510618	0.428335
-0.75	0.05	0.55	0.93348	1.07115	0.836386	1.12343	0.580992	0.646219	0.952299	0.907075	0.908788	1.092	0.526746	0.500455	0.959564	0.837345	0.920652	1.02993	0.529158	0.425536
-0.75	0.05	0.65	0.93953	1.03378	0.845345	1.1103	0.601438	0.635119	0.948577	0.882522	0.90352	1.06788	0.552756	0.496882	0.964101	0.813515	0.936441	1.01798	0.556614	0.416759
-0.75	0.05	0.75	0.943621	1.00332	0.839451	1.10237	0.613239	0.635376	0.950254	0.858178	0.909417	1.06971	0.569818	0.490491	0.966945	0.797477	0.935066	1.01331	0.567262	0.415899
-0.75	0.05	0.85	0.94116	0.984372	0.833744	1.09514	0.628645	0.634895	0.948986	0.843056	0.910041	1.05664	0.581683	0.488225	0.9732	0.775829	0.931485	0.989583	0.580431	0.411819
-0.75	0.05	0.95	0.951769	0.956353	0.853532	1.06938	0.639406	0.628544	0.952771	0.823457	0.9224	1.03126	0.602814	0.484496	0.976625	0.755522	0.933964	0.961114	0.605096	0.408197
-0.75	0.15	0.05	0.899888	1.42142	0.805089	1.29631	0.394871	0.696996	0.940868	1.26656	0.903069	1.31521	0.38024	0.56046	0.948532	1.14812	0.924787	1.21972	0.379537	0.48089
-0.75	0.15	0.15	0.968777	1.20644	0.905681	1.14696	0.575457	0.609011	0.981658	0.992427	0.95379	1.12744	0.559347	0.461111	0.98477	0.867531	0.970541	1.06109	0.559849	0.388668
-0.75	0.15	0.25	0.977623	1.02814	0.92194	1.04587	0.654303	0.561145	0.983078	0.828024	0.963739	1.03498	0.656988	0.424201	0.989387	0.71901	0.970264	0.991428	0.640552	0.355943
-0.75	0.15	0.35	0.98197	0.931934	0.928088	1.02233	0.725659	0.534813	0.9849	0.749312	0.968291	1.00637	0.693162	0.403298	0.991095	0.662771	0.975986	0.994241	0.700178	0.3442
-0.75	0.15	0.45	0.982509	0.871119	0.924831	1.00981	0.740751	0.518591	0.985085	0.710171	0.971581	1.01377	0.726994	0.398094	0.98899	0.63734	0.974277	1.02486	0.723544	0.338291
-0.75	0.15	0.55	0.984919	0.824837	0.928341	1.00939	0.777985	0.510255	0.986692	0.683212	0.971066	1.02245	0.756241	0.386517	0.991193	0.611899	0.97518	1.03264	0.747059	0.330525
-0.75	0.15	0.65	0.985418	0.800072	0.927508	1.01028	0.79741	0.504557	0.984009	0.660391	0.97365	1.03494	0.784262	0.385014	0.990987	0.599688	0.975366	1.05999	0.779231	0.330031
-0.75	0.15	0.75	0.985439	0.77615	0.933645	1.00744	0.802003	0.494377	0.986916	0.642302	0.979569	1.02947	0.786151	0.378342	0.988497	0.584187	0.953086	1.05848	0.78222	0.325284
-0.75	0.15	0.85	0.98906	0.745678	0.942905	0.965031	0.813653	0.485657	0.988521	0.630174	0.982076	1.00292	0.802699	0.375135	0.989788	0.572406	0.928414	1.04997	0.80931	0.32512
-0.75	0.15	0.95	0.990752	0.729799	0.945968	0.959564	0.824766	0.483254	0.987107	0.612753	0.981869	0.961012	0.812407	0.370663	0.989591	0.564528	0.924432	1.01983	0.814726	0.323203
-0.75	0.25	0.05	0.920696	1.26933	0.826748	1.2024	0.459538	0.673322	0.949298	1.09227	0.90717	1.18992	0.445916	0.533112	0.959818	0.985743	0.929798	1.10598	0.437449	0.454127
-0.75	0.25	0.15	0.979987	1.03128	0.924432	1.05152	0.66402	0.561879	0.984196	0.823451	0.963056	1.02144	0.635506	0.422899	0.99059	0.72408	0.972269	0.997259	0.643933	0.357169
-0.75	0.25	0.25	0.984821	0.862048	0.926618	0.973326	0.745794	0.507052	0.988398	0.679856	0.968294	0.952599	0.724885	0.387645	0.9893	0.604703	0.971	0.993431	0.730965	0.332873
-0.75	0.25	0.35	0.985374	0.768829	0.912242	0.94637	0.772395	0.482894	0.9878	0.630192	0.9646	0.974551	0.771533	0.373898	0.9849	0.566864	0.9667	1.02283	0.778428	0.321618
-0.75	0.25	0.45	0.986371	0.72366	0.902495	0.976548	0.813261	0.468971	0.988	0.594065	0.9572	0.99964	0.808552	0.365311	0.9793	0.549085	0.9382	1.05481	0.817034	0.319215
-0.75	0.25	0.55	0.983559	0.690409	0.886617	0.989788	0.830485	0.462503	0.9853	0.571756	0.9373	1.01762	0.82275	0.361385	0.9675	0.529696	0.9419	1.10391	0.843744	0.319753
-0.75	0.25	0.65	0.982857	0.670306	0.897644	1.01238	0.84841	0.456228	0.9785	0.557941	0.9418	1.06119	0.849619	0.36113	0.971	0.507397	0.9538	1.12244	0.867432	0.321403
-0.75	0.25	0.75	0.987072	0.64949	0.904089	0.99132	0.855329	0.455585	0.966393	0.539424	0.95009	1.06009	0.863891	0.358901	0.9782	0.487868	0.9596	1.12632	0.881018	0.318071
-0.75	0.25	0.85	0.990782	0.625127	0.923555	0.977001	0.872262	0.450862	0.9671	0.525369	0.9595	1.02924	0.87518	0.356962	0.9831	0.476212	0.9543	1.10772	0.899637	0.320078
-0.75	0.25	0.95	0.992883	0.605633	0.926323	0.940477	0.873097	0.448012	0.977398	0.517306	0.972797	0.992415	0.896538	0.359079	0.9906	0.471309	0.9577	1.05567	0.916431	0.322076
-0.75	0.35	0.05	0.929938	1.17764	0.83744	1.15944	0.514232	0.662243	0.950579	0.997398	0.912362	1.1275	0.489667	0.517781	0.961588	0.901873	0.916754	1.05659	0.47813	0.438104
-0.75	0.35	0.15	0.981075	0.922531	0.926276	1.00426	0.714387	0.53316	0.984513	0.753656	0.965809	1.0108	0.690882	0.406051	0.98959	0.668382	0.975776	0.999874	0.687338	0.345007
-0.75	0.35	0.25	0.986373	0.770031	0.916333	0.955884	0.780177	0.482249	0.9881	0.621839	0.9656	0.965807	0.771103	0.369326	0.9866	0.56553	0.9656	1.02997	0.781443	0.324637
-0.75	0.35	0.35	0.984697	0.688112	0.882577	0.969426	0.819826	0.458228	0.9869	0.584495	0.9344	1.02867	0.815303	0.361546	0.9614	0.536649	0.9396	1.11123	0.834732	0.319897
-0.75	0.35	0.45	0.983	0.6597	0.8722	1.01765	0.840755	0.447779	0.9813	0.560469	0.927	1.08467	0.855119	0.359456	0.9682	0.504153	0.9459	1.12502	0.881558	0.319663
-0.75	0.35	0.55	0.974697	0.635001	0.873487	1.03853	0.86813	0.447178	0.9729	0.536296	0.9331	1.09947	0.883367	0.358791	0.9767	0.481916	0.9649	1.15834	0.91573	0.323653
-0.75	0.35	0.65	0.9743	0.618744	0.8906	1.06002	0.885429	0.446916	0.9726	0.519287	0.9435	1.12221	0.904757	0.35864	0.9818	0.465434	0.9756	1.15626	0.928514	0.32295
-0.75	0.35	0.75	0.9748	0.594637	0.9052	1.04975	0.895502	0.441955	0.973	0.496256	0.96	1.11199	0.922134	0.361339	0.9894	0.456508	0.9856	1.14761	0.94236	0.323056
-0.75	0.35	0.85	0.981996	0.573424	0.923585	1.00518	0.917186	0.445492	0.9771	0.479789	0.9715	1.07844	0.939136	0.363713	0.9942	0.437503	0.9907	1.09019	0.956578	0.324616
-0.75	0.35	0.95	0.989099	0.554667	0.934193	0.978694	0.920879	0.443012	0.9828	0.469752	0.978	1.01698	0.951173	0.363717	0.9967	0.429188	0.9929	1.03868	0.973797	0.326534
-0.75	0.45	0.05	0.932522	1.11197	0.83573	1.14308	0.544366	0.655054	0.952985	0.946915	0.914801	1.10814	0.504702	0.507341	0.96193	0.861253	0.923392	1.03802	0.509389	0.434114
-0.75	0.45	0.15	0.984897	0.864345	0.929591	1.00931	0.757485	0.519127	0.985016	0.712696	0.970535	0.997446	0.71745	0.394596	0.990293	0.636972	0.977684	1.02385	0.730945	0.334459
-0.75	0.45	0.25	0.98617	0.723107	0.901383	0.969921	0.815648	0.472513	0.9886	0.593013	0.9558	1.02098	0.810615	0.365826	0.9805	0.543339	0.9453	1.07276	0.818361	0.319086
-0.75	0.45	0.35	0.983	0.663867	0.8836	1.02311	0.86118	0.453952	0.9806	0.554952	0.9275	1.07561	0.853535	0.359463	0.9685	0.506612	0.9458	1.14107	0.881161	0.320659
-0.75	0.45	0.45	0.9754	0.632104	0.8843	1.05847	0.881317	0.446862	0.9749	0.534817	0.9412	1.12122	0.892252	0.361816	0.9781	0.475128	0.9715	1.14617	0.921991	0.322739
-0.75	0.45	0.55	0.9729	0.609135	0.9035	1.08202	0.90417	0.443707	0.9774	0.509243	0.9606	1.12834	0.926193	0.363595	0.9899	0.44624	0.9872	1.14361	0.948579	0.325374
-0.75	0.45	0.65	0.9686	0.590032	0.9203	1.08008	0.922619	0.445768	0.9845	0.485757	0.9753	1.12709	0.946035	0.366273	0.997	0.428218	0.9915	1.12036	0.969597	0.327245
-0.75	0.45	0.75	0.9753	0.570187	0.9364	1.07401	0.941526	0.448875	0.9906	0.463299	0.9854	1.10519	0.963882	0.366445	0.9979	0.409099	0.9907	1.09959	0.9802	0.327918
-0.75	0.45	0.85	0.9843	0.54833	0.9543	1.02099	0.95564	0.449499	0.993	0.4439	0.9903	1.05081	0.9746	0.367282	0.9988	0.394049	0.9892	1.03956	0.9868	0.328233
-0.75	0.45	0.95	0.9908	0.527674	0.9653	0.964497	0.964515	0.449964	0.9964	0.43067	0.9939	0.977134	0.984698	0.368201	0.9989	0.385178	0.9903	0.954935	0.9928	0.330013
-0.75	0.55	0.05	0.929315	1.0672	0.836575	1.12257	0.578984	0.640747	0.961213	0.909525	0.911114	1.08815	0.529811	0.502369	0.960626	0.830706	0.928964	1.033	0.527006	0.424168
-0.75	0.55	0.15	0.98622	0.824068	0.92755	0.996632	0.772191	0.504911	0.984806	0.687584	0.966693	1.02644	0.749187	0.390364	0.988193	0.611666	0.974185	1.03092	0.748031	0.329528
-0.75	0.55	0.25	0.985462	0.690718	0.889513	0.990717	0.831339	0.460386	0.9836	0.569663	0.9348	1.0374	0.832874	0.362404	0.9642	0.519871	0.9379	1.09406	0.839308	0.318677
-0.75	0.55	0.35	0.9767	0.636437	0.8782	1.04725	0.872394	0.447069	0.9711	0.532481	0.9338	1.11142	0.885291	0.360661	0.9751	0.476056	0.9616	1.15277	0.905403	0.321101
-0.75	0.55	0.45	0.9734	0.606541	0.9058	1.07439	0.906766	0.444202	0.9775	0.50626	0.9614	1.12362	0.922676	0.362199	0.9904	0.451226	0.9869	1.14627	0.950595	0.325453
-0.75	0.55	0.55	0.9701	0.585805	0.9203	1.10419	0.930247	0.447521	0.988	0.480817	0.9812	1.12934	0.958087	0.363234	0.9974	0.422394	0.9899	1.12707	0.974697	0.327178
-0.75	0.55	0.65	0.9794	0.561271	0.9393	1.08028	0.953617	0.449196	0.994	0.453742	0.9818	1.1055	0.974	0.366863	0.9981	0.3941	0.9818	1.08379	0.9857	0.328683
-0.75	0.55	0.75	0.9863	0.545137	0.9457	1.042	0.970677	0.455053	0.9971	0.431616	0.9847	1.05228	0.9854	0.369892	0.9993	0.367127	0.9803	1.02503	0.994	0.330212
-0.75	0.55	0.85	0.989	0.522253	0.9529	0.996112	0.979396	0.454546	0.9976	0.414729	0.9875	0.993923	0.9913	0.371717	0.9995	0.339299	0.9825	0.985248	0.9965	0.330617
-0.75	0.55	0.95	0.9937	0.501387	0.9603	0.942234	0.984697	0.454929	0.9985	0.397276	0.9931	0.912348	0.9962	0.372341	0.9983	0.326534	0.986	0.904406	0.999	0.331734
-0.75	0.65	0.05	0.938807	1.02773	0.839699	1.1063	0.59234	0.636657	0.959054	0.887146	0.903671	1.08195	0.548029	0.496232	0.962768	0.810693	0.935488	1.01601	0.551055	0.420434
-0.75	0.65	0.15	0.985539	0.799725	0.922701	1.00809	0.7899	0.498581	0.986523	0.66783	0.972242	1.03081	0.77071	0.385626	0.985786	0.595249	0.973774	1.04462	0.770138	0.327573
-0.75	0.65	0.25	0.988181	0.664017	0.889924	0.991875	0.842241	0.453602	0.9753	0.555397	0.9364	1.0571	0.842737	0.361132	0.9677	0.500591	0.9546	1.13136	0.865107	0.317558
-0.75	0.65	0.35	0.9786	0.614568	0.8916	1.04015	0.894896	0.445709	0.9717	0.511114	0.9417	1.1293	0.90006	0.359832	0.98	0.455763	0.9747	1.16195	0.932292	0.323082
-0.75	0.65	0.45	0.9759	0.587778	0.9232	1.07681	0.92713	0.44558	0.9851	0.479254	0.9762	1.13534	0.951542	0.365061	0.9958	0.426913	0.9895	1.11695	0.9709	0.327226
-0.75	0.65	0.55	0.9794	0.562084	0.9334	1.08159	0.951598	0.451998	0.9944	0.455704	0.9838	1.1001	0.972	0.368032	0.9986	0.4073	0.9849	1.08665	0.9875	0.330262
-0.75	0.65	0.65	0.9858	0.53795	0.9316	1.05487	0.976591	0.456964	0.9972	0.432028	0.9766	1.06857	0.9874	0.370667	0.9969	0.365572	0.9735	1.02679	0.9941	0.330353
-0.75	0.65	0.75	0.9921	0.514339	0.9271	1.00502	0.986797	0.459106	0.9988	0.404543	0.966	1.01915	0.9953	0.3712	0.9963	0.33585	0.9796	0.987764	0.9985	0.331284
-0.75	0.65	0.85	0.9947	0.493519	0.9368	0.973898	0.9913	0.459299	0.9991	0.379895	0.974	0.935256	0.9977	0.372253	0.9992	0.309751	0.9845	0.925839	0.999	0.331011
-0.75	0.65	0.95	0.9962	0.476572	0.9403	0.91005	0.9949	0.461283	0.9986	0.361459	0.9827	0.867393	0.9993	0.373951	0.9988	0.294132	0.9893	0.851034	0.9999	0.33216
-0.75	0.75	0.05	0.936279	1.00318	0.837097	1.10549	0.609065	0.638958	0.954874	0.858326	0.909748	1.06279	0.564069	0.488877	0.968483	0.791947	0.936262	1.01126	0.569284	0.414826
-0.75	0.75	0.15	0.986985	0.76093	0.931591	0.992024	0.814805	0.496492	0.98743	0.64765	0.977072	1.02837	0.786651	0.378796	0.985883	0.581261	0.961954	1.06141	0.797535	0.326778
-0.75	0.75	0.25	0.988972	0.639183	0.905263	0.980378	0.858172	0.452119	0.9656	0.540226	0.9448	1.04456	0.859615	0.357937	0.9775	0.490138	0.9632	1.12694	0.882651	0.317642
-0.75	0.75	0.35	0.9786	0.595348	0.9082	1.03995	0.902474	0.44448	0.9759	0.496103	0.9604	1.10718	0.92392	0.360151	0.9895	0.447796	0.9855	1.1507	0.952948	0.326099
-0.75	0.75	0.45	0.9816	0.565277	0.9387	1.06138	0.941679	0.446984	0.9911	0.459858	0.9855	1.09908	0.962385	0.366535	0.998	0.410799	0.9849	1.09259	0.9792	0.328845
-0.75	0.75	0.55	0.9858	0.536367	0.9438	1.04558	0.971283	0.455249	0.9973	0.431089	0.9828	1.05941	0.989	0.370503	0.9993	0.382306	0.9744	1.03551	0.9921	0.329739
-0.75	0.75	0.65	0.9903	0.507029	0.9265	1.01558	0.985	0.459707	0.9989	0.406794	0.9744	1.00402	0.9952	0.372247	0.9971	0.343571	0.9787	0.993202	0.9984	0.33108
-0.75	0.75	0.75	0.9944	0.482159	0.9218	0.974602	0.9931	0.461625	0.9991	0.383006	0.9687	0.964614	0.9973	0.373007	0.9953	0.311616	0.9839	0.939841	0.9992	0.331973
-0.75	0.75	0.85	0.9974	0.461192	0.9337	0.920108	0.9976	0.463893	0.9995	0.354268	0.975	0.898017	0.9992	0.373102	0.9985	0.292775	0.988	0.899301	0.9999	0.33128
-0.75	0.75	0.95	0.9977	0.445877	0.9333	0.87188	0.999	0.463856	0.9989	0.33531	0.9823	0.825594	0.9999	0.374758	0.9987	0.281724	0.9935	0.812861	1	0.33238
-0.75	0.85	0.05	0.948128	0.973595	0.844938	1.07906	0.628877	0.632521	0.958073	0.83917	0.91415	1.05141	0.580067	0.486908	0.968089	0.77658	0.924372	0.994161	0.577633	0.413656
-0.75	0.85	0.15	0.986924	0.741433	0.93379	0.976852	0.825662	0.489197	0.98863	0.63314	0.978366	1.00708	0.804612	0.374755	0.989192	0.572329	0.952467	1.05462	0.806786	0.325946
-0.75	0.85	0.25	0.991781	0.620506	0.919916	0.970163	0.874369	0.452559	0.9681	0.532039	0.9573	1.0315	0.878454	0.360112	0.9806	0.481514	0.9615	1.0933	0.897589	0.320054
-0.75	0.85	0.35	0.9814	0.572955	0.9202	1.00701	0.914251	0.444237	0.9776	0.490781	0.9705	1.07421	0.93529	0.361445	0.9929	0.438484	0.9876	1.10493	0.960788	0.326099
-0.75	0.85	0.45	0.9823	0.546489	0.9521	1.00886	0.957631	0.451842	0.9947	0.449727	0.9907	1.04201	0.975595	0.367782	0.9989	0.39452	0.9851	1.0426	0.985	0.3284
-0.75	0.85	0.55	0.9888	0.517809	0.9517	0.99347	0.983388	0.457243	0.9985	0.413138	0.9882	0.986538	0.9917	0.370625	0.9996	0.356286	0.976	0.969023	0.9963	0.32965
-0.75	0.85	0.65	0.9938	0.482737	0.9325	0.955765	0.9921	0.459845	0.9994	0.384708	0.9763	0.940568	0.9979	0.373726	0.9989	0.320454	0.9839	0.934851	0.9993	0.331399
-0.75	0.85	0.75	0.9967	0.455723	0.9266	0.933325	0.9973	0.460973	0.9993	0.357348	0.9756	0.906352	0.9985	0.372488	0.9981	0.294728	0.9898	0.903408	0.9995	0.332284
-0.75	0.85	0.85	0.9979	0.427585	0.9246	0.869595	0.9992	0.461987	0.9996	0.338336	0.9826	0.841534	0.9998	0.374791	0.9987	0.281377	0.9908	0.824047	1	0.332725
-0.75	0.85	0.95	0.9978	0.415921	0.9444	0.855017	0.9996	0.46572	0.9992	0.321001	0.9862	0.780877	1	0.374584	0.9992	0.276886	0.9959	0.786009	1	0.333623
-0.75	0.95	0.05	0.949725	0.956202	0.850137	1.0674	0.635473	0.627428	0.959475	0.824818	0.923702	1.02845	0.596289	0.48433	0.979491	0.75964	0.932263	0.966351	0.603805	0.404869
-0.75	0.95	0.15	0.990305	0.722672	0.943813	0.95369	0.825103	0.484648	0.990845	0.618097	0.982495	0.971405	0.813922	0.372497	0.99259	0.558818	0.972965	1.00966	0.814823	0.321016
-0.75	0.95	0.25	0.991377	0.601735	0.923293	0.939049	0.876264	0.447022	0.9766	0.524394	0.9677	0.991923	0.89032	0.358515	0.9893	0.478822	0.9792	1.06358	0.91466	0.320481
-0.75	0.95	0.35	0.9904	0.557385	0.935	0.971779	0.92325	0.444155	0.9852	0.482521	0.98	1.00562	0.953015	0.364379	0.9964	0.435609	0.9912	1.02387	0.9701	0.32626
-0.75	0.95	0.45	0.9887	0.531008	0.9629	0.961237	0.965431	0.451065	0.9968	0.444377	0.9935	0.957912	0.984198	0.369164	0.9987	0.382579	0.9875	0.972341	0.993599	0.330425
-0.75	0.95	0.55	0.9945	0.500745	0.9638	0.933944	0.985996	0.455296	0.9993	0.406759	0.9923	0.915222	0.9955	0.372226	0.9993	0.330281	0.9827	0.902852	0.9986	0.329897
-0.75	0.95	0.65	0.9964	0.470096	0.9444	0.913955	0.9949	0.460601	0.9995	0.371735	0.9807	0.876056	0.9985	0.373051	0.9987	0.29848	0.9885	0.846194	0.9999	0.331751
-0.75	0.95	0.75	0.997	0.436103	0.9326	0.871405	0.9988	0.463462	0.9992	0.34047	0.9791	0.818823	0.9998	0.374869	0.9992	0.282941	0.9926	0.80244	0.9998	0.331421
-0.75	0.95	0.85	0.9981	0.409374	0.9371	0.843203	0.9997	0.464756	0.9996	0.322213	0.9863	0.780544	1	0.374799	0.9991	0.27691	0.9969	0.777977	1	0.332634
-0.75	0.95	0.95	0.9987	0.390392	0.9498	0.803273	1	0.464993	0.9995	0.311926	0.9909	0.732853	1	0.375729	0.9992	0.274671	0.9979	0.722493	1	0.332934
-0.65	0.05	0.05	0.85788	1.58349	0.775171	1.41781	0.379451	0.72533	0.863478	1.49733	0.852174	1.49259	0.317811	0.606294	0.890936	1.42859	0.871846	1.43287	0.3078	0.544962
-0.65	0.05	0.15	0.919115	1.44737	0.84802	1.32371	0.479663	0.714132	0.940152	1.29786	0.922359	1.34153	0.452761	0.582708	0.957967	1.19175	0.932326	1.26023	0.465775	0.508791
-0.65	0.05	0.25	0.930149	1.30687	0.866648	1.2339	0.560718	0.70137	0.951071	1.13287	0.931897	1.23387	0.53488	0.566904	0.966263	1.03501	0.945323	1.16265	0.54412	0.491224
-0.65	0.05	0.35	0.936305	1.22758	0.868483	1.20487	0.607517	0.699425	0.956549	1.04933	0.934699	1.18966	0.592529	0.556622	0.962899	0.959162	0.933449	1.12764	0.579343	0.484974
-0.65	0.05	0.45	0.943534	1.16558	0.861038	1.17928	0.64902	0.693051	0.95419	0.992943	0.926754	1.16324	0.628448	0.551944	0.96381	0.915266	0.93696	1.10842	0.619601	0.47574
-0.65	0.05	0.55	0.944113	1.12515	0.8616	1.18053	0.690278	0.69184	0.960641	0.958536	0.925379	1.15051	0.649317	0.545657	0.968599	0.887258	0.940844	1.10173	0.647479	0.472601
-0.65	0.05	0.65	0.944117	1.09087	0.852623	1.16327	0.697787	0.689025	0.963169	0.935203	0.927203	1.1426	0.671033	0.545994	0.968724	0.86632	0.948302	1.09865	0.672297	0.467417
-0.65	0.05	0.75	0.945651	1.05793	0.8606	1.1449	0.71481	0.680962	0.959357	0.910466	0.931804	1.12869	0.683752	0.534963	0.967148	0.845422	0.947671	1.08432	0.679037	0.46648
-0.65	0.05	0.85	0.948845	1.03679	0.862486	1.14379	0.729672	0.681936	0.960851	0.890367	0.933583	1.11104	0.703805	0.540325	0.97064	0.823253	0.94666	1.06795	0.700196	0.461171
-0.65	0.05	0.95	0.951615	1.01281	0.872715	1.12503	0.745092	0.682109	0.964943	0.873192	0.942406	1.0848	0.728235	0.533817	0.966952	0.804956	0.94574	1.03934	0.710968	0.459307
-0.65	0.15	0.05	0.92142	1.43824	0.856817	1.31637	0.492151	0.707886	0.946037	1.30312	0.93345	1.35073	0.468122	0.587342	0.958275	1.19373	0.936185	1.26748	0.472306	0.50971
-0.65	0.15	0.15	0.975999	1.2614	0.930169	1.21386	0.650946	0.652875	0.982956	1.07184	0.972913	1.22961	0.633916	0.511384	0.988377	0.953018	0.978758	1.19017	0.63643	0.437551
-0.65	0.15	0.25	0.983389	1.10276	0.936272	1.14622	0.720968	0.612083	0.983385	0.91742	0.974625	1.17285	0.712924	0.486191	0.988289	0.815713	0.973576	1.17298	0.72273	0.421367
-0.65	0.15	0.35	0.980747	1.015	0.928192	1.12748	0.766397	0.600657	0.980862	0.847819	0.973106	1.17476	0.760857	0.475966	0.979179	0.752709	0.93043	1.18831	0.759791	0.412794
-0.65	0.15	0.45	0.979668	0.962378	0.912314	1.12412	0.798265	0.590763	0.982199	0.803214	0.959368	1.1969	0.787848	0.469787	0.957541	0.7307	0.934508	1.20913	0.789166	0.409089
-0.65	0.15	0.55	0.975826	0.928736	0.890278	1.1368	0.813483	0.583729	0.971478	0.775346	0.93973	1.2004	0.809513	0.464278	0.958429	0.712463	0.942602	1.24025	0.819816	0.410525
-0.65	0.15	0.65	0.978123	0.906282	0.883009	1.15824	0.841487	0.588916	0.958719	0.753945	0.937777	1.21257	0.825637	0.461205	0.967277	0.694465	0.953768	1.2581	0.834993	0.407498
-0.65	0.15	0.75	0.981954	0.872058	0.89245	1.13325	0.842944	0.579304	0.956535	0.739577	0.948486	1.21721	0.833843	0.459998	0.967277	0.675381	0.957871	1.27779	0.852729	0.409269
-0.65	0.15	0.85	0.985649	0.847588	0.906926	1.11918	0.856956	0.578452	0.961376	0.722102	0.955442	1.19109	0.849349	0.459151	0.975283	0.663472	0.968178	1.25555	0.860837	0.408473
-0.65	0.15	0.95	0.984277	0.820586	0.908372	1.09378	0.865444	0.576976	0.966392	0.709539	0.957939	1.16852	0.861847	0.458834	0.976875	0.653782	0.970267	1.22793	0.871115	0.410502
-0.65	0.25	0.05	0.927102	1.31179	0.864835	1.24059	0.566428	0.705355	0.953331	1.13185	0.934737	1.23431	0.54306	0.566796	0.966467	1.03311	0.944817	1.16404	0.536177	0.490926
-0.65	0.25	0.15	0.980527	1.10963	0.933562	1.14743	0.721241	0.618955	0.986203	0.907532	0.977543	1.16807	0.725434	0.480522	0.988286	0.817289	0.972267	1.1655	0.71626	0.417451
-0.65	0.25	0.25	0.98453	0.96537	0.918433	1.10925	0.781191	0.584415	0.977898	0.785132	0.971197	1.14379	0.786733	0.464171	0.9627	0.70219	0.9486	1.18197	0.795587	0.408853
-0.65	0.25	0.35	0.979054	0.881522	0.902185	1.10724	0.82057	0.567811	0.9632	0.731971	0.9556	1.16389	0.829034	0.457063	0.9624	0.664327	0.9341	1.21055	0.845974	0.410417
-0.65	0.25	0.45	0.969035	0.837358	0.887464	1.13503	0.850179	0.563522	0.9612	0.694781	0.9474	1.19063	0.856425	0.457047	0.9629	0.635376	0.9482	1.21968	0.877043	0.410198
-0.65	0.25	0.55	0.96484	0.812945	0.880497	1.14892	0.862874	0.559974	0.9692	0.67037	0.9456	1.20718	0.884654	0.461273	0.9668	0.614159	0.9551	1.25297	0.911886	0.414955
-0.65	0.25	0.65	0.965742	0.785176	0.884003	1.14797	0.880333	0.564205	0.9597	0.652647	0.9474	1.22919	0.903014	0.461391	0.9676	0.587542	0.9583	1.24585	0.932183	0.417602
-0.65	0.25	0.75	0.970939	0.763373	0.899088	1.15193	0.8988	0.561885	0.9566	0.635026	0.9553	1.20076	0.911219	0.460617	0.9709	0.565374	0.9659	1.22413	0.939609	0.416507
-0.65	0.25	0.85	0.977542	0.733383	0.907459	1.10637	0.905397	0.561332	0.964096	0.622828	0.967297	1.16845	0.924256	0.46329	0.9777	0.552229	0.9766	1.18682	0.95343	0.419269
-0.65	0.25	0.95	0.981151	0.711722	0.918689	1.07002	0.910326	0.560041	0.974795	0.612953	0.973195	1.12384	0.945026	0.467428	0.9828	0.544403	0.9818	1.12478	0.959956	0.419164
-0.65	0.35	0.05	0.935479	1.21741	0.872064	1.19371	0.610698	0.694467	0.955712	1.05083	0.930669	1.18844	0.569704	0.557012	0.962488	0.956313	0.931914	1.12248	0.581324	0.480742
-0.65	0.35	0.15	0.982723	1.01371	0.928393	1.12997	0.768455	0.599181	0.982313	0.842855	0.972767	1.17211	0.757788	0.475827	0.981176	0.762044	0.937118	1.18854	0.764674	0.416067
-0.65	0.35	0.25	0.98005	0.885567	0.905263	1.12083	0.823543	0.571569	0.963393	0.727054	0.955991	1.16219	0.823572	0.456835	0.9653	0.662312	0.9396	1.21945	0.857085	0.410208
-0.65	0.35	0.35	0.9705	0.810515	0.8822	1.12751	0.858104	0.558566	0.9563	0.685718	0.9464	1.20112	0.876814	0.458882	0.9685	0.618507	0.9547	1.21915	0.901434	0.414026
-0.65	0.35	0.45	0.9614	0.775732	0.8911	1.15214	0.88754	0.561145	0.9628	0.649144	0.9543	1.2111	0.909155	0.461158	0.9725	0.57524	0.9669	1.20869	0.93907	0.417995
-0.65	0.35	0.55	0.958	0.749137	0.8979	1.16171	0.908795	0.564033	0.9654	0.617932	0.9574	1.20207	0.933287	0.467512	0.9785	0.541231	0.9785	1.1981	0.958392	0.420668
-0.65	0.35	0.65	0.963196	0.722595	0.912191	1.15122	0.930808	0.565785	0.9729	0.594034	0.9693	1.19797	0.952543	0.468823	0.9816	0.520722	0.9819	1.16002	0.970097	0.422085
-0.65	0.35	0.75	0.9698	0.703018	0.9249	1.1323	0.943076	0.567558	0.9741	0.572595	0.9752	1.17298	0.964375	0.47301	0.988	0.505728	0.989	1.13551	0.9815	0.423628
-0.65	0.35	0.85	0.976198	0.674846	0.933193	1.09406	0.949743	0.56871	0.9804	0.553908	0.983	1.11088	0.972595	0.472427	0.9928	0.486378	0.9914	1.09934	0.9871	0.423265
-0.65	0.35	0.95	0.980798	0.654651	0.940394	1.05045	0.957768	0.570148	0.986	0.545246	0.9881	1.02626	0.980696	0.47454	0.9953	0.477054	0.9923	1.03008	0.9923	0.426298
-0.65	0.45	0.05	0.94063	1.16888	0.87044	1.19174	0.653846	0.693728	0.960075	0.999164	0.934747	1.16898	0.62084	0.550848	0.966025	0.907022	0.940455	1.10032	0.619714	0.472695
-0.65	0.45	0.15	0.978145	0.969872	0.913831	1.1375	0.796718	0.595232	0.978953	0.80904	0.961631	1.19793	0.801506	0.471677	0.959464	0.736199	0.936443	1.22916	0.798115	0.412027
-0.65	0.45	0.25	0.970739	0.835173	0.891171	1.13044	0.851147	0.563808	0.963996	0.693301	0.947695	1.18346	0.856613	0.45667	0.9586	0.635449	0.9455	1.24122	0.880431	0.411971
-0.65	0.45	0.35	0.964193	0.781144	0.892779	1.15827	0.890512	0.56256	0.9669	0.648425	0.9548	1.21297	0.913288	0.463121	0.9705	0.577667	0.9675	1.20624	0.93396	0.417186
-0.65	0.45	0.45	0.9641	0.73612	0.9104	1.15879	0.921873	0.560921	0.9697	0.605778	0.9644	1.1865	0.941783	0.467291	0.9812	0.530362	0.9814	1.15982	0.967797	0.423449
-0.65	0.45	0.55	0.9638	0.705331	0.9219	1.14895	0.944021	0.568539	0.9746	0.569124	0.9728	1.1689	0.964989	0.471667	0.9905	0.490007	0.9899	1.13368	0.9813	0.424032
-0.65	0.45	0.65	0.9668	0.681929	0.9348	1.12783	0.961735	0.572019	0.983	0.540166	0.9839	1.13395	0.9809	0.474902	0.9933	0.469097	0.9933	1.11284	0.9906	0.424899
-0.65	0.45	0.75	0.9738	0.65572	0.9431	1.08995	0.972781	0.576915	0.9847	0.515329	0.9852	1.10266	0.9849	0.475921	0.9966	0.453375	0.9954	1.07743	0.9945	0.425676
-0.65	0.45	0.85	0.9804	0.631621	0.9534	1.03508	0.978994	0.578115	0.9898	0.491289	0.99	1.02778	0.9941	0.477103	0.9975	0.440624	0.9934	1.01808	0.9966	0.427023
-0.65	0.45	0.95	0.9846	0.615113	0.9625	0.979249	0.986197	0.581016	0.9934	0.483559	0.9937	0.960373	0.9948	0.479145	0.999	0.42423	0.9912	0.9575	0.9977	0.428589
-0.65	0.55	0.05	0.93915	1.12129	0.859405	1.17866	0.672808	0.692904	0.956404	0.961551	0.933556	1.14665	0.635879	0.543303	0.968728	0.879016	0.943217	1.08755	0.642837	0.469506
-0.65	0.55	0.15	0.978141	0.923342	0.901842	1.13614	0.822585	0.583388	0.975008	0.789992	0.947193	1.20617	0.809439	0.467006	0.955442	0.715393	0.943026	1.25318	0.825645	0.411921
-0.65	0.55	0.25	0.963921	0.809347	0.884045	1.15196	0.868681	0.559902	0.9599	0.671139	0.9368	1.21397	0.875344	0.458093	0.9604	0.612989	0.9549	1.24299	0.911446	0.415612
-0.65	0.55	0.35	0.9605	0.749285	0.901	1.15799	0.910329	0.562258	0.9656	0.617613	0.9583	1.20378	0.935959	0.466682	0.9782	0.543162	0.9786	1.1888	0.960888	0.420695
-0.65	0.55	0.45	0.9665	0.707713	0.9226	1.14072	0.945069	0.570542	0.9765	0.568868	0.9757	1.16593	0.969394	0.470954	0.9885	0.496165	0.9898	1.12934	0.980598	0.424324
-0.65	0.55	0.55	0.9681	0.672598	0.9388	1.1357	0.967777	0.576207	0.9831	0.529629	0.9813	1.11527	0.9836	0.473892	0.9934	0.457721	0.9926	1.09896	0.9917	0.426577
-0.65	0.55	0.65	0.971	0.640417	0.9487	1.10328	0.978298	0.576449	0.9902	0.497197	0.989	1.09499	0.9919	0.47774	0.9983	0.429582	0.9915	1.07215	0.9959	0.426564
-0.65	0.55	0.75	0.9759	0.615747	0.9574	1.0505	0.9868	0.580942	0.9941	0.47203	0.9939	1.06165	0.9956	0.478834	0.9986	0.409419	0.9861	1.05504	0.9986	0.428493
-0.65	0.55	0.85	0.9797	0.590018	0.9648	0.996691	0.9911	0.583541	0.9958	0.449122	0.995	0.995886	0.9975	0.479904	0.999	0.391092	0.9836	0.987651	0.9995	0.428947
-0.65	0.55	0.95	0.9872	0.57294	0.9745	0.933086	0.9951	0.585178	0.9979	0.433919	0.997	0.90386	0.9991	0.480079	1	0.377147	0.98	0.925271	0.9993	0.429225
-0.65	0.65	0.05	0.938976	1.08492	0.854342	1.16462	0.688591	0.685022	0.955649	0.932832	0.934341	1.1431	0.668779	0.541802	0.971568	0.858262	0.951955	1.0873	0.671602	0.468217
-0.65	0.65	0.15	0.975666	0.893487	0.889504	1.14387	0.838168	0.584879	0.95861	0.76428	0.94139	1.22039	0.825805	0.463855	0.966363	0.693713	0.953349	1.26134	0.835833	0.408312
-0.65	0.65	0.25	0.967706	0.782728	0.890583	1.14397	0.883544	0.558965	0.9582	0.651623	0.9453	1.21697	0.901082	0.460947	0.9632	0.587393	0.9568	1.2338	0.922475	0.414989
-0.65	0.65	0.35	0.9643	0.721388	0.9176	1.15525	0.925769	0.560106	0.9721	0.590366	0.9682	1.18466	0.951861	0.468363	0.9825	0.51058	0.9839	1.15955	0.9715	0.422761
-0.65	0.65	0.45	0.9716	0.680236	0.9403	1.123	0.962848	0.57482	0.9791	0.540271	0.9801	1.15273	0.978198	0.474398	0.9944	0.463403	0.9939	1.11673	0.9895	0.425447
-0.65	0.65	0.55	0.9723	0.634937	0.9485	1.09324	0.9783	0.577768	0.9872	0.497711	0.9876	1.08639	0.9899	0.476464	0.996	0.433196	0.9903	1.07319	0.9959	0.428041
-0.65	0.65	0.65	0.976	0.601244	0.9617	1.0523	0.9889	0.582412	0.993	0.470022	0.9908	1.07543	0.9959	0.479101	0.9992	0.407129	0.9804	1.06112	0.9987	0.428121
-0.65	0.65	0.75	0.9822	0.574048	0.9689	1.01855	0.9958	0.585789	0.9965	0.442557	0.994	1.03881	0.9989	0.480859	0.9997	0.380957	0.9739	1.02566	0.9993	0.429118
-0.65	0.65	0.85	0.9854	0.551261	0.9717	0.958256	0.9981	0.588846	0.9967	0.415636	0.9925	0.948335	0.9992	0.48096	0.9999	0.358394	0.9659	0.975955	0.9999	0.429767
-0.65	0.65	0.95	0.9896	0.531282	0.9772	0.897395	0.9989	0.588698	0.999	0.399179	0.9953	0.875111	0.9999	0.481985	0.9996	0.34254	0.9688	0.907313	0.9999	0.431011
-0.65	0.75	0.05	0.944973	1.05246	0.872569	1.14991	0.721415	0.679122	0.955294	0.903465	0.934365	1.12085	0.692389	0.538405	0.972092	0.84071	0.952008	1.08392	0.692146	0.464958
-0.65	0.75	0.15	0.981622	0.86235	0.894715	1.13047	0.845998	0.578171	0.954422	0.743393	0.948083	1.20771	0.843843	0.46055	0.967861	0.67957	0.95845	1.26614	0.850701	0.407911
-0.65	0.75	0.25	0.970541	0.758512	0.896593	1.13458	0.894671	0.561209	0.9584	0.635379	0.9576	1.21719	0.91213	0.461355	0.9712	0.575894	0.9655	1.21628	0.938565	0.417181
-0.65	0.75	0.35	0.9693	0.701503	0.9223	1.1285	0.942426	0.568189	0.9742	0.571867	0.9759	1.14995	0.966173	0.471748	0.99	0.49959	0.9894	1.13164	0.980998	0.423407
-0.65	0.75	0.45	0.9721	0.649092	0.9423	1.08108	0.968888	0.573015	0.9882	0.51761	0.9886	1.10319	0.9891	0.476849	0.9965	0.44542	0.9949	1.07363	0.9942	0.427163
-0.65	0.75	0.55	0.9769	0.604566	0.9597	1.05317	0.9887	0.580952	0.9919	0.474816	0.9918	1.05037	0.9947	0.47923	0.9986	0.411814	0.9868	1.05738	0.9978	0.42851
-0.65	0.75	0.65	0.9803	0.564126	0.9666	0.996637	0.9941	0.584773	0.9964	0.446759	0.994	1.02796	0.9985	0.480013	0.9995	0.379206	0.9735	1.0289	0.9993	0.42864
-0.65	0.75	0.75	0.987	0.534297	0.971	0.963592	0.9979	0.587396	0.9975	0.419094	0.9894	0.988857	0.9993	0.481167	0.9998	0.349419	0.9702	1.00307	0.9999	0.429888
-0.65	0.75	0.85	0.9869	0.51002	0.9689	0.920357	0.9989	0.587971	0.9985	0.395317	0.9919	0.931447	0.9998	0.482519	0.9995	0.334935	0.9702	0.959	0.9998	0.429861
-0.65	0.75	0.95	0.9921	0.494327	0.9791	0.867021	0.9992	0.591556	0.999	0.372408	0.9948	0.858596	1	0.482158	0.9982	0.324793	0.9696	0.881089	1	0.430955
-0.65	0.85	0.05	0.947667	1.03461	0.856985	1.14243	0.724611	0.687448	0.960074	0.882584	0.938376	1.0964	0.713164	0.535047	0.967188	0.824778	0.937529	1.05997	0.683029	0.460602
-0.65	0.85	0.15	0.985464	0.839429	0.905721	1.11549	0.858448	0.578617	0.958555	0.730254	0.95252	1.20922	0.852846	0.46286	0.97486	0.665113	0.966046	1.25678	0.861658	0.407916
-0.65	0.85	0.25	0.976035	0.72992	0.904843	1.10557	0.906136	0.56224	0.963196	0.624831	0.965797	1.17185	0.925762	0.464049	0.9754	0.564125	0.9732	1.16927	0.950721	0.418062
-0.65	0.85	0.35	0.976	0.67797	0.9371	1.08119	0.953652	0.570606	0.9804	0.559126	0.9832	1.09978	0.975895	0.471503	0.9934	0.492062	0.9926	1.07836	0.986	0.424832
-0.65	0.85	0.45	0.9791	0.629029	0.9545	1.02063	0.97949	0.577431	0.9886	0.502907	0.9891	1.0204	0.9919	0.476876	0.9981	0.430403	0.9942	1.0195	0.9972	0.428224
-0.65	0.85	0.55	0.978	0.58327	0.965	0.993398	0.9926	0.582978	0.9943	0.45287	0.9938	0.986485	0.9978	0.479824	0.9993	0.384811	0.9816	0.989577	0.9992	0.429008
-0.65	0.85	0.65	0.9852	0.539247	0.9691	0.950493	0.9969	0.586487	0.9981	0.420161	0.9959	0.954198	0.9998	0.480586	0.999	0.348106	0.9672	0.976705	1	0.430148
-0.65	0.85	0.75	0.9876	0.503568	0.9711	0.911136	0.9989	0.589218	0.999	0.395564	0.9934	0.93318	0.9999	0.482711	0.9996	0.321308	0.9681	0.932762	1	0.430668
-0.65	0.85	0.85	0.9906	0.480469	0.9763	0.889912	0.9998	0.590246	0.9981	0.371289	0.9904	0.879568	1	0.482781	0.9991	0.312098	0.9735	0.908606	1	0.430679
-0.65	0.85	0.95	0.9925	0.456679	0.9791	0.820938	0.9998	0.589837	0.9992	0.352856	0.9947	0.808734	1	0.483164	0.9984	0.308484	0.9743	0.843127	1	0.431077
-0.65	0.95	0.05	0.953078	1.01528	0.868479	1.12048	0.749589	0.681311	0.963046	0.864008	0.945253	1.08111	0.731533	0.531139	0.972701	0.814759	0.950439	1.05065	0.730415	0.462991
-0.65	0.95	0.15	0.987197	0.818772	0.914229	1.09259	0.861647	0.575078	0.967109	0.715907	0.961577	1.17301	0.86371	0.459768	0.975783	0.651561	0.969879	1.22088	0.874586	0.409336
-0.65	0.95	0.25	0.980062	0.708479	0.918445	1.05787	0.90962	0.56008	0.9739	0.611904	0.9735	1.12173	0.938739	0.464786	0.9821	0.555638	0.9814	1.11077	0.959176	0.419171
-0.65	0.95	0.35	0.9822	0.655839	0.9443	1.02591	0.956884	0.571374	0.9877	0.546745	0.9896	1.02739	0.9816	0.473536	0.9944	0.490052	0.9934	1.01459	0.991	0.426019
-0.65	0.95	0.45	0.9845	0.613651	0.9599	0.98552	0.983297	0.57891	0.994	0.490183	0.9939	0.952368	0.9959	0.478706	0.9978	0.415521	0.9898	0.952736	0.9981	0.428324
-0.65	0.95	0.55	0.9856	0.567004	0.9726	0.938602	0.9963	0.584775	0.997	0.43889	0.9962	0.911135	0.9989	0.479623	0.9998	0.359081	0.9784	0.931117	1	0.42889
-0.65	0.95	0.65	0.9881	0.521568	0.9753	0.894171	0.9992	0.58822	0.9992	0.400212	0.996	0.883581	0.9998	0.482024	0.9994	0.323019	0.9681	0.901245	0.9998	0.429831
-0.65	0.95	0.75	0.9911	0.484317	0.9772	0.87023	0.9993	0.589201	0.999	0.37187	0.9951	0.851101	1	0.482922	0.999	0.30439	0.9704	0.882884	1	0.430402
-0.65	0.95	0.85	0.9934	0.456129	0.9787	0.829218	1	0.59042	0.9985	0.349354	0.9937	0.809702	1	0.483262	0.9988	0.295441	0.9786	0.839158	1	0.431377
-0.65	0.95	0.95	0.9954	0.435419	0.9795	0.795321	0.9999	0.59183	0.9975	0.335364	0.9933	0.756115	1	0.483288	0.9986	0.293112	0.9824	0.793793	1	0.430967
-0.55	0.05	0.05	0.917313	1.58759	0.785278	1.41999	0.41923	0.717968	0.885167	1.50417	0.880093	1.49481	0.384664	0.61048	0.901352	1.44164	0.897375	1.44385	0.383121	0.554389
-0.55	0.05	0.15	0.935411	1.46822	0.873643	1.3416	0.54297	0.724922	0.948312	1.33635	0.940893	1.38216	0.528003	0.608709	0.959615	1.22957	0.951632	1.29968	0.529789	0.53463
-0.55	0.05	0.25	0.939432	1.35157	0.879695	1.2778	0.622731	0.729888	0.955394	1.18726	0.946247	1.28766	0.605627	0.603497	0.961199	1.09282	0.951557	1.22446	0.607583	0.529617
-0.55	0.05	0.35	0.939051	1.26597	0.876862	1.24088	0.672643	0.726712	0.953894	1.10405	0.943676	1.24366	0.657506	0.597743	0.956186	1.00905	0.941465	1.18706	0.653729	0.521928
-0.55	0.05	0.45	0.938183	1.21708	0.873185	1.22959	0.708867	0.730435	0.956446	1.0463	0.939571	1.20741	0.681865	0.591267	0.968024	0.967841	0.95402	1.17603	0.699959	0.516768
-0.55	0.05	0.55	0.946736	1.17328	0.877356	1.21302	0.739605	0.722574	0.961068	1.01218	0.941787	1.20559	0.730582	0.591318	0.973005	0.941608	0.955912	1.16934	0.732817	0.517441
-0.55	0.05	0.65	0.941008	1.14273	0.878474	1.20874	0.762356	0.727432	0.95467	0.982669	0.937687	1.18024	0.736941	0.58738	0.9702	0.91778	0.953021	1.15302	0.746137	0.515236
-0.55	0.05	0.75	0.941829	1.11482	0.879725	1.19461	0.777257	0.72808	0.960329	0.960605	0.944112	1.17713	0.754682	0.587221	0.969757	0.893794	0.948739	1.14029	0.757107	0.513917
-0.55	0.05	0.85	0.942809	1.08008	0.881273	1.17444	0.789499	0.723949	0.957595	0.939771	0.944625	1.15927	0.769745	0.585879	0.966775	0.870312	0.948652	1.12354	0.772243	0.513367
-0.55	0.05	0.95	0.942853	1.06346	0.881555	1.15877	0.801045	0.72757	0.962309	0.922753	0.952108	1.1394	0.791779	0.585161	0.971698	0.8499	0.962148	1.0953	0.789889	0.509647
-0.55	0.15	0.05	0.934786	1.464	0.866866	1.34427	0.556534	0.729116	0.943036	1.33524	0.938039	1.37883	0.514444	0.60316	0.962832	1.2287	0.956363	1.30367	0.538669	0.53488
-0.55	0.15	0.15	0.970811	1.31821	0.923784	1.27393	0.67839	0.694478	0.983379	1.14971	0.976487	1.31941	0.681751	0.559738	0.984968	1.03027	0.977653	1.29853	0.69627	0.485296
-0.55	0.15	0.25	0.979856	1.18415	0.929235	1.23369	0.751293	0.667673	0.978254	1.0088	0.972516	1.29633	0.763385	0.542188	0.963245	0.915042	0.95343	1.31622	0.770298	0.48119
-0.55	0.15	0.35	0.976527	1.10741	0.906315	1.22052	0.789038	0.658843	0.959537	0.936793	0.954706	1.30214	0.800567	0.537964	0.957783	0.841878	0.958283	1.32905	0.818485	0.480898
-0.55	0.15	0.45	0.96983	1.05964	0.898596	1.22604	0.824659	0.661431	0.960583	0.895605	0.956058	1.33148	0.831386	0.537796	0.957745	0.814521	0.968058	1.35562	0.850288	0.483041
-0.55	0.15	0.55	0.966882	1.02425	0.90929	1.23612	0.84985	0.658394	0.966388	0.866482	0.960652	1.33818	0.849581	0.539207	0.965659	0.798918	0.969063	1.38737	0.86945	0.486153
-0.55	0.15	0.65	0.960241	1.00093	0.912885	1.24989	0.862788	0.659634	0.967485	0.845791	0.969197	1.34923	0.866393	0.537239	0.972778	0.781724	0.967474	1.38552	0.883941	0.485718
-0.55	0.15	0.75	0.955454	0.969045	0.921628	1.22785	0.870745	0.65898	0.959368	0.828737	0.969828	1.34312	0.874409	0.541526	0.974657	0.760187	0.967645	1.38479	0.891559	0.486142
-0.55	0.15	0.85	0.9635	0.940726	0.927417	1.22363	0.88499	0.662677	0.964383	0.814788	0.971426	1.32524	0.890983	0.543711	0.974469	0.739404	0.970765	1.34597	0.902642	0.486897
-0.55	0.15	0.95	0.965349	0.915606	0.930697	1.18923	0.884589	0.65877	0.969718	0.798635	0.977364	1.30253	0.896452	0.542748	0.976257	0.731202	0.977059	1.32178	0.915246	0.489626
-0.55	0.25	0.05	0.942647	1.34703	0.8796	1.27067	0.616635	0.723208	0.957109	1.18279	0.94868	1.28451	0.611561	0.601883	0.963538	1.08084	0.952835	1.2115	0.600286	0.522906
-0.55	0.25	0.15	0.977944	1.18481	0.924365	1.23017	0.757769	0.667733	0.981104	1.00413	0.973967	1.28655	0.761428	0.54276	0.960561	0.916593	0.951051	1.31438	0.767516	0.48277
-0.55	0.25	0.25	0.973404	1.06271	0.907467	1.21223	0.810871	0.651618	0.965897	0.890987	0.961896	1.29557	0.82447	0.538341	0.9452	0.797163	0.9483	1.31786	0.851491	0.484908
-0.55	0.25	0.35	0.96478	0.996045	0.893337	1.22436	0.852533	0.651173	0.9561	0.82686	0.9527	1.30549	0.871811	0.539219	0.9593	0.742726	0.9644	1.31123	0.904599	0.492905
-0.55	0.25	0.45	0.960393	0.9488	0.893011	1.23688	0.877884	0.652498	0.9554	0.778237	0.9548	1.30048	0.901424	0.544422	0.9622	0.701221	0.9705	1.27499	0.921659	0.492654
-0.55	0.25	0.55	0.959787	0.914894	0.904934	1.22832	0.904885	0.657045	0.964196	0.747405	0.962196	1.30422	0.922605	0.546982	0.9699	0.676111	0.9739	1.28047	0.947958	0.496627
-0.55	0.25	0.65	0.957464	0.897906	0.91573	1.2435	0.916325	0.659844	0.9702	0.729696	0.9706	1.2968	0.93632	0.546977	0.9693	0.645871	0.971	1.26782	0.958788	0.497766
-0.55	0.25	0.75	0.954801	0.864509	0.919924	1.22482	0.92134	0.656154	0.968297	0.717334	0.972197	1.28772	0.947912	0.552027	0.9721	0.625403	0.9726	1.23666	0.968791	0.499778
-0.55	0.25	0.85	0.958885	0.838793	0.926494	1.1863	0.933953	0.662159	0.9713	0.69849	0.9757	1.24104	0.958814	0.553863	0.9753	0.611876	0.9767	1.21806	0.974995	0.502209
-0.55	0.25	0.95	0.958914	0.808024	0.925143	1.14882	0.933537	0.660161	0.9755	0.684658	0.9802	1.18404	0.965034	0.554233	0.9812	0.600765	0.9826	1.15129	0.978798	0.501911
-0.55	0.35	0.05	0.940407	1.26711	0.882053	1.24765	0.685011	0.728061	0.957384	1.09724	0.944376	1.23694	0.660829	0.59328	0.963567	1.00647	0.951344	1.1846	0.666301	0.523768
-0.55	0.35	0.15	0.977266	1.11064	0.90802	1.2324	0.795989	0.664575	0.961291	0.939901	0.956163	1.30619	0.802521	0.540162	0.961754	0.846251	0.956047	1.32928	0.814544	0.479469
-0.55	0.35	0.25	0.964597	0.994961	0.895296	1.22707	0.848291	0.650548	0.9572	0.824774	0.954	1.29972	0.869844	0.541066	0.9626	0.743443	0.9665	1.30933	0.899037	0.489809
-0.55	0.35	0.35	0.95239	0.9172	0.894679	1.22112	0.88622	0.653859	0.9647	0.760854	0.9624	1.27872	0.918892	0.548261	0.9718	0.680972	0.9733	1.2564	0.947674	0.496357
-0.55	0.35	0.45	0.954995	0.872453	0.909691	1.21679	0.915378	0.657033	0.9703	0.709117	0.9711	1.24656	0.948464	0.553391	0.9715	0.621624	0.9737	1.1935	0.9659	0.499932
-0.55	0.35	0.55	0.960996	0.836436	0.917492	1.19608	0.942432	0.66628	0.9709	0.670893	0.9726	1.21911	0.963989	0.55745	0.9749	0.580233	0.9776	1.16805	0.9822	0.503499
-0.55	0.35	0.65	0.9643	0.807941	0.9208	1.18477	0.95325	0.66529	0.9726	0.644783	0.9733	1.19317	0.976498	0.560079	0.983	0.5527	0.9832	1.15058	0.9901	0.506748
-0.55	0.35	0.75	0.9668	0.786232	0.9187	1.16231	0.966102	0.672646	0.9739	0.623622	0.9731	1.16323	0.983	0.562155	0.9851	0.532314	0.9861	1.12126	0.9924	0.505556
-0.55	0.35	0.85	0.9709	0.759568	0.9293	1.10866	0.969448	0.674022	0.9774	0.602678	0.9769	1.10906	0.9875	0.563534	0.9891	0.518071	0.9895	1.08342	0.9951	0.507305
-0.55	0.35	0.95	0.976495	0.735703	0.936287	1.06132	0.973463	0.672048	0.9818	0.591053	0.9816	1.03807	0.991199	0.563556	0.992	0.509403	0.9928	1.02598	0.9973	0.507367
-0.55	0.45	0.05	0.939804	1.21183	0.871876	1.23112	0.712832	0.728937	0.957265	1.04937	0.937198	1.21479	0.686483	0.591767	0.966977	0.960881	0.954651	1.1654	0.701474	0.520278
-0.55	0.45	0.15	0.973744	1.05775	0.898194	1.23894	0.825855	0.660621	0.95737	0.901414	0.951036	1.32004	0.827538	0.536806	0.972686	0.81568	0.969985	1.35045	0.840317	0.480917
-0.55	0.45	0.25	0.96081	0.95115	0.89135	1.24191	0.874556	0.652548	0.9583	0.785274	0.9571	1.30371	0.901674	0.5452	0.9763	0.704072	0.9774	1.28951	0.932112	0.495182
-0.55	0.45	0.35	0.9563	0.872339	0.9069	1.21227	0.9216	0.660454	0.9702	0.710599	0.9717	1.24957	0.950946	0.553397	0.9699	0.629979	0.9736	1.20227	0.97118	0.502092
-0.55	0.45	0.45	0.964	0.81734	0.9207	1.18314	0.948903	0.666998	0.9707	0.658732	0.974	1.20233	0.971994	0.55937	0.976	0.566662	0.9771	1.15495	0.9865	0.504843
-0.55	0.45	0.55	0.9675	0.776472	0.9198	1.15564	0.968778	0.673828	0.9715	0.609042	0.9728	1.15079	0.9823	0.561865	0.9862	0.521522	0.9871	1.124	0.9942	0.506141
-0.55	0.45	0.65	0.9739	0.750247	0.9296	1.13578	0.978896	0.67931	0.9745	0.576056	0.9747	1.12531	0.9905	0.563718	0.9883	0.492205	0.9889	1.10221	0.9963	0.50807
-0.55	0.45	0.75	0.9736	0.71769	0.9277	1.0918	0.984398	0.679407	0.9781	0.549192	0.978	1.08694	0.9958	0.56635	0.992	0.481025	0.9917	1.08118	0.9979	0.508521
-0.55	0.45	0.85	0.9777	0.694821	0.9324	1.03853	0.989199	0.680409	0.9849	0.528188	0.9841	1.04554	0.9973	0.566365	0.9948	0.467374	0.9932	1.02187	0.9994	0.509516
-0.55	0.45	0.95	0.9838	0.678955	0.9398	0.983696	0.992399	0.684189	0.9864	0.511421	0.9866	0.955567	0.9985	0.568561	0.9971	0.453263	0.9949	0.980614	0.9998	0.510155
-0.55	0.55	0.05	0.948156	1.16985	0.886887	1.21063	0.739592	0.725671	0.962438	1.01306	0.939532	1.19731	0.713206	0.587601	0.966265	0.933605	0.952933	1.16267	0.726538	0.520108
-0.55	0.55	0.15	0.965076	1.01402	0.906039	1.23125	0.839072	0.657061	0.963739	0.875926	0.957796	1.33674	0.849115	0.539131	0.968866	0.799287	0.965162	1.36753	0.868213	0.486012
-0.55	0.55	0.25	0.95911	0.910111	0.902485	1.23478	0.898233	0.652696	0.965297	0.757051	0.965597	1.29712	0.921985	0.546032	0.9726	0.673419	0.9743	1.27444	0.946135	0.496459
-0.55	0.55	0.35	0.961596	0.840602	0.917292	1.21314	0.943053	0.66658	0.968	0.678444	0.9719	1.23074	0.964789	0.557366	0.9773	0.582724	0.9792	1.16953	0.9814	0.503369
-0.55	0.55	0.45	0.973	0.777394	0.9289	1.15208	0.969294	0.673978	0.9687	0.616925	0.9711	1.15958	0.9829	0.561614	0.9842	0.521638	0.984	1.12758	0.9925	0.506414
-0.55	0.55	0.55	0.9745	0.732169	0.9358	1.12807	0.982393	0.679128	0.974	0.563696	0.9736	1.11636	0.993	0.566055	0.9915	0.481315	0.9917	1.09203	0.9982	0.507555
-0.55	0.55	0.65	0.9722	0.689788	0.9328	1.08107	0.9898	0.681079	0.981	0.524198	0.9804	1.08887	0.9959	0.565216	0.9943	0.451618	0.9937	1.07318	0.9986	0.508504
-0.55	0.55	0.75	0.9727	0.664917	0.939	1.05029	0.9936	0.684354	0.9856	0.498183	0.9854	1.06716	0.9984	0.568213	0.9973	0.436709	0.996	1.06028	0.9996	0.509401
-0.55	0.55	0.85	0.9752	0.640864	0.9453	0.994699	0.9961	0.686372	0.9914	0.475142	0.9909	0.997436	0.9991	0.568027	0.9975	0.42426	0.994	1.01563	0.9998	0.510606
-0.55	0.55	0.95	0.9795	0.627515	0.9518	0.955762	0.9979	0.689022	0.9933	0.460793	0.9927	0.938342	0.9999	0.570442	0.9986	0.410646	0.9912	0.953081	1	0.510768
-0.55	0.65	0.05	0.94509	1.13895	0.8787	1.20764	0.759197	0.729586	0.958853	0.98378	0.944026	1.19218	0.746264	0.588363	0.964484	0.906058	0.95115	1.14784	0.738695	0.515359
-0.55	0.65	0.15	0.960217	0.988454	0.910227	1.23533	0.857322	0.660274	0.968577	0.856596	0.968778	1.35361	0.861396	0.539247	0.967878	0.772575	0.962574	1.38029	0.881283	0.485305
-0.55	0.65	0.25	0.954222	0.882094	0.913653	1.23227	0.915167	0.655778	0.9699	0.73544	0.9699	1.29755	0.937193	0.551075	0.9715	0.649214	0.9722	1.26274	0.960584	0.49961
-0.55	0.65	0.35	0.962796	0.80825	0.912191	1.18106	0.952644	0.667772	0.9742	0.6453	0.9764	1.19365	0.977698	0.55843	0.9832	0.545259	0.9846	1.14504	0.9892	0.50571
-0.55	0.65	0.45	0.9749	0.742109	0.931	1.12481	0.978394	0.67676	0.975	0.580656	0.9772	1.11358	0.9908	0.564299	0.9887	0.482607	0.9891	1.09681	0.9966	0.507383
-0.55	0.65	0.55	0.9722	0.688496	0.9361	1.09003	0.9884	0.682399	0.9803	0.532261	0.9799	1.08276	0.9963	0.566911	0.9935	0.448443	0.9937	1.08569	0.999	0.509218
-0.55	0.65	0.65	0.9718	0.646304	0.9449	1.06812	0.9949	0.687209	0.9876	0.493156	0.9874	1.07296	0.9982	0.568129	0.9965	0.426646	0.9944	1.07063	0.9995	0.509892
-0.55	0.65	0.75	0.9688	0.615449	0.9488	1.02277	0.9976	0.686549	0.9916	0.465353	0.991	1.04555	0.9995	0.569331	0.9976	0.41205	0.991	1.04877	0.9999	0.509865
-0.55	0.65	0.85	0.9723	0.591188	0.9543	0.976143	0.999	0.688315	0.9928	0.445456	0.9916	0.984166	0.9996	0.56943	0.9984	0.398766	0.9928	0.997988	0.9999	0.511039
-0.55	0.65	0.95	0.9747	0.575311	0.9624	0.930815	0.9997	0.690359	0.9955	0.432672	0.9947	0.915205	0.9999	0.570655	0.9997	0.384539	0.992	0.94466	1	0.511117
-0.55	0.75	0.05	0.942666	1.10793	0.885742	1.18783	0.773235	0.723616	0.962022	0.959107	0.951189	1.17774	0.759251	0.583739	0.970695	0.888644	0.953065	1.14623	0.764408	0.513216
-0.55	0.75	0.15	0.958273	0.960097	0.916129	1.23177	0.868122	0.658003	0.965809	0.836779	0.971842	1.3496	0.875628	0.539234	0.974654	0.764479	0.970848	1.38259	0.894345	0.486261
-0.55	0.75	0.25	0.95731	0.863919	0.926345	1.21974	0.924607	0.657617	0.9701	0.711323	0.9737	1.27707	0.948366	0.551847	0.9736	0.634339	0.9743	1.23471	0.96749	0.499988
-0.55	0.75	0.35	0.969197	0.780665	0.924792	1.14746	0.963642	0.66941	0.9745	0.62281	0.9742	1.16306	0.985499	0.560516	0.9857	0.523919	0.9871	1.11561	0.994	0.505868
-0.55	0.75	0.45	0.9761	0.715984	0.9285	1.08268	0.984597	0.680461	0.9828	0.555756	0.9825	1.09219	0.9963	0.566078	0.9929	0.468795	0.9929	1.08597	0.9977	0.507754
-0.55	0.75	0.55	0.9755	0.657803	0.9412	1.05712	0.9956	0.6853	0.986	0.507417	0.9856	1.05882	0.9982	0.567508	0.997	0.431408	0.9966	1.06348	0.9997	0.510272
-0.55	0.75	0.65	0.9725	0.610391	0.9481	1.02819	0.9976	0.688516	0.9906	0.472033	0.9903	1.0435	0.9994	0.568882	0.9982	0.407926	0.9906	1.05559	1	0.510604
-0.55	0.75	0.75	0.9725	0.575202	0.9581	0.990067	0.9981	0.689723	0.9942	0.442383	0.9937	1.01175	0.9997	0.568841	0.9993	0.392154	0.9827	1.02289	1	0.510364
-0.55	0.75	0.85	0.9735	0.549322	0.9634	0.939805	0.9994	0.690278	0.9953	0.424335	0.9948	0.958915	1	0.570987	0.9993	0.378086	0.9861	0.98763	1	0.51169
-0.55	0.75	0.95	0.9767	0.532334	0.9676	0.886184	0.9997	0.692018	0.9982	0.409951	0.9967	0.880628	1	0.57157	0.9998	0.3551	0.9896	0.917247	1	0.512202
-0.55	0.85	0.05	0.944942	1.0853	0.883827	1.16915	0.785782	0.724598	0.963087	0.932892	0.948842	1.15182	0.77159	0.580884	0.965736	0.872963	0.951068	1.12048	0.778402	0.510618
-0.55	0.85	0.15	0.963393	0.93273	0.925635	1.21708	0.878284	0.656978	0.962769	0.81715	0.97195	1.32834	0.883582	0.53975	0.975193	0.748689	0.975093	1.35565	0.901338	0.48576
-0.55	0.85	0.25	0.960682	0.830249	0.92347	1.18262	0.933347	0.660712	0.969797	0.69756	0.974297	1.23056	0.9544	0.55365	0.9747	0.616521	0.9774	1.21437	0.976995	0.501324
-0.55	0.85	0.35	0.9715	0.758571	0.928	1.10483	0.971855	0.673106	0.9794	0.602514	0.9795	1.08628	0.990499	0.563599	0.99	0.512452	0.9903	1.08966	0.9965	0.507546
-0.55	0.85	0.45	0.9786	0.691438	0.9371	1.04571	0.9899	0.681916	0.9818	0.532363	0.9815	1.02887	0.9977	0.566241	0.9956	0.452471	0.9947	1.02878	0.9995	0.509363
-0.55	0.85	0.55	0.9743	0.629989	0.9461	0.998199	0.9966	0.685192	0.9898	0.483101	0.9887	0.99666	0.9995	0.568721	0.998	0.418319	0.9964	1.02424	1	0.510692
-0.55	0.85	0.65	0.9699	0.581193	0.9553	0.972723	0.9986	0.690023	0.9945	0.449208	0.9937	0.974268	0.9999	0.569801	0.9987	0.38887	0.9904	1.00494	0.9998	0.510589
-0.55	0.85	0.75	0.9735	0.548187	0.9654	0.95076	0.9993	0.691114	0.9959	0.423017	0.9953	0.950766	0.9999	0.570331	0.9989	0.367496	0.9829	0.991614	1	0.511047
-0.55	0.85	0.85	0.9766	0.520012	0.9654	0.897708	0.9999	0.693029	0.9969	0.401262	0.995	0.895333	1	0.570532	0.9992	0.352405	0.9864	0.942183	1	0.511851
-0.55	0.85	0.95	0.9781	0.501981	0.97	0.859065	0.9999	0.692132	0.9979	0.386481	0.9948	0.839666	1	0.571156	0.9998	0.335099	0.9919	0.877907	1	0.511894
-0.55	0.95	0.05	0.951568	1.06568	0.894255	1.16646	0.806247	0.723141	0.962332	0.91695	0.949117	1.14154	0.787085	0.583164	0.971791	0.860032	0.959567	1.11504	0.788673	0.509061
-0.55	0.95	0.15	0.968193	0.914513	0.936594	1.18807	0.884641	0.657348	0.973594	0.803055	0.979944	1.30051	0.897625	0.541	0.978666	0.73053	0.977965	1.31903	0.912792	0.487083
-0.55	0.95	0.25	0.96502	0.808968	0.934549	1.15117	0.936971	0.660102	0.9769	0.682783	0.9807	1.17689	0.967458	0.556108	0.9807	0.607764	0.9826	1.13224	0.982096	0.502468
-0.55	0.95	0.35	0.976495	0.73751	0.931486	1.05639	0.975776	0.672767	0.9817	0.592298	0.9817	1.04334	0.9921	0.565405	0.9911	0.503283	0.9919	1.00339	0.9977	0.507081
-0.55	0.95	0.45	0.9799	0.672616	0.9388	0.990115	0.992199	0.682748	0.9858	0.518857	0.9859	0.968258	0.9981	0.567082	0.9972	0.441351	0.9972	0.974134	0.9996	0.509639
-0.55	0.95	0.55	0.9776	0.611633	0.9499	0.951104	0.9975	0.687888	0.992	0.467819	0.9917	0.943744	0.9995	0.56846	0.9989	0.403987	0.9967	0.936124	1	0.510756
-0.55	0.95	0.65	0.9738	0.559048	0.9633	0.92925	0.9994	0.688757	0.9957	0.435723	0.9948	0.908197	0.9999	0.570227	0.9994	0.375982	0.9936	0.937206	1	0.511919
-0.55	0.95	0.75	0.972	0.524249	0.9646	0.889932	0.9996	0.691874	0.9975	0.408712	0.9958	0.888787	1	0.570896	0.9997	0.345456	0.9912	0.927553	1	0.511275
-0.55	0.95	0.85	0.9771	0.497462	0.9692	0.847221	0.9999	0.693335	0.9975	0.382043	0.9937	0.836525	1	0.57207	0.9994	0.330357	0.9907	0.885431	1	0.511938
-0.55	0.95	0.95	0.9781	0.481701	0.9694	0.812055	0.9999	0.693407	0.9987	0.363201	0.995	0.78882	1	0.571933	0.9985	0.320962	0.9912	0.835427	1	0.512503
-0.45	0.05	0.05	0.938415	1.59602	0.818274	1.42721	0.498322	0.72492	0.89698	1.50994	0.889284	1.5014	0.427048	0.618175	0.912745	1.44909	0.913273	1.44855	0.416926	0.554649
-0.45	0.05	0.15	0.949437	1.48918	0.879789	1.36238	0.592175	0.742529	0.944702	1.37046	0.942074	1.41153	0.58128	0.627688	0.96138	1.27547	0.959732	1.34266	0.5687	0.561257
-0.45	0.05	0.25	0.938649	1.382	0.886002	1.30289	0.655705	0.74755	0.957212	1.22693	0.954607	1.31933	0.662493	0.627159	0.9612	1.12991	0.957957	1.26111	0.655703	0.558834
-0.45	0.05	0.35	0.938399	1.30664	0.887694	1.27084	0.70688	0.756156	0.959597	1.15039	0.948782	1.28402	0.704841	0.632546	0.963636	1.05863	0.958392	1.23996	0.708125	0.560054
-0.45	0.05	0.45	0.93221	1.24837	0.878503	1.2526	0.742812	0.757979	0.958446	1.09172	0.943033	1.2491	0.733592	0.625104	0.966545	1.01651	0.960559	1.21535	0.734091	0.557204
-0.45	0.05	0.55	0.934415	1.21328	0.881309	1.23387	0.767259	0.759576	0.957884	1.06261	0.950452	1.24203	0.765538	0.631127	0.967678	0.992785	0.957176	1.22581	0.769517	0.56141
-0.45	0.05	0.65	0.945901	1.18354	0.89401	1.23414	0.797063	0.76127	0.960089	1.03858	0.953396	1.22379	0.77845	0.626913	0.970695	0.963099	0.95909	1.19984	0.791206	0.557791
-0.45	0.05	0.75	0.943215	1.15599	0.891654	1.21629	0.807042	0.759726	0.964571	1.01305	0.959159	1.21616	0.798969	0.627116	0.967787	0.94092	0.957553	1.19049	0.802982	0.559819
-0.45	0.05	0.85	0.93926	1.13159	0.884594	1.20344	0.814713	0.764461	0.964587	0.991491	0.950671	1.20096	0.813148	0.629204	0.964273	0.91039	0.957151	1.17068	0.812032	0.558636
-0.45	0.05	0.95	0.947741	1.11071	0.881306	1.18135	0.832005	0.765326	0.964023	0.973645	0.948463	1.17943	0.822629	0.625349	0.970829	0.891392	0.966026	1.13992	0.822109	0.55751
-0.45	0.15	0.05	0.943551	1.48438	0.875106	1.35709	0.5858	0.738227	0.948986	1.37282	0.946995	1.40977	0.56507	0.625222	0.960202	1.27587	0.95938	1.34612	0.577957	0.56097
-0.45	0.15	0.15	0.972603	1.37229	0.924388	1.33194	0.709772	0.726034	0.979629	1.22715	0.976994	1.39653	0.715353	0.597846	0.964432	1.12126	0.961226	1.3889	0.731721	0.536912
-0.45	0.15	0.25	0.968669	1.26782	0.912772	1.3118	0.776596	0.724747	0.971009	1.09859	0.967989	1.38982	0.792083	0.594629	0.94977	0.998843	0.957675	1.40458	0.809287	0.53852
-0.45	0.15	0.35	0.957817	1.18699	0.905427	1.29617	0.814335	0.719466	0.966687	1.02766	0.961353	1.40565	0.836123	0.602528	0.963274	0.921795	0.972281	1.42094	0.859095	0.543889
-0.45	0.15	0.45	0.954427	1.1477	0.900323	1.29772	0.839588	0.723529	0.961794	0.974125	0.95918	1.3986	0.860056	0.601036	0.965448	0.882734	0.978368	1.41484	0.885796	0.547271
-0.45	0.15	0.55	0.95909	1.10958	0.906909	1.29296	0.86178	0.724989	0.961268	0.949835	0.962173	1.40467	0.876749	0.60618	0.973463	0.860241	0.97837	1.41048	0.907368	0.550881
-0.45	0.15	0.65	0.964718	1.08019	0.918789	1.30156	0.879779	0.726393	0.966332	0.931649	0.973266	1.41892	0.893501	0.608501	0.975776	0.84257	0.973774	1.41158	0.918924	0.55323
-0.45	0.15	0.75	0.962311	1.05202	0.920979	1.27308	0.882997	0.727917	0.967817	0.908257	0.976365	1.40392	0.906558	0.611327	0.974867	0.821115	0.973065	1.39926	0.924987	0.553372
-0.45	0.15	0.85	0.967187	1.02231	0.926875	1.25886	0.892599	0.726888	0.971837	0.885652	0.979179	1.37247	0.913342	0.610968	0.977749	0.801982	0.977448	1.36937	0.932546	0.55458
-0.45	0.15	0.95	0.971081	1.00456	0.924893	1.24457	0.901912	0.734002	0.973054	0.867945	0.973959	1.35346	0.924091	0.612142	0.977066	0.792638	0.979069	1.3341	0.944937	0.55674
-0.45	0.25	0.05	0.940917	1.38052	0.890254	1.30506	0.664585	0.751598	0.946667	1.23078	0.946667	1.32548	0.648401	0.631011	0.965333	1.13193	0.96371	1.26565	0.665373	0.557694
-0.45	0.25	0.15	0.968919	1.26463	0.912286	1.3045	0.772131	0.718926	0.96508	1.09507	0.965784	1.38621	0.794114	0.597282	0.952657	0.999156	0.945851	1.40015	0.806765	0.538039
-0.45	0.25	0.25	0.953409	1.15878	0.893363	1.30237	0.82881	0.715286	0.952995	0.979278	0.955396	1.38686	0.862578	0.606925	0.9459	0.868812	0.9539	1.37341	0.884399	0.548904
-0.45	0.25	0.35	0.947084	1.09197	0.898477	1.30168	0.868936	0.724762	0.9543	0.901169	0.9602	1.37448	0.904413	0.612644	0.969	0.798369	0.9763	1.33259	0.93571	0.558329
-0.45	0.25	0.45	0.952806	1.04272	0.908116	1.29572	0.904237	0.729393	0.962196	0.845651	0.966497	1.35536	0.932491	0.616497	0.9745	0.750471	0.9788	1.2865	0.956774	0.562538
-0.45	0.25	0.55	0.957184	1.00693	0.91126	1.28782	0.91844	0.733111	0.9664	0.811107	0.9701	1.32728	0.949414	0.622157	0.9775	0.722864	0.9788	1.26906	0.971297	0.565822
-0.45	0.25	0.65	0.960602	0.973118	0.915589	1.27203	0.932088	0.735196	0.9689	0.794076	0.973	1.32747	0.962948	0.624426	0.9721	0.689296	0.9753	1.24545	0.979198	0.566643
-0.45	0.25	0.75	0.962035	0.943253	0.918962	1.2536	0.944933	0.741567	0.973297	0.773165	0.975598	1.30124	0.969069	0.625719	0.9719	0.665161	0.9731	1.23173	0.9836	0.567226
-0.45	0.25	0.85	0.964522	0.920074	0.921828	1.21954	0.950743	0.742729	0.9755	0.752745	0.9778	1.26039	0.975876	0.628621	0.9741	0.645995	0.9762	1.18839	0.9897	0.569941
-0.45	0.25	0.95	0.968935	0.8962	0.925043	1.18922	0.958329	0.746063	0.9765	0.739879	0.9767	1.2075	0.979886	0.630117	0.9754	0.639127	0.9771	1.14279	0.989899	0.568821
-0.45	0.35	0.05	0.938879	1.30712	0.889955	1.2707	0.715355	0.753746	0.955352	1.15259	0.951135	1.27947	0.704191	0.631692	0.964802	1.06471	0.959207	1.23966	0.71016	0.563096
-0.45	0.35	0.15	0.955875	1.19526	0.900822	1.29508	0.805793	0.720926	0.957943	1.02397	0.965389	1.3889	0.830244	0.598663	0.961049	0.925249	0.963452	1.4067	0.851212	0.542675
-0.45	0.35	0.25	0.944851	1.08837	0.895117	1.29397	0.876114	0.723143	0.9485	0.899379	0.9594	1.36578	0.907295	0.610568	0.9665	0.798036	0.969	1.32801	0.931852	0.557452
-0.45	0.35	0.35	0.951995	1.00485	0.910491	1.2577	0.913575	0.733615	0.9627	0.812823	0.9705	1.29028	0.947558	0.621271	0.98	0.721306	0.9751	1.23374	0.971	0.566106
-0.45	0.35	0.45	0.956796	0.94764	0.922592	1.24094	0.944612	0.74296	0.9738	0.748783	0.9766	1.23295	0.966887	0.626495	0.9772	0.655777	0.9701	1.17759	0.9822	0.569423
-0.45	0.35	0.55	0.962292	0.909095	0.919384	1.2248	0.958421	0.747735	0.9775	0.708338	0.9765	1.20403	0.9813	0.629819	0.976	0.606544	0.975	1.1462	0.9902	0.569164
-0.45	0.35	0.65	0.9677	0.875834	0.9207	1.18143	0.970677	0.753087	0.976	0.682378	0.9732	1.1898	0.988	0.63225	0.979	0.569409	0.98	1.11657	0.9949	0.572264
-0.45	0.35	0.75	0.969197	0.847637	0.918892	1.16402	0.976071	0.755294	0.9732	0.660206	0.9689	1.15559	0.991	0.633953	0.9797	0.547232	0.979	1.11579	0.9961	0.572999
-0.45	0.35	0.85	0.972897	0.822136	0.916592	1.12877	0.981192	0.75649	0.9745	0.635754	0.9706	1.10818	0.9948	0.635444	0.9851	0.535665	0.9848	1.07621	0.9981	0.573257
-0.45	0.35	0.95	0.972895	0.801608	0.916283	1.08333	0.983383	0.758414	0.9755	0.617055	0.9732	1.0525	0.997	0.636577	0.9874	0.530365	0.9874	1.03775	0.999	0.574473
-0.45	0.45	0.05	0.938759	1.2507	0.886069	1.2515	0.749562	0.755035	0.961768	1.09853	0.950099	1.25371	0.739536	0.628048	0.96767	1.01379	0.960173	1.21486	0.743995	0.5623
-0.45	0.45	0.15	0.958603	1.14196	0.907612	1.29733	0.84492	0.72226	0.960877	0.988836	0.964095	1.41811	0.866715	0.603088	0.966176	0.885671	0.975083	1.40796	0.881833	0.546899
-0.45	0.45	0.25	0.950706	1.03353	0.909127	1.29467	0.905713	0.72929	0.9563	0.851351	0.9631	1.34402	0.929374	0.615421	0.9779	0.748847	0.9793	1.28742	0.956496	0.561468
-0.45	0.45	0.35	0.9595	0.950882	0.9198	1.2348	0.944339	0.743433	0.9729	0.752592	0.9773	1.23346	0.9679	0.625929	0.9771	0.658893	0.9727	1.18765	0.9804	0.566995
-0.45	0.45	0.45	0.9654	0.881025	0.9255	1.19436	0.969388	0.751786	0.978	0.686775	0.9736	1.17571	0.9843	0.632722	0.9756	0.589171	0.9731	1.13894	0.9919	0.570837
-0.45	0.45	0.55	0.9718	0.832119	0.9155	1.15406	0.979	0.757591	0.9742	0.637148	0.97	1.14946	0.9919	0.634364	0.9809	0.538956	0.9803	1.11454	0.9966	0.572329
-0.45	0.45	0.65	0.9771	0.789971	0.9167	1.12755	0.9879	0.759046	0.9759	0.603429	0.9715	1.1198	0.9971	0.636667	0.985	0.504803	0.985	1.09399	0.998	0.573885
-0.45	0.45	0.75	0.9772	0.765844	0.9135	1.09796	0.990698	0.762391	0.9753	0.57787	0.9727	1.09296	0.998	0.636984	0.9885	0.484163	0.9882	1.08501	0.9992	0.57416
-0.45	0.45	0.85	0.9831	0.736893	0.9162	1.04683	0.9955	0.764098	0.9767	0.55573	0.9728	1.04264	0.9987	0.638262	0.9891	0.47141	0.9886	1.04233	0.9997	0.575946
-0.45	0.45	0.95	0.9833	0.72023	0.9197	1.01423	0.9964	0.765596	0.9768	0.536099	0.975	0.988875	0.9992	0.639713	0.995	0.469692	0.9945	0.993841	0.9999	0.575877
-0.45	0.55	0.05	0.943367	1.22096	0.89343	1.2437	0.780912	0.76479	0.957848	1.06037	0.953069	1.23888	0.759951	0.624396	0.968293	0.985312	0.959986	1.20829	0.765655	0.559148
-0.45	0.55	0.15	0.959039	1.10911	0.910905	1.30279	0.857731	0.725137	0.96558	0.959782	0.964473	1.41128	0.874831	0.604409	0.971369	0.859537	0.975373	1.42198	0.89998	0.550046
-0.45	0.55	0.25	0.956021	0.999968	0.911841	1.279	0.918746	0.735723	0.9695	0.823994	0.9714	1.33365	0.951132	0.622322	0.9783	0.710975	0.9795	1.2703	0.971797	0.56626
-0.45	0.55	0.35	0.960396	0.905066	0.919192	1.21426	0.958517	0.747948	0.9778	0.716457	0.9777	1.20648	0.9823	0.630684	0.9776	0.606912	0.9766	1.16121	0.991	0.570974
-0.45	0.55	0.45	0.9723	0.830416	0.9208	1.1543	0.981795	0.758828	0.9748	0.643287	0.9703	1.14329	0.9924	0.633787	0.9793	0.5371	0.9798	1.10957	0.9967	0.573338
-0.45	0.55	0.55	0.9758	0.771696	0.9193	1.11879	0.9901	0.762306	0.9742	0.590452	0.9698	1.10865	0.9963	0.637554	0.9886	0.496857	0.9888	1.09289	0.9989	0.573543
-0.45	0.55	0.65	0.979	0.729261	0.9208	1.09096	0.9952	0.763192	0.9759	0.553098	0.9735	1.09054	0.9978	0.638421	0.9916	0.467675	0.9916	1.07565	0.9996	0.575237
-0.45	0.55	0.75	0.9766	0.698717	0.9228	1.056	0.9967	0.765119	0.9788	0.527711	0.9766	1.06573	0.9991	0.639031	0.9946	0.445505	0.9945	1.07158	0.9998	0.575914
-0.45	0.55	0.85	0.9821	0.673843	0.9249	1.02093	0.9979	0.767991	0.9801	0.505039	0.978	1.02659	0.9998	0.639722	0.9941	0.430918	0.9937	1.02602	0.9999	0.576185
-0.45	0.55	0.95	0.9873	0.653584	0.9267	0.978145	0.999	0.768196	0.9869	0.48839	0.9848	0.968272	0.9998	0.641	0.9964	0.428296	0.996	0.981205	0.9999	0.576366
-0.45	0.65	0.05	0.941787	1.18728	0.894635	1.23278	0.791609	0.759538	0.961221	1.03365	0.955842	1.23159	0.785844	0.628425	0.968915	0.956679	0.951085	1.19918	0.787933	0.559743
-0.45	0.65	0.15	0.966204	1.0727	0.923125	1.29319	0.873208	0.723944	0.973123	0.93328	0.974431	1.40574	0.89385	0.606056	0.974364	0.835258	0.97156	1.40592	0.914831	0.553499
-0.45	0.65	0.25	0.962956	0.975214	0.924209	1.28947	0.93633	0.736975	0.9725	0.796884	0.9751	1.33109	0.956744	0.622522	0.9729	0.686197	0.9723	1.25131	0.977198	0.566361
-0.45	0.65	0.35	0.9658	0.873348	0.9206	1.18905	0.97365	0.752812	0.9747	0.685387	0.9737	1.18266	0.9877	0.63285	0.9792	0.563159	0.9795	1.1351	0.9946	0.570915
-0.45	0.65	0.45	0.9744	0.79071	0.9216	1.12772	0.988	0.759485	0.9709	0.609006	0.9672	1.11714	0.9961	0.636431	0.9868	0.501884	0.9863	1.10223	0.9985	0.573691
-0.45	0.65	0.55	0.977	0.725389	0.9182	1.09114	0.9945	0.763561	0.9785	0.559255	0.9755	1.10276	0.9986	0.638903	0.9911	0.464336	0.991	1.07706	0.9996	0.574889
-0.45	0.65	0.65	0.9774	0.680939	0.929	1.07191	0.9975	0.767547	0.981	0.518533	0.98	1.07581	0.9995	0.639997	0.9957	0.440718	0.9955	1.07781	0.9999	0.575697
-0.45	0.65	0.75	0.9764	0.647704	0.9276	1.03179	0.9993	0.768787	0.9833	0.492992	0.9826	1.04898	0.9998	0.640893	0.9963	0.42212	0.9962	1.05351	0.9999	0.575901
-0.45	0.65	0.85	0.9841	0.622133	0.9293	0.99809	0.9992	0.770354	0.984	0.474812	0.9829	1.01054	0.9999	0.640488	0.9974	0.407397	0.9967	1.01753	1	0.577005
-0.45	0.65	0.95	0.9858	0.603863	0.935	0.962354	0.9998	0.77045	0.9893	0.458799	0.9877	0.947569	0.9999	0.641584	0.9969	0.397623	0.9946	0.968637	1	0.577211
-0.45	0.75	0.05	0.94353	1.15639	0.900725	1.22176	0.804961	0.762294	0.965028	1.00993	0.958681	1.22105	0.806989	0.632417	0.966765	0.937248	0.95596	1.1811	0.80271	0.558402
-0.45	0.75	0.15	0.967338	1.04582	0.928624	1.28734	0.892255	0.729435	0.970911	0.910651	0.97997	1.40244	0.903648	0.608243	0.979079	0.824997	0.975375	1.39776	0.927021	0.554542
-0.45	0.75	0.25	0.963527	0.941518	0.921743	1.24965	0.94332	0.739314	0.975198	0.771196	0.978898	1.29265	0.969266	0.626402	0.9723	0.668564	0.9732	1.24049	0.982597	0.566744
-0.45	0.75	0.35	0.9704	0.842294	0.9215	1.14964	0.977386	0.75425	0.9725	0.655322	0.9703	1.13859	0.9932	0.634391	0.9794	0.53872	0.9787	1.11035	0.9961	0.571871
-0.45	0.75	0.45	0.9767	0.759966	0.9148	1.09552	0.992399	0.762795	0.9749	0.580392	0.9718	1.09392	0.9985	0.637769	0.9889	0.484477	0.9885	1.08004	0.9989	0.574161
-0.45	0.75	0.55	0.977	0.691222	0.92	1.05502	0.9965	0.766092	0.9797	0.531307	0.9782	1.06315	0.9994	0.638983	0.9937	0.451799	0.9934	1.06226	1	0.575693
-0.45	0.75	0.65	0.9761	0.64086	0.9281	1.04177	0.9989	0.769001	0.9813	0.495691	0.9796	1.04613	0.9995	0.640032	0.9964	0.42793	0.9961	1.05524	0.9999	0.575923
-0.45	0.75	0.75	0.9767	0.608742	0.9332	1.00671	0.9994	0.770263	0.9875	0.469646	0.9863	1.02464	1	0.640863	0.9971	0.413146	0.9964	1.0461	1	0.576154
-0.45	0.75	0.85	0.9845	0.585034	0.9415	0.963291	0.9997	0.771653	0.9898	0.451175	0.9881	0.982401	1	0.642035	0.9981	0.399206	0.9952	1.01536	1	0.577708
-0.45	0.75	0.95	0.989	0.566331	0.9464	0.923526	1	0.77338	0.9922	0.434843	0.9904	0.928638	1	0.642788	0.9982	0.381194	0.9921	0.961417	1	0.577142
-0.45	0.85	0.05	0.944676	1.13167	0.896839	1.19261	0.812931	0.760812	0.964255	0.982309	0.957722	1.19615	0.807261	0.625205	0.969009	0.92163	0.962251	1.17414	0.821926	0.56004
-0.45	0.85	0.15	0.963937	1.02433	0.932239	1.25454	0.891292	0.72866	0.97244	0.886091	0.983605	1.37582	0.911243	0.610342	0.975468	0.812753	0.975768	1.38186	0.938426	0.556969
-0.45	0.85	0.25	0.963033	0.91668	0.924965	1.2197	0.947347	0.741788	0.976298	0.756333	0.981498	1.25781	0.974084	0.626154	0.9726	0.653375	0.9734	1.19448	0.9895	0.570141
-0.45	0.85	0.35	0.971997	0.821818	0.920292	1.11588	0.983593	0.758328	0.9739	0.633678	0.9709	1.09341	0.9936	0.636359	0.9833	0.521784	0.9822	1.0804	0.9981	0.573466
-0.45	0.85	0.45	0.9812	0.735847	0.9192	1.05009	0.9949	0.765293	0.9752	0.558896	0.9732	1.0378	0.9983	0.638954	0.9923	0.463308	0.9922	1.04674	0.9997	0.57504
-0.45	0.85	0.55	0.981	0.66579	0.9256	1.0194	0.9978	0.769641	0.9843	0.513298	0.9833	1.01774	0.9995	0.640761	0.9961	0.434745	0.9959	1.02945	1	0.576326
-0.45	0.85	0.65	0.98	0.614446	0.9284	0.998488	0.9994	0.769768	0.9867	0.479384	0.9854	1.00171	0.9998	0.641153	0.9972	0.415199	0.9966	1.01824	1	0.576108
-0.45	0.85	0.75	0.9802	0.581044	0.9343	0.964769	0.9997	0.771891	0.9905	0.452966	0.9892	0.980822	0.9999	0.64148	0.9975	0.402408	0.9957	1.00782	1	0.576836
-0.45	0.85	0.85	0.9826	0.559483	0.941	0.941539	0.9997	0.77338	0.9907	0.430787	0.9886	0.932856	1	0.641921	0.9991	0.39533	0.9954	0.981378	1	0.577144
-0.45	0.85	0.95	0.9871	0.541107	0.9486	0.88869	0.9998	0.774114	0.9939	0.415292	0.9917	0.889733	1	0.642596	0.9992	0.382994	0.991	0.927255	1	0.577715
-0.45	0.95	0.05	0.939322	1.11577	0.897945	1.1874	0.822368	0.762969	0.966059	0.964066	0.961567	1.17671	0.834581	0.628326	0.970258	0.898294	0.965691	1.1411	0.825213	0.55448
-0.45	0.95	0.15	0.968678	1.0007	0.941846	1.23929	0.895685	0.72706	0.978171	0.873392	0.98642	1.35383	0.927738	0.615904	0.980573	0.798494	0.981274	1.3466	0.941325	0.556446
-0.45	0.95	0.25	0.966243	0.902345	0.934088	1.18565	0.955863	0.745874	0.9779	0.741947	0.9833	1.2087	0.982189	0.62914	0.9769	0.646722	0.9792	1.14744	0.9903	0.569491
-0.45	0.95	0.35	0.9717	0.803605	0.9186	1.0853	0.984691	0.757177	0.9757	0.624577	0.9748	1.05363	0.9963	0.63764	0.986	0.511568	0.9858	1.01869	0.999	0.57358
-0.45	0.95	0.45	0.9831	0.719835	0.9184	1.02098	0.9951	0.766518	0.982	0.546849	0.9797	0.98997	0.999	0.639514	0.9941	0.449425	0.9936	0.991242	0.9999	0.575898
-0.45	0.95	0.55	0.9852	0.645689	0.9261	0.979149	0.9993	0.768504	0.9863	0.503769	0.985	0.966213	0.9999	0.640824	0.9973	0.420835	0.9972	0.985668	1	0.575999
-0.45	0.95	0.65	0.9843	0.594026	0.9387	0.959492	0.9994	0.770804	0.9884	0.471899	0.9869	0.943328	1	0.642514	0.9982	0.405051	0.9953	0.973247	1	0.576944
-0.45	0.95	0.75	0.9865	0.559986	0.9469	0.933794	0.9996	0.771426	0.993	0.441244	0.991	0.928558	1	0.642923	0.9986	0.393613	0.9929	0.95598	1	0.577083
-0.45	0.95	0.85	0.9882	0.538433	0.9518	0.900635	1	0.77312	0.9934	0.416806	0.9904	0.894759	1	0.642084	0.999	0.388415	0.9913	0.92814	1	0.577467
-0.45	0.95	0.95	0.9891	0.524276	0.9534	0.860488	1	0.775082	0.9944	0.402777	0.9901	0.849856	1	0.642919	0.9995	0.380645	0.989	0.891517	1	0.577818
-0.35	0.05	0.05	0.935897	1.59252	0.804405	1.41929	0.518987	0.72834	0.894322	1.5153	0.890235	1.50409	0.46359	0.62099	0.919769	1.46239	0.920952	1.46053	0.447075	0.567962
-0.35	0.05	0.15	0.937728	1.50006	0.864937	1.37195	0.616175	0.749006	0.945276	1.40048	0.948044	1.4327	0.59446	0.644767	0.959394	1.30993	0.963033	1.37129	0.601794	0.580948
-0.35	0.05	0.25	0.933138	1.39977	0.878395	1.31699	0.680569	0.763048	0.948839	1.27062	0.955296	1.34824	0.678299	0.653453	0.963613	1.18452	0.96724	1.30806	0.697764	0.589483
-0.35	0.05	0.35	0.929477	1.33101	0.891322	1.28167	0.721697	0.769395	0.955992	1.19032	0.961213	1.30714	0.729955	0.655286	0.964724	1.11171	0.965892	1.27426	0.733673	0.592446
-0.35	0.05	0.45	0.93064	1.28722	0.893547	1.2688	0.763773	0.782257	0.960294	1.14578	0.962161	1.28438	0.771336	0.66109	0.969829	1.06583	0.967833	1.26034	0.770314	0.594983
-0.35	0.05	0.55	0.937283	1.25685	0.89871	1.25719	0.785125	0.788811	0.95671	1.10357	0.959184	1.26103	0.787274	0.659826	0.968713	1.03717	0.958167	1.24591	0.79654	0.596632
-0.35	0.05	0.65	0.941095	1.23014	0.906306	1.25276	0.807762	0.795349	0.96204	1.08637	0.965046	1.25634	0.807495	0.665627	0.960835	1.0053	0.934686	1.22893	0.808002	0.596647
-0.35	0.05	0.75	0.939641	1.19508	0.905663	1.23173	0.818536	0.793375	0.961385	1.06361	0.962506	1.25099	0.825709	0.667192	0.965093	0.984419	0.909219	1.22802	0.826071	0.59874
-0.35	0.05	0.85	0.942305	1.16529	0.899793	1.21995	0.833234	0.795531	0.959025	1.03926	0.958034	1.22918	0.834673	0.667265	0.970882	0.95028	0.902665	1.19934	0.845265	0.599836
-0.35	0.05	0.95	0.938216	1.14847	0.898118	1.20478	0.846108	0.799564	0.958648	1.02175	0.952334	1.21119	0.847911	0.668718	0.968699	0.927119	0.907732	1.1791	0.851006	0.600389
-0.35	0.15	0.05	0.943577	1.50336	0.865907	1.37208	0.623299	0.751261	0.945163	1.39879	0.944666	1.43413	0.605322	0.645375	0.962016	1.31712	0.962837	1.37971	0.599272	0.57998
-0.35	0.15	0.15	0.958886	1.41307	0.900723	1.36238	0.713688	0.752077	0.961457	1.29095	0.963282	1.43927	0.732513	0.633646	0.966323	1.19983	0.971935	1.4489	0.763097	0.579931
-0.35	0.15	0.25	0.953004	1.3256	0.902659	1.35542	0.783247	0.759894	0.95971	1.17756	0.960818	1.44197	0.813795	0.647067	0.96297	1.07829	0.973879	1.44575	0.845473	0.590008
-0.35	0.15	0.35	0.954915	1.26413	0.908996	1.33105	0.826667	0.768256	0.959537	1.09826	0.965476	1.43393	0.853593	0.652202	0.967861	0.985484	0.974369	1.42201	0.886632	0.596766
-0.35	0.15	0.45	0.958858	1.22066	0.91553	1.3325	0.859129	0.775658	0.962777	1.04648	0.969416	1.43491	0.889003	0.659492	0.972472	0.934064	0.978078	1.40708	0.913534	0.602867
-0.35	0.15	0.55	0.958707	1.18435	0.923775	1.32363	0.874377	0.779811	0.968128	1.01417	0.974764	1.42137	0.902666	0.661554	0.978082	0.908959	0.978082	1.39044	0.928636	0.604676
-0.35	0.15	0.65	0.956481	1.15205	0.926842	1.31233	0.890759	0.785384	0.972524	0.99496	0.981985	1.4168	0.918324	0.66594	0.979285	0.886887	0.975283	1.38646	0.940899	0.606422
-0.35	0.15	0.75	0.95872	1.12694	0.933389	1.29853	0.905758	0.788193	0.97244	0.965408	0.983102	1.39733	0.929734	0.666891	0.979978	0.85956	0.975373	1.36423	0.94989	0.608701
-0.35	0.15	0.85	0.961054	1.0973	0.938248	1.28568	0.91316	0.791756	0.98058	0.943591	0.986516	1.3712	0.939542	0.668933	0.979886	0.837683	0.975683	1.33539	0.957451	0.610408
-0.35	0.15	0.95	0.95958	1.07179	0.93537	1.25834	0.918238	0.792652	0.979592	0.926329	0.985523	1.33355	0.945499	0.672331	0.982477	0.823206	0.982377	1.29128	0.962264	0.611541
-0.35	0.25	0.05	0.939964	1.40813	0.88975	1.32362	0.688893	0.767458	0.948323	1.26393	0.954204	1.34854	0.679654	0.648425	0.962868	1.18799	0.961	1.30954	0.689109	0.587313
-0.35	0.25	0.15	0.95	1.32446	0.892604	1.33845	0.776956	0.757099	0.957156	1.1786	0.958866	1.44007	0.816885	0.646943	0.96237	1.07805	0.968875	1.45142	0.843394	0.589641
-0.35	0.25	0.25	0.949246	1.24404	0.898291	1.35616	0.849625	0.770918	0.9513	1.05295	0.9555	1.43072	0.886316	0.658633	0.9639	0.928878	0.9688	1.38619	0.919335	0.603801
-0.35	0.25	0.35	0.947811	1.17285	0.906741	1.33159	0.892278	0.785515	0.953895	0.955894	0.964496	1.37017	0.926453	0.669055	0.9773	0.8339	0.9811	1.29597	0.957487	0.612421
-0.35	0.25	0.45	0.955037	1.11835	0.920589	1.31249	0.919365	0.792726	0.9647	0.895035	0.9724	1.3419	0.954268	0.676693	0.9784	0.783287	0.9796	1.26033	0.9736	0.61589
-0.35	0.25	0.55	0.954992	1.07141	0.915096	1.29305	0.934959	0.799183	0.9694	0.856748	0.9741	1.31555	0.961477	0.679317	0.9777	0.749898	0.9783	1.23907	0.9814	0.618385
-0.35	0.25	0.65	0.962822	1.03969	0.925744	1.27559	0.949496	0.802333	0.9751	0.837259	0.9793	1.29437	0.973687	0.683661	0.9759	0.714167	0.9699	1.22086	0.9881	0.620499
-0.35	0.25	0.75	0.958893	1.01167	0.922799	1.25193	0.955453	0.805376	0.978	0.812696	0.9784	1.28353	0.982191	0.684324	0.9739	0.685364	0.9693	1.20445	0.9898	0.619784
-0.35	0.25	0.85	0.961211	0.982056	0.927934	1.22701	0.961794	0.808072	0.9778	0.791727	0.9772	1.23209	0.984098	0.686699	0.9743	0.662605	0.9715	1.1699	0.9941	0.622012
-0.35	0.25	0.95	0.963824	0.958113	0.925043	1.19571	0.969926	0.811161	0.9799	0.775323	0.9808	1.20557	0.989598	0.687136	0.9704	0.65671	0.9711	1.13729	0.9961	0.622557
-0.35	0.35	0.05	0.935596	1.33838	0.889751	1.29027	0.732379	0.779274	0.956988	1.19716	0.961601	1.31482	0.731302	0.658527	0.965797	1.11716	0.964269	1.27912	0.744378	0.594927
-0.35	0.35	0.15	0.95353	1.26745	0.910088	1.33729	0.827717	0.771015	0.957646	1.09993	0.964889	1.43288	0.853054	0.651557	0.968569	0.980848	0.975676	1.42904	0.884573	0.59709
-0.35	0.35	0.25	0.951755	1.16423	0.904915	1.32751	0.895793	0.784114	0.9573	0.956439	0.9666	1.37782	0.928893	0.669718	0.971	0.832712	0.9731	1.30772	0.955691	0.612295
-0.35	0.35	0.35	0.953191	1.07783	0.912482	1.2746	0.933662	0.797197	0.966	0.843973	0.9746	1.27037	0.965	0.67936	0.98	0.735819	0.9774	1.20268	0.9812	0.618666
-0.35	0.35	0.45	0.963	1.00568	0.9208	1.23733	0.961924	0.808669	0.9754	0.776859	0.9767	1.22426	0.981598	0.685847	0.9735	0.67264	0.9666	1.16184	0.9892	0.620438
-0.35	0.35	0.55	0.9615	0.959782	0.9173	1.21336	0.970085	0.812257	0.979	0.73387	0.9741	1.19045	0.9908	0.688668	0.9707	0.622311	0.9677	1.13841	0.9957	0.622455
-0.35	0.35	0.65	0.9625	0.914781	0.9129	1.17861	0.979694	0.817104	0.9783	0.70448	0.9705	1.16709	0.9925	0.687782	0.9737	0.580807	0.9716	1.12362	0.998	0.624888
-0.35	0.35	0.75	0.9629	0.88513	0.9056	1.15845	0.983298	0.817561	0.9743	0.683814	0.9646	1.14917	0.9952	0.690989	0.9774	0.556342	0.9754	1.11367	0.9981	0.624886
-0.35	0.35	0.85	0.9659	0.865558	0.9057	1.13739	0.988098	0.823023	0.9714	0.655527	0.9642	1.10775	0.9968	0.691397	0.9807	0.539335	0.9792	1.08095	0.9994	0.62426
-0.35	0.35	0.95	0.969697	0.841975	0.89929	1.09557	0.991999	0.822246	0.9707	0.636497	0.9642	1.06967	0.999	0.693239	0.9827	0.535826	0.9817	1.04553	0.9995	0.625733
-0.35	0.45	0.05	0.934653	1.28829	0.896857	1.27221	0.762517	0.78205	0.955016	1.146	0.957632	1.28951	0.767843	0.660653	0.968245	1.06198	0.964871	1.25602	0.786187	0.596368
-0.35	0.45	0.15	0.956947	1.21912	0.917117	1.33301	0.859189	0.776625	0.962575	1.05602	0.970523	1.43382	0.886593	0.660504	0.975173	0.935461	0.98208	1.39816	0.911086	0.600607
-0.35	0.45	0.25	0.951445	1.10484	0.913222	1.30214	0.913255	0.789248	0.9602	0.89829	0.9685	1.34476	0.952348	0.675576	0.9793	0.778964	0.9798	1.27038	0.973295	0.616591
-0.35	0.45	0.35	0.9673	1.00269	0.9283	1.23835	0.960565	0.8066	0.9733	0.77857	0.9758	1.22403	0.979798	0.683436	0.976	0.672525	0.9665	1.16084	0.9927	0.620991
-0.35	0.45	0.45	0.9642	0.919232	0.9172	1.18277	0.9772	0.813757	0.976	0.705559	0.9717	1.1671	0.9906	0.688066	0.9701	0.602871	0.966	1.11666	0.9968	0.62302
-0.35	0.45	0.55	0.9695	0.8665	0.9151	1.15157	0.9863	0.820355	0.9716	0.657281	0.9647	1.14036	0.9936	0.690021	0.9768	0.553723	0.9761	1.11221	0.9982	0.623782
-0.35	0.45	0.65	0.9728	0.82586	0.906	1.1263	0.9916	0.823867	0.9703	0.625184	0.9619	1.11814	0.9977	0.692395	0.9835	0.515606	0.9829	1.09289	0.9997	0.624629
-0.35	0.45	0.75	0.9712	0.789776	0.8962	1.09135	0.995	0.825336	0.9702	0.600971	0.9651	1.10136	0.999	0.694242	0.9853	0.493958	0.9851	1.08677	0.9997	0.62619
-0.35	0.45	0.85	0.9721	0.766215	0.8991	1.06847	0.9961	0.827804	0.9703	0.573865	0.966	1.05674	0.9995	0.694785	0.9881	0.480385	0.9869	1.05733	1	0.626187
-0.35	0.45	0.95	0.9741	0.743989	0.8964	1.03081	0.9965	0.826587	0.9726	0.557793	0.9672	1.02323	0.9999	0.695026	0.9894	0.478563	0.9888	1.02776	0.9999	0.626677
-0.35	0.55	0.05	0.939772	1.2598	0.899944	1.262	0.79374	0.793216	0.953021	1.11473	0.956227	1.27293	0.78716	0.665867	0.964908	1.02795	0.956891	1.23486	0.796602	0.596868
-0.35	0.55	0.15	0.961711	1.17803	0.920494	1.32779	0.874905	0.780901	0.968236	1.02211	0.974287	1.42414	0.903397	0.662316	0.978481	0.909637	0.980683	1.39504	0.927666	0.603806
-0.35	0.55	0.25	0.956609	1.06715	0.915523	1.2942	0.938201	0.798168	0.9707	0.8698	0.9749	1.32724	0.966583	0.680328	0.9812	0.738506	0.9774	1.23515	0.982	0.618036
-0.35	0.55	0.35	0.9657	0.955191	0.9179	1.20419	0.973982	0.81336	0.9774	0.743063	0.9746	1.19836	0.9882	0.687002	0.9735	0.623522	0.971	1.13897	0.9948	0.621778
-0.35	0.55	0.45	0.9674	0.862647	0.9089	1.14346	0.9874	0.820547	0.9759	0.660691	0.9685	1.12739	0.9963	0.690491	0.9799	0.551956	0.9779	1.1123	0.9977	0.625472
-0.35	0.55	0.55	0.9743	0.802649	0.9062	1.11729	0.993	0.824768	0.9702	0.609952	0.9633	1.11616	0.9981	0.693466	0.9829	0.512296	0.9819	1.08893	0.9993	0.625692
-0.35	0.55	0.65	0.9755	0.758414	0.9071	1.09955	0.996	0.827668	0.9701	0.573896	0.9656	1.09898	0.9991	0.694495	0.9861	0.482665	0.9855	1.0764	0.9999	0.625743
-0.35	0.55	0.75	0.979	0.721494	0.9048	1.06953	0.9975	0.829774	0.9727	0.549655	0.9698	1.07188	0.9997	0.695377	0.9905	0.458137	0.9903	1.07632	1	0.627009
-0.35	0.55	0.85	0.9792	0.694661	0.903	1.04067	0.9987	0.828643	0.9719	0.530726	0.9696	1.04574	0.9999	0.695321	0.9917	0.443764	0.9913	1.04753	0.9999	0.627984
-0.35	0.55	0.95	0.9831	0.677545	0.9131	1.01676	0.9992	0.832038	0.9761	0.515315	0.9725	1.00764	1	0.696151	0.9915	0.443388	0.9914	1.01853	1	0.628077
-0.35	0.65	0.05	0.935449	1.2246	0.90331	1.25044	0.810319	0.796784	0.956166	1.0794	0.960253	1.25727	0.811812	0.66699	0.964986	1.00018	0.941877	1.22656	0.818182	0.598099
-0.35	0.65	0.15	0.963306	1.15399	0.931601	1.32114	0.898173	0.789317	0.970502	0.991247	0.979261	1.4082	0.915466	0.664748	0.979766	0.881011	0.977562	1.37387	0.941798	0.60723
-0.35	0.65	0.25	0.962707	1.03825	0.923709	1.27735	0.949253	0.804031	0.9748	0.839943	0.9784	1.30366	0.97609	0.682496	0.9792	0.702539	0.97	1.23333	0.9868	0.618849
-0.35	0.65	0.35	0.9688	0.912959	0.9144	1.17816	0.981496	0.816507	0.9771	0.708004	0.9703	1.16455	0.9919	0.688662	0.9743	0.576505	0.9707	1.11578	0.9981	0.623304
-0.35	0.65	0.45	0.9711	0.818692	0.9017	1.12875	0.9921	0.82339	0.9702	0.629051	0.9644	1.12227	0.9977	0.692008	0.9799	0.51923	0.9795	1.09556	0.999	0.625715
-0.35	0.65	0.55	0.9771	0.755412	0.9034	1.10392	0.9955	0.826817	0.9676	0.577129	0.9638	1.09484	0.9987	0.6938	0.9867	0.485682	0.9864	1.08949	0.9998	0.626568
-0.35	0.65	0.65	0.9799	0.70983	0.9053	1.08774	0.9986	0.82902	0.9745	0.541793	0.9722	1.08617	0.9996	0.69621	0.9895	0.459967	0.9891	1.07254	0.9999	0.627202
-0.35	0.65	0.75	0.9832	0.677811	0.9082	1.05736	0.9994	0.831961	0.9766	0.517537	0.975	1.06491	0.9998	0.696189	0.9932	0.437305	0.993	1.05699	1	0.62752
-0.35	0.65	0.85	0.9846	0.646987	0.9202	1.02045	0.9995	0.832565	0.9821	0.498998	0.9804	1.03705	1	0.696247	0.9942	0.422095	0.9939	1.03722	1	0.627196
-0.35	0.65	0.95	0.9821	0.62696	0.9197	0.989425	0.9995	0.832978	0.9826	0.481711	0.9807	0.991616	1	0.697309	0.9963	0.418093	0.996	1.00363	1	0.628188
-0.35	0.75	0.05	0.939373	1.2019	0.904592	1.23667	0.825101	0.801824	0.962147	1.05554	0.964637	1.24359	0.827152	0.669038	0.965331	0.974852	0.910283	1.21196	0.824428	0.596937
-0.35	0.75	0.15	0.964569	1.11963	0.938203	1.30234	0.907052	0.787233	0.976253	0.966401	0.984806	1.39404	0.92839	0.667693	0.976269	0.861674	0.974166	1.36415	0.946421	0.609135
-0.35	0.75	0.25	0.962043	1.00515	0.924687	1.24975	0.956071	0.803201	0.9759	0.813933	0.9768	1.27734	0.982698	0.685549	0.9731	0.680845	0.9699	1.20606	0.991	0.621368
-0.35	0.75	0.35	0.967493	0.88651	0.910882	1.15475	0.982993	0.818391	0.9732	0.680841	0.9666	1.14328	0.9958	0.690992	0.9777	0.554143	0.9751	1.10588	0.9979	0.624173
-0.35	0.75	0.45	0.9722	0.790607	0.8998	1.10257	0.9947	0.826296	0.9702	0.601143	0.9656	1.09642	0.9991	0.693321	0.9856	0.496896	0.9847	1.08988	0.9999	0.626592
-0.35	0.75	0.55	0.9791	0.718298	0.903	1.06815	0.9974	0.828307	0.9713	0.552267	0.967	1.07663	0.9991	0.69549	0.9896	0.46728	0.9894	1.07769	0.9999	0.62733
-0.35	0.75	0.65	0.9817	0.674064	0.9129	1.06012	0.9985	0.831089	0.976	0.519439	0.9735	1.06254	0.9997	0.69567	0.9935	0.444006	0.9931	1.06725	0.9999	0.628125
-0.35	0.75	0.75	0.9842	0.641373	0.9178	1.03014	0.9996	0.833382	0.9836	0.495145	0.9826	1.04697	1	0.69579	0.996	0.429692	0.9957	1.05768	1	0.62802
-0.35	0.75	0.85	0.9841	0.615369	0.9202	1.00071	0.9999	0.833753	0.9839	0.473616	0.9816	1.01471	0.9999	0.697038	0.9973	0.417208	0.9971	1.0298	1	0.628996
-0.35	0.75	0.95	0.9815	0.599913	0.9255	0.975795	1	0.835637	0.9855	0.455715	0.9831	0.973228	1	0.697206	0.9973	0.408972	0.997	0.994384	1	0.629015
-0.35	0.85	0.05	0.937968	1.17583	0.90272	1.21345	0.832358	0.797019	0.963992	1.02568	0.960877	1.21695	0.837417	0.665989	0.966671	0.957296	0.897313	1.19606	0.836869	0.598599
-0.35	0.85	0.15	0.963148	1.09294	0.938372	1.27697	0.913867	0.790968	0.974648	0.941841	0.984406	1.36332	0.932391	0.668724	0.980376	0.851023	0.977373	1.3351	0.960828	0.611246
-0.35	0.85	0.25	0.961801	0.982697	0.924504	1.22324	0.959919	0.80817	0.975	0.790599	0.9775	1.22871	0.985599	0.686755	0.9734	0.6691	0.9748	1.18162	0.994	0.622385
-0.35	0.85	0.35	0.965097	0.865184	0.909091	1.11939	0.988693	0.820513	0.9691	0.655355	0.965	1.10723	0.9974	0.69169	0.9812	0.538375	0.9807	1.08504	0.9997	0.625128
-0.35	0.85	0.45	0.9745	0.76742	0.9029	1.06468	0.9959	0.828589	0.9703	0.579593	0.9661	1.06433	0.9994	0.694332	0.989	0.473939	0.9879	1.0496	1	0.626849
-0.35	0.85	0.55	0.9813	0.693133	0.9055	1.04233	0.999	0.830067	0.9772	0.535787	0.9745	1.04669	1	0.695611	0.9922	0.444475	0.9914	1.0439	0.9999	0.627418
-0.35	0.85	0.65	0.9829	0.645535	0.9143	1.02423	0.9992	0.832452	0.9808	0.502538	0.9779	1.03164	0.9999	0.695876	0.9944	0.429318	0.9937	1.03672	1	0.627962
-0.35	0.85	0.75	0.9821	0.611536	0.9199	1.00715	0.9999	0.832571	0.9819	0.478723	0.9802	1.01544	1	0.696518	0.9977	0.421638	0.9972	1.03495	1	0.62863
-0.35	0.85	0.85	0.9846	0.593918	0.9259	0.981262	0.9999	0.835077	0.985	0.458466	0.9828	0.985835	1	0.697504	0.9972	0.413196	0.9959	1.00594	1	0.628507
-0.35	0.85	0.95	0.9836	0.578389	0.9301	0.957528	1	0.835455	0.9868	0.439496	0.9845	0.951341	1	0.698573	0.9974	0.406032	0.9949	0.978797	1	0.629058
-0.35	0.95	0.05	0.937397	1.16135	0.899972	1.20216	0.843962	0.800016	0.96049	1.00653	0.953802	1.20398	0.848326	0.66805	0.970114	0.939491	0.906141	1.1704	0.847853	0.601091
-0.35	0.95	0.15	0.957794	1.07134	0.933974	1.26056	0.915968	0.789471	0.979504	0.922445	0.984025	1.34374	0.942417	0.672268	0.981185	0.827474	0.980584	1.30177	0.964089	0.613699
-0.35	0.95	0.25	0.965123	0.974726	0.92283	1.19941	0.969164	0.813338	0.9758	0.781215	0.9807	1.19124	0.987396	0.687005	0.9743	0.665962	0.9752	1.14499	0.9953	0.623283
-0.35	0.95	0.35	0.971097	0.852662	0.909491	1.09528	0.992599	0.823033	0.9699	0.643552	0.9679	1.06848	0.999	0.693318	0.983	0.524875	0.9825	1.04539	0.9999	0.62485
-0.35	0.95	0.45	0.975	0.750576	0.8984	1.03613	0.9971	0.82673	0.9735	0.563469	0.9705	1.02738	0.9997	0.69604	0.9888	0.463508	0.9881	1.01741	0.9999	0.626355
-0.35	0.95	0.55	0.9808	0.67602	0.9085	1.01291	0.9983	0.83141	0.9775	0.520521	0.9745	1.00496	0.9997	0.696204	0.9928	0.431427	0.9921	1.01636	1	0.628406
-0.35	0.95	0.65	0.9849	0.626068	0.9191	1.00132	0.9996	0.833033	0.9842	0.490201	0.9826	0.997451	0.9999	0.697098	0.9956	0.41951	0.9953	1.01442	1	0.628536
-0.35	0.95	0.75	0.9838	0.596444	0.9284	0.975522	0.9999	0.83527	0.9859	0.464431	0.9839	0.972827	0.9999	0.697814	0.9978	0.413235	0.9971	0.999153	1	0.62866
-0.35	0.95	0.85	0.9846	0.575115	0.93	0.951386	0.9999	0.835116	0.988	0.444721	0.9858	0.952261	1	0.698295	0.9976	0.406243	0.9954	0.973076	1	0.628739
-0.35	0.95	0.95	0.986	0.56421	0.9338	0.930217	0.9998	0.835324	0.9887	0.429631	0.9866	0.912285	1	0.698045	0.9986	0.401047	0.9936	0.945316	1	0.629161
-0.25	0.05	0.05	0.972011	1.59345	0.897151	1.4207	0.542211	0.723877	0.954075	1.52135	0.961948	1.50777	0.498006	0.624759	0.920822	1.46448	0.924271	1.4606	0.474777	0.568561
-0.25	0.05	0.15	0.962752	1.50457	0.894086	1.37231	0.63092	0.754179	0.943309	1.41661	0.952966	1.44306	0.607466	0.650625	0.954646	1.34649	0.960842	1.39739	0.628269	0.59975
-0.25	0.05	0.25	0.949232	1.42731	0.891825	1.33357	0.702023	0.778778	0.943333	1.30514	0.952405	1.37477	0.701901	0.672219	0.953518	1.22641	0.955872	1.33551	0.718632	0.613906
-0.25	0.05	0.35	0.943292	1.36209	0.893361	1.29775	0.738803	0.791164	0.951174	1.22787	0.960462	1.3257	0.74719	0.679025	0.952738	1.14925	0.919198	1.29531	0.762522	0.619393
-0.25	0.05	0.45	0.933296	1.31889	0.87634	1.27779	0.773416	0.804127	0.955805	1.1805	0.950312	1.29918	0.779995	0.685563	0.922717	1.10684	0.91313	1.28476	0.800513	0.623413
-0.25	0.05	0.55	0.945879	1.28726	0.863469	1.26508	0.805015	0.813618	0.942846	1.14883	0.925338	1.2871	0.799106	0.689051	0.891355	1.06689	0.900818	1.25506	0.815573	0.626489
-0.25	0.05	0.65	0.944598	1.26176	0.860459	1.26194	0.823633	0.817856	0.917288	1.12792	0.911575	1.27625	0.823844	0.694489	0.891686	1.03719	0.90363	1.24263	0.83374	0.627943
-0.25	0.05	0.75	0.939583	1.22451	0.853889	1.24633	0.831227	0.820381	0.908515	1.10253	0.912115	1.26315	0.8366	0.697079	0.891203	1.01225	0.907843	1.23702	0.847247	0.630752
-0.25	0.05	0.85	0.941168	1.20448	0.849132	1.22046	0.841403	0.823559	0.909216	1.07528	0.916448	1.24522	0.847347	0.698952	0.895713	0.976286	0.912977	1.21137	0.860963	0.632526
-0.25	0.05	0.95	0.933027	1.19075	0.853105	1.21526	0.858697	0.829147	0.911458	1.0546	0.916667	1.22156	0.846749	0.697161	0.89601	0.947657	0.905199	1.18805	0.864573	0.632938
-0.25	0.15	0.05	0.968549	1.51351	0.893638	1.37817	0.632786	0.758457	0.951226	1.41668	0.95638	1.44347	0.618464	0.655204	0.956685	1.34608	0.962688	1.40222	0.627809	0.59819
-0.25	0.15	0.15	0.968726	1.45092	0.913405	1.39046	0.721834	0.774747	0.965577	1.35859	0.974284	1.48411	0.761002	0.672895	0.962829	1.26753	0.974652	1.4782	0.789696	0.618524
-0.25	0.15	0.25	0.963754	1.37916	0.911051	1.37385	0.794286	0.795204	0.959638	1.24827	0.968797	1.46697	0.832218	0.684361	0.959163	1.13503	0.969272	1.44092	0.865165	0.629556
-0.25	0.15	0.35	0.956757	1.32718	0.91862	1.36047	0.841866	0.809799	0.963865	1.15747	0.975038	1.43711	0.877225	0.696221	0.97468	1.03358	0.976681	1.39537	0.909182	0.639842
-0.25	0.15	0.45	0.958442	1.27492	0.91761	1.34046	0.865289	0.819426	0.969721	1.10171	0.97465	1.41162	0.904331	0.702486	0.972876	0.97107	0.979081	1.368	0.93265	0.643341
-0.25	0.15	0.55	0.959503	1.24441	0.916188	1.33159	0.891863	0.826229	0.967093	1.06589	0.969206	1.39167	0.918806	0.706494	0.971074	0.940651	0.976879	1.34285	0.947653	0.647314
-0.25	0.15	0.65	0.958467	1.20515	0.912688	1.31258	0.90625	0.831245	0.970005	1.04227	0.974132	1.37179	0.938115	0.712291	0.976672	0.913421	0.976171	1.32175	0.958926	0.648399
-0.25	0.15	0.75	0.964464	1.17929	0.922989	1.28991	0.916994	0.836314	0.969932	1.01411	0.977072	1.35351	0.945114	0.713619	0.977976	0.88568	0.977575	1.29414	0.962395	0.650456
-0.25	0.15	0.85	0.961534	1.15001	0.915668	1.27629	0.920242	0.835479	0.97081	0.991249	0.978158	1.32779	0.951649	0.715216	0.979484	0.854266	0.980484	1.26276	0.971134	0.65248
-0.25	0.15	0.95	0.964755	1.13077	0.922419	1.25777	0.929397	0.838998	0.970112	0.968647	0.978766	1.30173	0.955648	0.716049	0.977882	0.831197	0.980785	1.24488	0.975754	0.653384
-0.25	0.25	0.05	0.952407	1.42856	0.894162	1.33231	0.697537	0.779239	0.944927	1.29906	0.95361	1.3752	0.700779	0.671011	0.955532	1.22399	0.956116	1.33411	0.712182	0.610632
-0.25	0.25	0.15	0.957938	1.37819	0.906168	1.37829	0.793111	0.794541	0.963388	1.24682	0.971434	1.46988	0.84316	0.688632	0.962043	1.13554	0.972459	1.44788	0.871456	0.631101
-0.25	0.25	0.25	0.952692	1.30538	0.904982	1.36756	0.863585	0.815992	0.9563	1.10895	0.9673	1.42809	0.91242	0.705089	0.9616	0.965102	0.9721	1.35009	0.93805	0.644753
-0.25	0.25	0.35	0.955266	1.23272	0.914845	1.33109	0.907895	0.832158	0.9636	1.00133	0.9737	1.35252	0.944255	0.714078	0.976	0.857929	0.9819	1.27595	0.9675	0.651554
-0.25	0.25	0.45	0.960525	1.17233	0.923054	1.30041	0.932977	0.840751	0.9697	0.930502	0.9784	1.31678	0.96729	0.719717	0.9777	0.795688	0.9775	1.2271	0.9812	0.655672
-0.25	0.25	0.55	0.961739	1.12516	0.922977	1.27962	0.948893	0.847391	0.974097	0.88488	0.980198	1.27924	0.975993	0.722983	0.9809	0.761233	0.9789	1.20916	0.9878	0.656752
-0.25	0.25	0.65	0.964619	1.08671	0.928435	1.25679	0.961616	0.851068	0.977598	0.867323	0.978198	1.2699	0.982898	0.726089	0.9839	0.725315	0.9688	1.19411	0.9923	0.65839
-0.25	0.25	0.75	0.964526	1.05279	0.926846	1.23245	0.967842	0.854631	0.9777	0.840197	0.976	1.24201	0.9889	0.728301	0.982	0.695904	0.9688	1.17157	0.9955	0.65982
-0.25	0.25	0.85	0.964386	1.02916	0.922953	1.21556	0.970553	0.856501	0.9797	0.818592	0.9799	1.2098	0.9902	0.729553	0.9743	0.666472	0.9668	1.15128	0.9962	0.660923
-0.25	0.25	0.95	0.964236	1.0071	0.919054	1.19218	0.976322	0.858248	0.9787	0.800127	0.9773	1.18251	0.9939	0.729725	0.9724	0.655741	0.9708	1.1221	0.9983	0.661635
-0.25	0.35	0.05	0.942612	1.36055	0.88758	1.30168	0.738937	0.793821	0.951232	1.22962	0.959069	1.33577	0.75244	0.679365	0.957173	1.14933	0.923005	1.29396	0.759911	0.61757
-0.25	0.35	0.15	0.9635	1.32564	0.921055	1.36365	0.847024	0.812709	0.961244	1.15668	0.970606	1.4344	0.873698	0.695596	0.973682	1.02831	0.976884	1.39207	0.912161	0.63948
-0.25	0.35	0.25	0.954281	1.22817	0.916984	1.32991	0.905475	0.830213	0.960896	0.994884	0.973497	1.35279	0.945034	0.713425	0.973	0.850867	0.9801	1.26148	0.9665	0.652108
-0.25	0.35	0.35	0.9596	1.12313	0.9228	1.26307	0.947179	0.846979	0.9716	0.872393	0.9802	1.24755	0.978498	0.72363	0.9782	0.738486	0.9725	1.17677	0.9888	0.658274
-0.25	0.35	0.45	0.9639	1.0441	0.9211	1.21822	0.967384	0.855636	0.9755	0.794538	0.9775	1.19941	0.9884	0.727592	0.9746	0.68263	0.9672	1.14249	0.995	0.660709
-0.25	0.35	0.55	0.9656	0.988742	0.9243	1.19396	0.978293	0.860135	0.981	0.749097	0.9778	1.17438	0.994	0.729224	0.9725	0.630569	0.9671	1.12601	0.9971	0.661518
-0.25	0.35	0.65	0.9649	0.951598	0.9147	1.17345	0.984597	0.863274	0.9841	0.719203	0.9736	1.16615	0.9951	0.731212	0.9752	0.590873	0.9699	1.11746	0.9988	0.662302
-0.25	0.35	0.75	0.966397	0.91697	0.90429	1.15116	0.989096	0.865568	0.9786	0.692408	0.9635	1.13555	0.9982	0.732457	0.974	0.560542	0.9709	1.10151	0.9994	0.662576
-0.25	0.35	0.85	0.9637	0.890884	0.8937	1.12345	0.991199	0.86746	0.9754	0.66744	0.962	1.11289	0.9982	0.733073	0.9762	0.545908	0.9739	1.08497	0.9993	0.663663
-0.25	0.35	0.95	0.965297	0.86912	0.90019	1.10455	0.993399	0.868299	0.9769	0.649773	0.96	1.08825	0.9989	0.733988	0.9783	0.537806	0.976	1.06312	0.9993	0.664243
-0.25	0.45	0.05	0.937648	1.31687	0.875851	1.28685	0.77756	0.802694	0.949579	1.18547	0.944871	1.31336	0.780847	0.685588	0.919995	1.09718	0.904958	1.26278	0.784212	0.621801
-0.25	0.45	0.15	0.957425	1.27583	0.918919	1.34818	0.871312	0.820112	0.965514	1.10724	0.972451	1.41439	0.900894	0.703622	0.973162	0.97168	0.97867	1.36114	0.931163	0.643398
-0.25	0.45	0.25	0.959808	1.16613	0.928235	1.30554	0.93925	0.841848	0.9687	0.93637	0.9766	1.31531	0.968894	0.72059	0.9792	0.790991	0.9799	1.23092	0.9823	0.655721
-0.25	0.45	0.35	0.9634	1.0418	0.9227	1.22315	0.965483	0.85396	0.9745	0.795134	0.9781	1.20796	0.985	0.725751	0.9747	0.672445	0.9664	1.14595	0.9949	0.660232
-0.25	0.45	0.45	0.9663	0.948528	0.9182	1.16434	0.9835	0.861752	0.9814	0.716071	0.9746	1.1585	0.9949	0.730797	0.9672	0.607485	0.9628	1.11566	0.9984	0.66152
-0.25	0.45	0.55	0.9668	0.886215	0.9098	1.13941	0.9911	0.867925	0.9805	0.668313	0.9706	1.13433	0.9978	0.732531	0.9724	0.563303	0.9699	1.10477	0.9993	0.662658
-0.25	0.45	0.65	0.9691	0.844097	0.9031	1.12694	0.9946	0.869067	0.9739	0.637968	0.9647	1.11809	0.9987	0.733175	0.9755	0.532148	0.9738	1.09333	0.9998	0.663261
-0.25	0.45	0.75	0.9684	0.809439	0.8931	1.10388	0.9965	0.870773	0.9715	0.612474	0.9601	1.10285	0.9993	0.734721	0.9825	0.508202	0.9813	1.08518	0.9998	0.66439
-0.25	0.45	0.85	0.9674	0.784163	0.8867	1.08652	0.9976	0.872751	0.9681	0.589025	0.9588	1.07944	0.9996	0.734841	0.984	0.489068	0.9833	1.07334	0.9999	0.664507
-0.25	0.45	0.95	0.9701	0.765494	0.8833	1.05952	0.9981	0.874285	0.9702	0.57217	0.9608	1.05554	0.9997	0.73604	0.9877	0.482673	0.9867	1.05378	0.9999	0.665383
-0.25	0.55	0.05	0.941144	1.27796	0.865969	1.26891	0.798701	0.807074	0.940534	1.15101	0.923153	1.291	0.803914	0.690065	0.895721	1.06791	0.897942	1.25436	0.817838	0.627529
-0.25	0.55	0.15	0.960354	1.23746	0.915401	1.33371	0.895637	0.828892	0.972021	1.06841	0.975141	1.39873	0.924342	0.706719	0.972283	0.942574	0.975986	1.33325	0.948013	0.646917
-0.25	0.55	0.25	0.960782	1.12074	0.926179	1.2847	0.950176	0.846009	0.974795	0.894989	0.979596	1.2865	0.97919	0.723294	0.9809	0.753608	0.9775	1.20903	0.9886	0.657417
-0.25	0.55	0.35	0.967797	0.982362	0.922292	1.19114	0.981092	0.861098	0.9786	0.750398	0.9743	1.17509	0.9925	0.72959	0.969	0.6365	0.966	1.12726	0.9975	0.661093
-0.25	0.55	0.45	0.9643	0.885831	0.9089	1.14396	0.990999	0.867237	0.9763	0.669951	0.9633	1.12833	0.9974	0.732517	0.9739	0.557191	0.9727	1.10905	0.9988	0.662746
-0.25	0.55	0.55	0.97	0.819855	0.9064	1.11657	0.9949	0.869646	0.9689	0.622073	0.9587	1.11405	0.9988	0.734095	0.9796	0.521326	0.9783	1.08571	0.9999	0.664331
-0.25	0.55	0.65	0.9702	0.776587	0.9018	1.10311	0.997	0.872041	0.9725	0.590572	0.965	1.10414	0.9997	0.735177	0.9821	0.502379	0.9811	1.0804	0.9999	0.664303
-0.25	0.55	0.75	0.975	0.742022	0.9028	1.07724	0.998	0.87422	0.9678	0.567668	0.9632	1.09117	1	0.735605	0.987	0.479844	0.9865	1.07539	0.9999	0.6655
-0.25	0.55	0.85	0.9753	0.715441	0.895	1.06313	0.9995	0.875573	0.9718	0.546892	0.9691	1.07003	0.9998	0.736927	0.9902	0.460219	0.9896	1.0624	1	0.665345
-0.25	0.55	0.95	0.9749	0.696957	0.8932	1.04342	0.9992	0.876126	0.9716	0.536664	0.968	1.04773	0.9999	0.736975	0.9918	0.447358	0.991	1.04081	1	0.665414
-0.25	0.65	0.05	0.936669	1.25733	0.850446	1.25601	0.810287	0.815375	0.92058	1.12222	0.91327	1.27546	0.823682	0.692626	0.903369	1.03509	0.910037	1.24154	0.843542	0.631794
-0.25	0.65	0.15	0.964487	1.20839	0.924807	1.31461	0.910164	0.83303	0.96973	1.03898	0.974859	1.38099	0.934143	0.71089	0.974069	0.906858	0.97537	1.31939	0.959157	0.649538
-0.25	0.65	0.25	0.963906	1.07933	0.924604	1.25931	0.960161	0.851231	0.9815	0.868257	0.9824	1.26843	0.984	0.726358	0.9754	0.716012	0.9689	1.18716	0.9927	0.658517
-0.25	0.65	0.35	0.969	0.941667	0.9189	1.16849	0.987595	0.863938	0.9769	0.721884	0.9721	1.16107	0.995	0.730738	0.9722	0.59636	0.9688	1.12084	0.9986	0.661715
-0.25	0.65	0.45	0.9686	0.840162	0.9031	1.11939	0.9956	0.870175	0.9698	0.638376	0.962	1.1146	0.9978	0.733632	0.9755	0.528294	0.9737	1.09544	0.9997	0.664
-0.25	0.65	0.55	0.972	0.771127	0.8939	1.09611	0.9969	0.872569	0.9686	0.59182	0.9626	1.10577	0.9994	0.734679	0.9845	0.494743	0.9832	1.08464	0.9997	0.664664
-0.25	0.65	0.65	0.9754	0.730999	0.8962	1.08906	0.9992	0.875424	0.9715	0.558724	0.968	1.08916	0.9999	0.736706	0.987	0.478235	0.9866	1.07905	1	0.665018
-0.25	0.65	0.75	0.9789	0.696077	0.8995	1.0678	0.9993	0.875642	0.9724	0.536934	0.97	1.08043	0.9999	0.736662	0.9916	0.460546	0.9908	1.07451	0.9999	0.665694
-0.25	0.65	0.85	0.9797	0.672862	0.8995	1.04918	0.9996	0.877278	0.976	0.518777	0.9734	1.05537	0.9999	0.737611	0.991	0.442901	0.9904	1.05597	1	0.666308
-0.25	0.65	0.95	0.9782	0.653962	0.8982	1.02963	0.9996	0.877488	0.9762	0.505812	0.9733	1.03579	1	0.73774	0.9925	0.431581	0.9916	1.03512	1	0.665993
-0.25	0.75	0.05	0.937647	1.23085	0.847998	1.24125	0.831763	0.821191	0.905088	1.08725	0.91392	1.25821	0.842839	0.694287	0.888473	1.00489	0.903554	1.22498	0.846219	0.63031
-0.25	0.75	0.15	0.962107	1.17667	0.917552	1.28942	0.914577	0.833261	0.967986	1.00671	0.974731	1.35312	0.941898	0.712168	0.97527	0.887555	0.976272	1.30355	0.965206	0.650506
-0.25	0.75	0.25	0.964501	1.05615	0.926895	1.23227	0.966908	0.855344	0.979298	0.837417	0.979998	1.24009	0.988198	0.727955	0.9794	0.682936	0.9694	1.17377	0.9946	0.660036
-0.25	0.75	0.35	0.967297	0.915368	0.908991	1.1514	0.990596	0.866631	0.9769	0.689034	0.9698	1.13516	0.9973	0.732693	0.973	0.566712	0.9689	1.10336	0.999	0.662597
-0.25	0.75	0.45	0.9702	0.807295	0.8968	1.10595	0.9965	0.87162	0.966	0.610446	0.9588	1.09959	0.9992	0.735232	0.9837	0.506723	0.9826	1.08939	0.9998	0.663959
-0.25	0.75	0.55	0.9722	0.737367	0.8881	1.08275	0.9988	0.873678	0.9696	0.5655	0.9652	1.08802	1	0.735482	0.987	0.474898	0.9866	1.07511	0.9999	0.665139
-0.25	0.75	0.65	0.9792	0.696941	0.8979	1.06894	0.9992	0.876073	0.9746	0.535592	0.9722	1.08883	0.9998	0.73613	0.9899	0.459589	0.9898	1.07567	0.9999	0.665527
-0.25	0.75	0.75	0.9789	0.666924	0.9059	1.05603	0.9995	0.877881	0.9749	0.514932	0.9726	1.06949	1	0.738092	0.9929	0.445647	0.9927	1.06396	1	0.665898
-0.25	0.75	0.85	0.9801	0.642637	0.9088	1.0375	0.9998	0.878605	0.9774	0.494746	0.9758	1.04612	1	0.737437	0.994	0.430808	0.9938	1.04885	1	0.665878
-0.25	0.75	0.95	0.9799	0.627769	0.9033	1.02112	0.9999	0.879053	0.9787	0.479293	0.9764	1.02109	1	0.738288	0.995	0.419928	0.9937	1.03052	1	0.666706
-0.25	0.85	0.05	0.937474	1.21081	0.851587	1.22438	0.843347	0.822934	0.905449	1.06359	0.917036	1.2377	0.852571	0.697568	0.891731	0.979452	0.90633	1.2044	0.865547	0.633556
-0.25	0.85	0.15	0.962423	1.15587	0.91527	1.27179	0.925403	0.838432	0.969539	0.976357	0.978687	1.32556	0.952699	0.716488	0.976875	0.86308	0.979077	1.2693	0.969618	0.65161
-0.25	0.85	0.25	0.962499	1.03434	0.921689	1.20748	0.971463	0.857263	0.9801	0.815828	0.9779	1.21482	0.9903	0.729101	0.9768	0.665949	0.9686	1.15207	0.9967	0.661036
-0.25	0.85	0.35	0.9656	0.895379	0.8992	1.12746	0.991599	0.867763	0.976	0.668233	0.962	1.11426	0.9972	0.732908	0.9725	0.549171	0.9696	1.08743	0.9994	0.663896
-0.25	0.85	0.45	0.9659	0.787076	0.8911	1.07695	0.9976	0.873179	0.9687	0.586732	0.9624	1.07824	0.9998	0.735143	0.984	0.491379	0.9831	1.07378	1	0.664726
-0.25	0.85	0.55	0.9773	0.716334	0.8973	1.06424	0.9988	0.874671	0.9682	0.544647	0.9641	1.06382	1	0.737268	0.9886	0.456687	0.9882	1.05544	1	0.665183
-0.25	0.85	0.65	0.9781	0.67369	0.9004	1.05206	0.9998	0.876629	0.973	0.518218	0.9703	1.05923	1	0.737292	0.9919	0.443722	0.9912	1.05593	1	0.665767
-0.25	0.85	0.75	0.9805	0.644345	0.9068	1.04047	0.9998	0.878376	0.976	0.496724	0.9726	1.0418	1	0.737643	0.9944	0.432002	0.9939	1.04682	1	0.66613
-0.25	0.85	0.85	0.98	0.623466	0.9112	1.01927	1	0.879028	0.9774	0.476771	0.9749	1.01829	1	0.737673	0.9956	0.417932	0.9951	1.02949	1	0.66661
-0.25	0.85	0.95	0.9777	0.607247	0.911	1.00064	0.9998	0.878937	0.9834	0.462177	0.9814	1.00364	1	0.739072	0.9967	0.40712	0.9964	1.01133	1	0.666645
-0.25	0.95	0.05	0.942112	1.19934	0.859396	1.20654	0.855001	0.827088	0.905831	1.04459	0.922084	1.2233	0.858243	0.69845	0.89993	0.966597	0.917521	1.19741	0.867891	0.634762
-0.25	0.95	0.15	0.960484	1.12973	0.913878	1.25033	0.92534	0.836401	0.968225	0.960154	0.978582	1.30077	0.957672	0.717511	0.978685	0.841615	0.982488	1.24574	0.976735	0.654177
-0.25	0.95	0.25	0.964891	1.01542	0.917544	1.18651	0.977106	0.860321	0.9793	0.80401	0.9756	1.17822	0.993	0.730114	0.9739	0.6616	0.9709	1.12149	0.9979	0.661926
-0.25	0.95	0.35	0.965	0.882286	0.8959	1.09841	0.9924	0.869077	0.9754	0.653886	0.9601	1.08907	0.9992	0.734343	0.98	0.534209	0.9782	1.06617	0.9998	0.664184
-0.25	0.95	0.45	0.9698	0.769324	0.8888	1.05767	0.9987	0.873435	0.967	0.57022	0.9599	1.05443	0.9998	0.735827	0.9857	0.477112	0.9849	1.04901	0.9999	0.664862
-0.25	0.95	0.55	0.974	0.699033	0.8968	1.05028	0.9996	0.876196	0.9704	0.529182	0.9667	1.03509	1	0.737298	0.9913	0.441594	0.9902	1.04086	1	0.665677
-0.25	0.95	0.65	0.978	0.656047	0.8999	1.02789	0.9998	0.877347	0.9762	0.503484	0.9732	1.03099	1	0.738037	0.9936	0.428528	0.9932	1.04172	1	0.665908
-0.25	0.95	0.75	0.9799	0.626085	0.9077	1.01873	0.9999	0.879522	0.9786	0.483182	0.9775	1.01995	1	0.738254	0.994	0.420012	0.9933	1.02511	1	0.666508
-0.25	0.95	0.85	0.9797	0.609028	0.9085	1.00373	0.9999	0.880085	0.9784	0.463329	0.9755	0.999211	1	0.738418	0.9961	0.411621	0.9958	1.01533	1	0.666506
-0.25	0.95	0.95	0.98	0.597213	0.921	0.986065	1	0.880423	0.9825	0.448091	0.9799	0.984499	1	0.738741	0.9955	0.404168	0.9948	0.993328	1	0.666318
-0.15	0.05	0.05	0.978567	1.597	0.911813	1.41901	0.570975	0.72531	0.956302	1.51551	0.958183	1.50043	0.516971	0.620735	0.9609	1.46278	0.902185	1.45622	0.488399	0.566611
-0.15	0.05	0.15	0.959605	1.52119	0.895904	1.38215	0.651323	0.76065	0.942904	1.43094	0.953665	1.45138	0.627804	0.660321	0.947908	1.36443	0.951055	1.40953	0.643706	0.608077
-0.15	0.05	0.25	0.94739	1.44484	0.886474	1.3408	0.709077	0.786098	0.934883	1.32508	0.951756	1.38161	0.703754	0.681008	0.910107	1.25121	0.918491	1.34123	0.723331	0.628459
-0.15	0.05	0.35	0.942501	1.3811	0.864857	1.30572	0.75092	0.80491	0.908561	1.25605	0.929032	1.34004	0.760861	0.696836	0.902678	1.18007	0.912107	1.30882	0.771387	0.637336
-0.15	0.05	0.45	0.930992	1.33687	0.852106	1.28729	0.785419	0.816206	0.894406	1.20865	0.914983	1.3169	0.789304	0.703917	0.900714	1.13163	0.910549	1.28537	0.811245	0.645072
-0.15	0.05	0.55	0.921801	1.30746	0.852105	1.27892	0.806175	0.823849	0.890268	1.17908	0.917329	1.30156	0.81151	0.708296	0.887626	1.08926	0.909538	1.26388	0.830216	0.648605
-0.15	0.05	0.65	0.912766	1.28028	0.85623	1.26412	0.832428	0.835227	0.898434	1.15594	0.919567	1.287	0.835798	0.716603	0.894478	1.05749	0.914644	1.24974	0.849519	0.652088
-0.15	0.05	0.75	0.898573	1.25104	0.852457	1.25081	0.840319	0.840416	0.901814	1.12837	0.917949	1.27026	0.847902	0.718342	0.901447	1.03239	0.917794	1.23209	0.861629	0.654815
-0.15	0.05	0.85	0.901615	1.22931	0.858511	1.2279	0.849643	0.842735	0.896809	1.10296	0.916429	1.24559	0.859934	0.720776	0.90444	0.995582	0.922037	1.20551	0.880362	0.658484
-0.15	0.05	0.95	0.901105	1.21524	0.865331	1.21311	0.865277	0.848337	0.889468	1.07896	0.919771	1.22258	0.866854	0.721605	0.903169	0.965287	0.927406	1.19578	0.883246	0.659221
-0.15	0.15	0.05	0.959326	1.5183	0.892393	1.37848	0.63843	0.757503	0.948712	1.43775	0.952571	1.45771	0.634534	0.662839	0.947179	1.36763	0.951939	1.41148	0.638907	0.606589
-0.15	0.15	0.15	0.958415	1.47828	0.915309	1.4065	0.734859	0.79259	0.966423	1.40141	0.977987	1.49835	0.767248	0.693397	0.96683	1.31333	0.974647	1.47646	0.809722	0.642033
-0.15	0.15	0.25	0.956808	1.42394	0.920937	1.39777	0.80694	0.821592	0.962866	1.29365	0.97937	1.46932	0.851431	0.714603	0.965566	1.18044	0.974374	1.42162	0.883548	0.658397
-0.15	0.15	0.35	0.95447	1.36067	0.911857	1.35552	0.843135	0.835787	0.963592	1.20022	0.976969	1.41355	0.89696	0.727713	0.971474	1.06031	0.980382	1.35304	0.922599	0.666303
-0.15	0.15	0.45	0.957473	1.3211	0.918803	1.33321	0.879983	0.848678	0.963224	1.13946	0.97602	1.38149	0.924645	0.734834	0.971059	0.994638	0.977068	1.31363	0.949353	0.672858
-0.15	0.15	0.55	0.957473	1.27733	0.922243	1.31232	0.903308	0.858846	0.966821	1.09846	0.97778	1.35133	0.936275	0.738535	0.97448	0.952851	0.979183	1.28878	0.963431	0.675783
-0.15	0.15	0.65	0.95512	1.24705	0.923818	1.29397	0.916412	0.862532	0.969526	1.0755	0.97898	1.32826	0.947172	0.741186	0.977484	0.927128	0.980486	1.26073	0.971961	0.677371
-0.15	0.15	0.75	0.948638	1.21234	0.918486	1.27595	0.917466	0.862956	0.973258	1.04242	0.983513	1.30442	0.958182	0.745032	0.976472	0.895184	0.982279	1.23879	0.97676	0.679408
-0.15	0.15	0.85	0.952744	1.18633	0.927862	1.2547	0.93178	0.86926	0.96819	1.01647	0.980672	1.27836	0.963521	0.746798	0.97677	0.859476	0.982577	1.21522	0.979962	0.680243
-0.15	0.15	0.95	0.949153	1.16702	0.925549	1.2299	0.936244	0.871396	0.96662	0.997985	0.985723	1.25929	0.970176	0.748029	0.97768	0.832312	0.983485	1.19302	0.986081	0.68172
-0.15	0.25	0.05	0.948757	1.44423	0.881768	1.34404	0.713859	0.788508	0.92967	1.31805	0.940213	1.3784	0.706442	0.681478	0.913987	1.25633	0.925018	1.34781	0.724487	0.626901
-0.15	0.25	0.15	0.952614	1.4142	0.90627	1.38724	0.795233	0.816829	0.964986	1.28868	0.974545	1.4631	0.851068	0.715544	0.96636	1.17109	0.976972	1.41067	0.888867	0.659658
-0.15	0.25	0.25	0.955125	1.3531	0.921594	1.37156	0.876567	0.846572	0.9639	1.15066	0.9753	1.40383	0.926297	0.735715	0.9674	0.985996	0.976	1.30488	0.953882	0.673934
-0.15	0.25	0.35	0.959118	1.27384	0.930862	1.31957	0.915584	0.861811	0.9695	1.03057	0.9795	1.32093	0.961392	0.745185	0.9766	0.86155	0.9808	1.22744	0.9798	0.679417
-0.15	0.25	0.45	0.962822	1.21317	0.925844	1.28215	0.946041	0.874865	0.9689	0.958115	0.9787	1.28033	0.971994	0.748089	0.9796	0.796078	0.9794	1.19089	0.9883	0.682184
-0.15	0.25	0.55	0.967341	1.15938	0.934582	1.25133	0.958835	0.880614	0.9766	0.906939	0.9804	1.24954	0.983398	0.752706	0.9832	0.756649	0.9741	1.17486	0.9931	0.684251
-0.15	0.25	0.65	0.964432	1.12503	0.932171	1.23918	0.966687	0.884249	0.9796	0.874632	0.9806	1.22627	0.9897	0.754321	0.9786	0.726578	0.9679	1.15969	0.9958	0.684902
-0.15	0.25	0.75	0.965227	1.08652	0.930554	1.21506	0.97501	0.88774	0.9825	0.846855	0.9794	1.20298	0.994	0.756497	0.9687	0.69674	0.9643	1.14176	0.9968	0.686146
-0.15	0.25	0.85	0.960686	1.05966	0.915756	1.19173	0.977398	0.888856	0.9807	0.828561	0.9737	1.18235	0.9927	0.757285	0.9678	0.670694	0.9669	1.13517	0.9981	0.686669
-0.15	0.25	0.95	0.964622	1.03884	0.924033	1.17612	0.982046	0.892412	0.983698	0.807845	0.975698	1.16157	0.9956	0.758183	0.9668	0.653373	0.9666	1.11901	0.9991	0.687028
-0.15	0.35	0.05	0.937952	1.37664	0.850028	1.30026	0.745669	0.804586	0.910234	1.25732	0.926419	1.34842	0.757115	0.696478	0.887548	1.17458	0.910874	1.30682	0.77221	0.63792
-0.15	0.35	0.15	0.956033	1.36543	0.912169	1.35641	0.852891	0.838394	0.963891	1.19802	0.972943	1.41568	0.89588	0.726025	0.967467	1.06639	0.97968	1.34609	0.926788	0.668127
-0.15	0.35	0.25	0.953775	1.26255	0.91477	1.30932	0.912281	0.861962	0.967197	1.02465	0.972897	1.32119	0.958483	0.744598	0.9757	0.862973	0.9805	1.22797	0.9781	0.679614
-0.15	0.35	0.35	0.961396	1.15307	0.920292	1.24152	0.95697	0.879606	0.9718	0.883581	0.9752	1.217	0.9818	0.751812	0.9818	0.741553	0.9753	1.15645	0.991	0.683209
-0.15	0.35	0.45	0.963	1.06914	0.918	1.19985	0.971894	0.885863	0.9774	0.800231	0.9757	1.17771	0.9908	0.754821	0.9834	0.678983	0.9671	1.13261	0.9974	0.685332
-0.15	0.35	0.55	0.969997	1.00921	0.916792	1.16954	0.984997	0.892843	0.9823	0.751885	0.9761	1.15642	0.9943	0.757745	0.973	0.63385	0.9657	1.11749	0.9988	0.687154
-0.15	0.35	0.65	0.9675	0.970275	0.9122	1.15789	0.9891	0.895307	0.9782	0.717717	0.9667	1.14365	0.9971	0.758414	0.9721	0.59624	0.967	1.11383	0.9996	0.68754
-0.15	0.35	0.75	0.962693	0.937322	0.90218	1.14251	0.993199	0.897125	0.9751	0.694432	0.959	1.13226	0.998	0.759805	0.9744	0.567052	0.9726	1.0992	0.9992	0.688549
-0.15	0.35	0.85	0.9619	0.910373	0.893	1.12233	0.9931	0.898968	0.9764	0.672183	0.9578	1.11375	0.9981	0.760932	0.9764	0.547858	0.9751	1.08918	0.9998	0.688825
-0.15	0.35	0.95	0.960092	0.891776	0.893479	1.11368	0.994599	0.899824	0.9767	0.659134	0.9518	1.10266	0.9991	0.761207	0.9734	0.542807	0.9726	1.07988	1	0.689049
-0.15	0.45	0.05	0.93604	1.33713	0.846774	1.28455	0.786271	0.815864	0.895724	1.21081	0.914729	1.31495	0.79347	0.704187	0.90021	1.131	0.917621	1.28787	0.811119	0.645537
-0.15	0.45	0.15	0.955556	1.31401	0.909969	1.32768	0.876077	0.847999	0.963507	1.14389	0.975772	1.37827	0.920162	0.734012	0.970968	0.996585	0.980078	1.31106	0.948708	0.672673
-0.15	0.45	0.25	0.959687	1.19902	0.924388	1.27638	0.937921	0.872849	0.9715	0.952896	0.9781	1.27193	0.9754	0.748754	0.9815	0.79113	0.9788	1.18722	0.9876	0.682636
-0.15	0.45	0.35	0.962296	1.06552	0.916192	1.19758	0.973995	0.8871	0.9788	0.802349	0.977	1.18971	0.99	0.75511	0.9768	0.666584	0.9615	1.1253	0.9956	0.685013
-0.15	0.45	0.45	0.9663	0.965773	0.9109	1.15925	0.9854	0.893412	0.9823	0.715877	0.9706	1.14331	0.9964	0.757764	0.9745	0.602745	0.9604	1.10725	0.9986	0.687315
-0.15	0.45	0.55	0.9655	0.899464	0.9023	1.13306	0.9937	0.898135	0.9823	0.670335	0.9639	1.12857	0.9989	0.760373	0.9739	0.564631	0.971	1.09787	0.9995	0.687967
-0.15	0.45	0.65	0.9648	0.854923	0.8902	1.11762	0.9953	0.899646	0.9733	0.641664	0.9576	1.11486	0.9988	0.760911	0.9753	0.534503	0.9732	1.09066	0.9995	0.688993
-0.15	0.45	0.75	0.9657	0.82235	0.8854	1.10436	0.9981	0.901288	0.9689	0.617609	0.9569	1.10501	0.9997	0.761913	0.9805	0.512932	0.9791	1.08932	0.9998	0.689443
-0.15	0.45	0.85	0.9609	0.802585	0.8789	1.09338	0.9983	0.902842	0.9657	0.594576	0.9535	1.09007	0.9997	0.762526	0.9805	0.497294	0.9792	1.07967	0.9998	0.689603
-0.15	0.45	0.95	0.962	0.78259	0.8793	1.0739	0.9986	0.903527	0.9665	0.580289	0.9543	1.07961	0.9995	0.763084	0.9833	0.491247	0.9816	1.06749	0.9999	0.690107
-0.15	0.55	0.05	0.933361	1.30569	0.84989	1.27225	0.802788	0.823703	0.892104	1.17911	0.91755	1.29218	0.817757	0.710257	0.898858	1.09283	0.918317	1.26247	0.830764	0.648696
-0.15	0.55	0.15	0.956296	1.27798	0.917066	1.31299	0.89854	0.857245	0.967284	1.10564	0.978961	1.35961	0.941188	0.738214	0.976882	0.96508	0.983787	1.28474	0.957636	0.675537
-0.15	0.55	0.25	0.964902	1.14701	0.928901	1.24756	0.956076	0.879428	0.9756	0.905931	0.9789	1.24331	0.983798	0.752234	0.981	0.753237	0.9775	1.17314	0.993	0.683646
-0.15	0.55	0.35	0.964193	1.0044	0.914783	1.17565	0.983093	0.892015	0.981	0.756642	0.9727	1.16229	0.9957	0.75746	0.9762	0.634988	0.9675	1.11575	0.9984	0.686793
-0.15	0.55	0.45	0.9659	0.900298	0.8989	1.13646	0.9937	0.89727	0.9798	0.67117	0.9586	1.12544	0.9982	0.759681	0.9715	0.557046	0.9683	1.10048	0.9994	0.688048
-0.15	0.55	0.55	0.9663	0.830402	0.8947	1.12107	0.9969	0.900791	0.9738	0.629117	0.9532	1.11626	0.9994	0.760639	0.977	0.522866	0.9746	1.09025	0.9999	0.689092
-0.15	0.55	0.65	0.965	0.784786	0.8836	1.10116	0.9989	0.90204	0.9703	0.602209	0.9597	1.10742	0.9997	0.762083	0.9826	0.506984	0.9812	1.08106	1	0.68941
-0.15	0.55	0.75	0.9698	0.757573	0.8818	1.09128	0.9993	0.903291	0.9648	0.575905	0.9587	1.09073	0.9999	0.762793	0.9867	0.494324	0.9859	1.08586	1	0.690412
-0.15	0.55	0.85	0.972	0.731485	0.887	1.07747	0.9992	0.904876	0.9711	0.556751	0.9652	1.08634	0.9999	0.763425	0.9888	0.476573	0.9877	1.07511	1	0.690457
-0.15	0.55	0.95	0.9698	0.717353	0.8909	1.07206	0.9994	0.905886	0.969	0.543785	0.9647	1.06453	1	0.76381	0.9886	0.463041	0.9868	1.06039	1	0.690543
-0.15	0.65	0.05	0.923471	1.27775	0.858566	1.25942	0.823512	0.831858	0.892711	1.14908	0.914986	1.28058	0.835492	0.7135	0.89595	1.05661	0.916081	1.24365	0.84694	0.652085
-0.15	0.65	0.15	0.959222	1.24463	0.925031	1.29944	0.913334	0.861301	0.970005	1.0676	0.98158	1.32829	0.946645	0.741198	0.976179	0.926137	0.980583	1.26056	0.968217	0.67741
-0.15	0.65	0.25	0.964708	1.116	0.927712	1.23519	0.967155	0.884753	0.9815	0.874494	0.9815	1.23135	0.9882	0.754419	0.979	0.717937	0.9706	1.16105	0.9961	0.685197
-0.15	0.65	0.35	0.963196	0.963699	0.907591	1.15898	0.988298	0.894036	0.9829	0.723959	0.9685	1.14358	0.997	0.758752	0.9747	0.605305	0.9716	1.10714	0.9993	0.687648
-0.15	0.65	0.45	0.9665	0.852402	0.8953	1.11618	0.996	0.899794	0.9754	0.642382	0.9545	1.11806	0.9994	0.760707	0.976	0.535194	0.9738	1.09497	1	0.689067
-0.15	0.65	0.55	0.9684	0.785611	0.8919	1.1058	0.9977	0.90247	0.9717	0.603029	0.9598	1.10876	0.9997	0.762092	0.9832	0.502275	0.9824	1.08915	0.9999	0.689898
-0.15	0.65	0.65	0.9701	0.743991	0.8884	1.09654	0.9988	0.904101	0.9636	0.571752	0.9575	1.09761	0.9997	0.762766	0.9884	0.489738	0.987	1.08809	0.9999	0.690114
-0.15	0.65	0.75	0.9739	0.713696	0.8894	1.08182	0.9995	0.904944	0.9678	0.548191	0.9644	1.09009	0.9998	0.763509	0.99	0.478867	0.9893	1.08232	1	0.690689
-0.15	0.65	0.85	0.9732	0.692403	0.8906	1.07018	0.9996	0.906246	0.9702	0.529147	0.9668	1.08154	0.9999	0.763812	0.9899	0.463508	0.9892	1.07015	1	0.690889
-0.15	0.65	0.95	0.9764	0.678194	0.8947	1.06225	0.9999	0.906872	0.9701	0.51825	0.9667	1.06187	1	0.763899	0.9904	0.4519	0.9895	1.0546	1	0.690978
-0.15	0.75	0.05	0.908139	1.25173	0.855392	1.24528	0.844602	0.838412	0.889622	1.11667	0.914136	1.26086	0.848469	0.718098	0.897292	1.02001	0.913049	1.22394	0.85622	0.654445
-0.15	0.75	0.15	0.950728	1.22517	0.919958	1.28579	0.920662	0.865635	0.96795	1.0284	0.980246	1.3057	0.958519	0.744013	0.976856	0.888313	0.97886	1.24245	0.971325	0.677729
-0.15	0.75	0.25	0.963089	1.0835	0.922668	1.20962	0.97438	0.887532	0.9838	0.841817	0.9771	1.19934	0.9938	0.756744	0.9749	0.682884	0.9678	1.15397	0.9971	0.685872
-0.15	0.75	0.35	0.9613	0.932876	0.9016	1.13794	0.991199	0.896951	0.9792	0.688625	0.9594	1.12711	0.9984	0.759839	0.9722	0.57633	0.9692	1.10675	0.9994	0.688158
-0.15	0.75	0.45	0.9661	0.819354	0.887	1.10356	0.9959	0.901351	0.9712	0.616643	0.9561	1.10426	0.9997	0.761887	0.9784	0.514999	0.9761	1.08549	0.9999	0.689293
-0.15	0.75	0.55	0.9705	0.755004	0.8881	1.09826	0.9982	0.904115	0.9707	0.574614	0.9614	1.09547	1	0.763019	0.9854	0.487735	0.9839	1.08255	0.9999	0.689907
-0.15	0.75	0.65	0.9725	0.715448	0.8918	1.08337	0.9992	0.905992	0.9691	0.544108	0.9647	1.08618	0.9999	0.763479	0.9904	0.474185	0.9898	1.07723	1	0.690604
-0.15	0.75	0.75	0.975	0.687968	0.8951	1.07706	0.9998	0.906708	0.9716	0.521864	0.9689	1.07403	0.9999	0.764133	0.9923	0.460729	0.9912	1.07434	1	0.690914
-0.15	0.75	0.85	0.9771	0.665293	0.8986	1.06137	0.9997	0.907401	0.9743	0.50761	0.9712	1.06772	1	0.764368	0.991	0.445821	0.9907	1.06922	1	0.690982
-0.15	0.75	0.95	0.9768	0.651542	0.8992	1.04762	0.9996	0.908358	0.9754	0.496538	0.9721	1.05461	1	0.764534	0.9941	0.434793	0.9934	1.05086	1	0.691291
-0.15	0.85	0.05	0.901805	1.23331	0.853392	1.22625	0.849793	0.84204	0.889441	1.0903	0.915776	1.24858	0.859551	0.719343	0.906111	0.99858	0.926715	1.20589	0.875433	0.658471
-0.15	0.85	0.15	0.950047	1.19497	0.923558	1.26369	0.924879	0.868547	0.968744	1.00139	0.98165	1.27804	0.965162	0.746293	0.978352	0.858188	0.984566	1.21887	0.977945	0.680408
-0.15	0.85	0.25	0.962907	1.06512	0.919599	1.19186	0.97641	0.889386	0.9818	0.819972	0.977	1.17903	0.9947	0.757548	0.9716	0.661797	0.969	1.12959	0.9974	0.68654
-0.15	0.85	0.35	0.9648	0.912605	0.8912	1.11819	0.9938	0.898621	0.9764	0.671113	0.96	1.1183	0.9987	0.7607	0.9731	0.551259	0.9712	1.08818	0.9994	0.688765
-0.15	0.85	0.45	0.9653	0.797746	0.8834	1.09333	0.998	0.90334	0.9652	0.595321	0.9549	1.09153	0.9996	0.762425	0.9826	0.497753	0.9807	1.07701	0.9999	0.689538
-0.15	0.85	0.55	0.9707	0.73454	0.8878	1.07959	0.9995	0.905325	0.9666	0.551254	0.9611	1.07737	0.9999	0.763204	0.9886	0.471922	0.9876	1.07432	1	0.690437
-0.15	0.85	0.65	0.9754	0.692919	0.8895	1.06811	0.9998	0.906787	0.9723	0.523156	0.9689	1.07371	0.9998	0.764011	0.9914	0.457784	0.9908	1.07091	0.9999	0.690449
-0.15	0.85	0.75	0.9766	0.665721	0.8942	1.05628	0.9993	0.90765	0.9728	0.503498	0.9699	1.06406	1	0.7645	0.9919	0.443575	0.9915	1.06679	1	0.690739
-0.15	0.85	0.85	0.9795	0.648298	0.9026	1.05377	0.9999	0.908436	0.9763	0.490106	0.9729	1.05366	1	0.764926	0.9942	0.42935	0.9939	1.05596	1	0.691366
-0.15	0.85	0.95	0.9806	0.637145	0.9066	1.04435	1	0.90936	0.9778	0.479562	0.9753	1.04509	1	0.764758	0.9949	0.415976	0.994	1.04637	1	0.691257
-0.15	0.95	0.05	0.898591	1.21375	0.850373	1.20514	0.85426	0.842954	0.884677	1.06377	0.915149	1.21987	0.864097	0.721516	0.905052	0.979725	0.927441	1.19284	0.882135	0.659357
-0.15	0.95	0.15	0.950626	1.17392	0.919937	1.23422	0.937586	0.872251	0.96287	0.982259	0.979271	1.25526	0.96742	0.747455	0.976257	0.834409	0.98337	1.19912	0.98456	0.681508
-0.15	0.95	0.25	0.963204	1.04579	0.915881	1.17772	0.981528	0.890642	0.9807	0.812855	0.977	1.16529	0.9961	0.757793	0.9684	0.648451	0.9684	1.11547	0.9989	0.687308
-0.15	0.95	0.35	0.964496	0.898408	0.887189	1.10878	0.9963	0.900115	0.9716	0.660742	0.9538	1.096	0.9992	0.761499	0.9722	0.529344	0.9706	1.07919	0.9998	0.688826
-0.15	0.95	0.45	0.9635	0.783908	0.8747	1.08122	0.9982	0.903735	0.9619	0.581093	0.9503	1.07401	0.9997	0.762775	0.9843	0.481194	0.9833	1.06742	1	0.690237
-0.15	0.95	0.55	0.9709	0.714265	0.8852	1.06703	0.999	0.9061	0.9688	0.541879	0.9647	1.06834	1	0.763744	0.9883	0.454714	0.9872	1.06248	0.9999	0.69048
-0.15	0.95	0.65	0.9759	0.677778	0.8896	1.05575	1	0.907632	0.9688	0.510495	0.9649	1.06284	1	0.764297	0.9913	0.440265	0.9902	1.05892	1	0.690836
-0.15	0.95	0.75	0.9782	0.650208	0.8994	1.05313	0.9996	0.90762	0.9767	0.491526	0.9737	1.05775	1	0.764582	0.9945	0.432745	0.994	1.05735	1	0.691156
-0.15	0.95	0.85	0.979	0.634194	0.9003	1.0423	0.9999	0.908617	0.976	0.477147	0.9732	1.04684	1	0.765223	0.9935	0.422706	0.9929	1.04703	1	0.691339
-0.15	0.95	0.95	0.982	0.624439	0.9043	1.03011	1	0.909552	0.9797	0.464385	0.9772	1.03587	1	0.765929	0.9963	0.411685	0.9956	1.03512	1	0.691469
-0.05	0.05	0.05	0.987558	1.59014	0.905773	1.41489	0.574083	0.720719	0.954823	1.50642	0.956421	1.49173	0.522352	0.617981	0.951154	1.4632	0.953156	1.45434	0.52115	0.572046
-0.05	0.05	0.15	0.978996	1.52876	0.885819	1.38579	0.655287	0.763645	0.94285	1.43672	0.947571	1.4504	0.637738	0.662687	0.905822	1.37617	0.915427	1.41066	0.651726	0.612988
-0.05	0.05	0.25	0.957654	1.44667	0.851172	1.33592	0.711794	0.790237	0.910554	1.33943	0.921532	1.38589	0.718891	0.690008	0.898435	1.27998	0.921855	1.35685	0.741239	0.640775
-0.05	0.05	0.35	0.941413	1.3946	0.848476	1.30833	0.765913	0.814416	0.894488	1.26754	0.91141	1.34514	0.771053	0.704878	0.889344	1.19536	0.923032	1.31096	0.775665	0.64715
-0.05	0.05	0.45	0.914838	1.34738	0.844168	1.28538	0.792748	0.824252	0.899279	1.23056	0.915817	1.31833	0.800618	0.716313	0.892493	1.13836	0.924347	1.27902	0.821926	0.65699
-0.05	0.05	0.55	0.905069	1.31121	0.847232	1.26883	0.804089	0.830974	0.891199	1.19054	0.920578	1.29563	0.819823	0.719246	0.902027	1.09874	0.933015	1.26144	0.839464	0.660796
-0.05	0.05	0.65	0.899451	1.28713	0.856104	1.2588	0.829156	0.839762	0.8906	1.16607	0.923019	1.27929	0.845125	0.726722	0.906221	1.06798	0.936263	1.23905	0.856989	0.66512
-0.05	0.05	0.75	0.89754	1.26451	0.863433	1.23918	0.847324	0.84623	0.891557	1.1408	0.922382	1.26392	0.857722	0.729184	0.911025	1.03788	0.937823	1.22287	0.869441	0.668169
-0.05	0.05	0.85	0.903796	1.24126	0.8657	1.22148	0.851682	0.850014	0.885121	1.11336	0.922913	1.23993	0.870406	0.732111	0.911683	1.00454	0.939493	1.20025	0.884575	0.671569
-0.05	0.05	0.95	0.89764	1.22041	0.866499	1.1932	0.856728	0.854264	0.882537	1.09303	0.924068	1.21778	0.870861	0.732947	0.902581	0.97129	0.934353	1.18561	0.889363	0.671977
-0.05	0.15	0.05	0.98097	1.53057	0.886665	1.38663	0.655023	0.761875	0.941522	1.43383	0.948019	1.44824	0.633656	0.661811	0.902131	1.37399	0.908804	1.40929	0.641978	0.612767
-0.05	0.15	0.15	0.962124	1.49127	0.901047	1.40285	0.737849	0.801223	0.964582	1.42468	0.974803	1.49565	0.772784	0.706363	0.961723	1.34116	0.97495	1.45783	0.818016	0.65712
-0.05	0.15	0.25	0.954962	1.43506	0.906902	1.38122	0.80026	0.829809	0.96268	1.31793	0.972337	1.44516	0.861266	0.731591	0.965576	1.19692	0.980586	1.37759	0.89614	0.674597
-0.05	0.15	0.35	0.952978	1.38532	0.91442	1.3492	0.85542	0.852477	0.965958	1.223	0.976433	1.38183	0.906939	0.744054	0.971471	1.08081	0.985586	1.30667	0.939096	0.683446
-0.05	0.15	0.45	0.950307	1.33969	0.919742	1.31821	0.878072	0.862175	0.967177	1.16232	0.979158	1.34194	0.92904	0.750971	0.971062	1.00818	0.983378	1.26275	0.956395	0.687227
-0.05	0.15	0.55	0.950687	1.29622	0.92114	1.29396	0.904616	0.871129	0.969115	1.11902	0.98169	1.30692	0.946976	0.755182	0.975073	0.958809	0.986385	1.24121	0.96895	0.690236
-0.05	0.15	0.65	0.949034	1.26488	0.923446	1.27223	0.915389	0.877171	0.965559	1.08706	0.983484	1.28635	0.952977	0.757481	0.979764	0.929711	0.98357	1.21768	0.977756	0.691894
-0.05	0.15	0.75	0.951601	1.23572	0.926567	1.25389	0.92586	0.881877	0.964775	1.05221	0.982991	1.25536	0.962769	0.759697	0.978975	0.898601	0.981478	1.19868	0.98007	0.693268
-0.05	0.15	0.85	0.952619	1.2043	0.931167	1.23742	0.936047	0.885627	0.971848	1.03021	0.987734	1.24478	0.971219	0.762581	0.978478	0.866917	0.982883	1.18095	0.984377	0.694655
-0.05	0.15	0.95	0.950436	1.18938	0.932461	1.21913	0.942483	0.888245	0.965889	1.0099	0.986013	1.22224	0.974615	0.762978	0.977569	0.840881	0.983777	1.16404	0.98848	0.695479
-0.05	0.25	0.05	0.956312	1.44302	0.848677	1.33587	0.714197	0.788682	0.903218	1.3301	0.918623	1.38004	0.718092	0.689803	0.887269	1.27498	0.900435	1.3511	0.729865	0.635642
-0.05	0.25	0.15	0.959979	1.43459	0.908673	1.38095	0.799544	0.828255	0.962855	1.31976	0.972821	1.44696	0.863779	0.732162	0.969169	1.19695	0.97978	1.36972	0.90352	0.67689
-0.05	0.25	0.25	0.958283	1.37349	0.927021	1.353	0.88209	0.862751	0.964996	1.1696	0.973897	1.36315	0.934167	0.752192	0.9713	0.98777	0.981	1.25679	0.961896	0.688322
-0.05	0.25	0.35	0.961631	1.29679	0.929673	1.29866	0.923958	0.880682	0.9722	1.04334	0.9784	1.28018	0.9668	0.760541	0.9792	0.860828	0.9824	1.19434	0.9823	0.693185
-0.05	0.25	0.45	0.964833	1.22614	0.930768	1.24836	0.946576	0.890351	0.9722	0.964324	0.9772	1.23473	0.9813	0.764488	0.9862	0.788985	0.9844	1.1659	0.9921	0.695898
-0.05	0.25	0.55	0.966526	1.17651	0.933153	1.22583	0.960979	0.896448	0.976298	0.916547	0.980198	1.21265	0.988599	0.767622	0.9814	0.746715	0.9751	1.15512	0.9953	0.697111
-0.05	0.25	0.65	0.967739	1.13674	0.932472	1.20843	0.967719	0.900271	0.9775	0.878276	0.9791	1.18719	0.993	0.76945	0.981	0.721772	0.968	1.13821	0.9978	0.698443
-0.05	0.25	0.75	0.962028	1.10114	0.930067	1.1935	0.972835	0.902051	0.9818	0.853375	0.9791	1.17759	0.9933	0.770417	0.9751	0.695961	0.9653	1.12437	0.9979	0.698792
-0.05	0.25	0.85	0.966222	1.0798	0.927734	1.17621	0.97924	0.906239	0.9804	0.825139	0.975	1.16	0.9956	0.771218	0.9686	0.672722	0.9644	1.11817	0.9986	0.699403
-0.05	0.25	0.95	0.961246	1.05642	0.915982	1.15308	0.983866	0.907417	0.9843	0.804776	0.9754	1.14516	0.9974	0.772109	0.9726	0.650696	0.9705	1.11088	0.9989	0.700038
-0.05	0.35	0.05	0.932421	1.38583	0.841587	1.30656	0.755892	0.809039	0.891926	1.27404	0.91512	1.34841	0.772603	0.704562	0.892899	1.20237	0.914203	1.30515	0.788805	0.648888
-0.05	0.35	0.15	0.951944	1.37568	0.908058	1.3397	0.851285	0.849448	0.959815	1.22046	0.974884	1.38739	0.905666	0.744249	0.975678	1.08439	0.984886	1.30575	0.93832	0.683656
-0.05	0.35	0.25	0.961731	1.28815	0.923863	1.29505	0.923875	0.880115	0.9689	1.03534	0.9778	1.27121	0.9646	0.760359	0.9798	0.859041	0.9836	1.19608	0.984	0.693139
-0.05	0.35	0.35	0.967897	1.16768	0.924692	1.21826	0.959588	0.89518	0.9709	0.887044	0.975	1.18779	0.9852	0.766508	0.9853	0.730878	0.9756	1.14451	0.9924	0.696531
-0.05	0.35	0.45	0.9665	1.08205	0.9243	1.17913	0.978298	0.902794	0.9752	0.802743	0.9762	1.1594	0.9914	0.769441	0.9803	0.667288	0.9644	1.1144	0.9972	0.698537
-0.05	0.35	0.55	0.9695	1.01822	0.917	1.1543	0.9863	0.907539	0.9801	0.749109	0.9783	1.14079	0.996	0.771497	0.9746	0.62755	0.9681	1.11088	0.9988	0.699425
-0.05	0.35	0.65	0.9627	0.981946	0.9096	1.14001	0.988	0.909303	0.981	0.717544	0.9689	1.1324	0.9991	0.772797	0.97	0.598365	0.9643	1.10506	0.9994	0.700398
-0.05	0.35	0.75	0.962192	0.943714	0.896279	1.13053	0.992098	0.911723	0.9807	0.689245	0.96	1.11934	0.9988	0.77357	0.9743	0.574819	0.9688	1.09695	0.9995	0.700802
-0.05	0.35	0.85	0.957796	0.918751	0.888889	1.11753	0.993899	0.913401	0.9805	0.671585	0.9555	1.11432	0.9995	0.774359	0.9753	0.551929	0.972	1.08911	0.9999	0.701338
-0.05	0.35	0.95	0.959796	0.903644	0.883988	1.1053	0.9951	0.915076	0.9809	0.65508	0.9544	1.10095	0.9993	0.77495	0.977	0.541455	0.9759	1.08858	0.9999	0.701804
-0.05	0.45	0.05	0.90681	1.34496	0.841191	1.28457	0.781609	0.820062	0.893926	1.2251	0.912557	1.31516	0.796296	0.713742	0.892727	1.13692	0.919897	1.27307	0.818914	0.657246
-0.05	0.45	0.15	0.953128	1.33079	0.920695	1.3161	0.885335	0.863768	0.963485	1.1564	0.976964	1.33748	0.927541	0.749775	0.97277	1.01354	0.984183	1.26004	0.957728	0.687711
-0.05	0.45	0.25	0.962904	1.22043	0.931221	1.25442	0.947781	0.890324	0.973697	0.961207	0.980198	1.23449	0.979096	0.764813	0.9836	0.786077	0.9824	1.16289	0.9922	0.695932
-0.05	0.45	0.35	0.9683	1.07745	0.9188	1.17797	0.976298	0.902506	0.976	0.802566	0.9759	1.16417	0.9942	0.76934	0.9814	0.659099	0.966	1.12085	0.9978	0.698508
-0.05	0.45	0.45	0.9669	0.973283	0.9144	1.14402	0.9896	0.908955	0.9789	0.71372	0.971	1.13619	0.9974	0.772167	0.9701	0.598259	0.958	1.10379	0.999	0.699795
-0.05	0.45	0.55	0.9666	0.907622	0.9082	1.13094	0.9939	0.912217	0.9792	0.666846	0.9715	1.11743	0.9986	0.773623	0.9708	0.562884	0.9664	1.10331	1	0.700679
-0.05	0.45	0.65	0.9623	0.863643	0.8922	1.11392	0.9948	0.914232	0.9774	0.639703	0.9658	1.11126	0.9993	0.77465	0.9746	0.531255	0.9725	1.09229	0.9998	0.70144
-0.05	0.45	0.75	0.9616	0.830593	0.8859	1.10988	0.997	0.916278	0.9699	0.616805	0.9536	1.10177	0.9996	0.775117	0.9809	0.511999	0.9791	1.09321	1	0.701976
-0.05	0.45	0.85	0.9605	0.807495	0.8799	1.08992	0.9981	0.91747	0.9681	0.597631	0.9523	1.08807	0.9998	0.775732	0.9816	0.497311	0.9799	1.08177	0.9999	0.702218
-0.05	0.45	0.95	0.9589	0.793096	0.8714	1.08463	0.9991	0.918364	0.9676	0.580369	0.9545	1.08213	1	0.776329	0.9823	0.493842	0.9804	1.08252	0.9999	0.70239
-0.05	0.55	0.05	0.897267	1.3174	0.849746	1.26858	0.81191	0.833873	0.897452	1.19563	0.919365	1.29986	0.819231	0.719948	0.905457	1.10273	0.933959	1.25546	0.844705	0.662729
-0.05	0.55	0.15	0.947873	1.29051	0.925667	1.29524	0.906891	0.871962	0.970965	1.1247	0.981853	1.31473	0.948257	0.754628	0.975771	0.979084	0.984281	1.23585	0.968233	0.690322
-0.05	0.55	0.25	0.96474	1.16941	0.928779	1.22855	0.960076	0.896374	0.9765	0.91323	0.9802	1.20803	0.986397	0.767183	0.9814	0.743946	0.9779	1.14931	0.9956	0.697403
-0.05	0.55	0.35	0.965293	1.012	0.918384	1.15676	0.984195	0.90711	0.9805	0.752371	0.9763	1.14243	0.9967	0.771556	0.972	0.626239	0.9649	1.10953	0.9983	0.699471
-0.05	0.55	0.45	0.9611	0.902794	0.8971	1.12479	0.9937	0.912128	0.9798	0.670072	0.9643	1.12072	0.9988	0.773487	0.97	0.557641	0.9656	1.09747	0.9997	0.700633
-0.05	0.55	0.55	0.9616	0.838226	0.8971	1.10992	0.9975	0.915459	0.9707	0.628436	0.9604	1.10986	0.9997	0.774831	0.9745	0.523475	0.9727	1.08959	0.9998	0.701487
-0.05	0.55	0.65	0.9678	0.790866	0.8965	1.10427	0.9983	0.917578	0.9695	0.604576	0.9633	1.10389	0.9997	0.775912	0.9793	0.503061	0.9776	1.0828	1	0.70198
-0.05	0.55	0.75	0.9659	0.763121	0.8837	1.09184	0.9989	0.918766	0.9643	0.578907	0.9581	1.09455	0.9999	0.776354	0.9857	0.490953	0.9839	1.08168	1	0.70237
-0.05	0.55	0.85	0.9672	0.74315	0.8769	1.08245	0.9996	0.919715	0.9663	0.556561	0.9614	1.09089	0.9999	0.776647	0.9863	0.47986	0.985	1.07786	1	0.702736
-0.05	0.55	0.95	0.9668	0.726316	0.8801	1.07792	0.9991	0.920345	0.9648	0.540092	0.9592	1.07942	1	0.777303	0.9844	0.473936	0.9836	1.0719	1	0.702914
-0.05	0.65	0.05	0.890314	1.28418	0.854297	1.24894	0.826642	0.837749	0.896062	1.16594	0.925598	1.28187	0.839857	0.725991	0.901679	1.06394	0.93352	1.23928	0.856363	0.664528
-0.05	0.65	0.15	0.954006	1.26611	0.931634	1.27852	0.919132	0.878178	0.968294	1.08065	0.981882	1.28142	0.956434	0.757972	0.979175	0.932703	0.984381	1.2194	0.976565	0.692172
-0.05	0.65	0.25	0.964826	1.13176	0.930654	1.20738	0.967383	0.899559	0.9808	0.871963	0.9815	1.18695	0.9914	0.768834	0.9722	0.715139	0.968	1.13372	0.9968	0.697854
-0.05	0.65	0.35	0.9651	0.972927	0.9078	1.13776	0.9908	0.910237	0.9815	0.712718	0.972	1.12625	0.9979	0.772656	0.9676	0.601176	0.9644	1.0984	0.9992	0.700111
-0.05	0.65	0.45	0.9643	0.857341	0.8941	1.11022	0.9954	0.914816	0.9743	0.641405	0.9589	1.11084	0.9993	0.774564	0.9725	0.539287	0.9707	1.08948	0.9997	0.701295
-0.05	0.65	0.55	0.9649	0.790428	0.8881	1.10426	0.9977	0.917045	0.9663	0.604224	0.9585	1.10996	0.9994	0.775532	0.9802	0.510704	0.9794	1.08858	1	0.702033
-0.05	0.65	0.65	0.9694	0.752291	0.8869	1.09836	0.9992	0.918779	0.9664	0.575864	0.9629	1.09712	0.9999	0.776423	0.9869	0.495748	0.9862	1.08325	1	0.702522
-0.05	0.65	0.75	0.9688	0.722683	0.8874	1.08378	0.9996	0.919982	0.9664	0.550675	0.9622	1.08859	0.9997	0.77702	0.9856	0.481073	0.9847	1.07544	1	0.702599
-0.05	0.65	0.85	0.9707	0.703841	0.8864	1.07491	0.9997	0.921313	0.9694	0.524447	0.9657	1.07684	0.9999	0.777313	0.9898	0.47058	0.989	1.07266	1	0.703058
-0.05	0.65	0.95	0.9738	0.688974	0.8901	1.07138	0.9998	0.922086	0.9711	0.512443	0.9662	1.06987	1	0.777695	0.9895	0.462859	0.9887	1.06842	1	0.703371
-0.05	0.75	0.05	0.899554	1.26763	0.862218	1.23813	0.842895	0.847609	0.890879	1.13117	0.9222	1.26121	0.857529	0.729555	0.901428	1.02742	0.93491	1.22005	0.862139	0.666652
-0.05	0.75	0.15	0.949375	1.23442	0.929583	1.25506	0.925715	0.882211	0.968115	1.03935	0.983806	1.26144	0.963041	0.759919	0.978067	0.887778	0.985679	1.19496	0.982767	0.693833
-0.05	0.75	0.25	0.963334	1.10681	0.924765	1.19456	0.976642	0.903182	0.982598	0.841006	0.983098	1.17737	0.994099	0.770203	0.9696	0.678113	0.966	1.1256	0.9974	0.699001
-0.05	0.75	0.35	0.961792	0.941782	0.905581	1.12908	0.992699	0.911779	0.982	0.690217	0.9636	1.12015	0.9989	0.773759	0.971	0.575275	0.968	1.09405	0.9997	0.700733
-0.05	0.75	0.45	0.9634	0.827611	0.8861	1.10651	0.9963	0.916084	0.9721	0.618671	0.9582	1.1056	0.9998	0.775238	0.9751	0.519446	0.9733	1.08619	1	0.701844
-0.05	0.75	0.55	0.9652	0.762511	0.8825	1.09612	0.9987	0.918354	0.9642	0.578199	0.9579	1.09127	0.9997	0.776069	0.9832	0.497854	0.9828	1.0815	1	0.702504
-0.05	0.75	0.65	0.9687	0.723334	0.8917	1.08663	0.9994	0.919954	0.9661	0.548592	0.9627	1.09169	0.9999	0.776857	0.9877	0.48266	0.987	1.07904	1	0.702802
-0.05	0.75	0.75	0.9733	0.697802	0.8944	1.07985	0.9997	0.921082	0.9709	0.52578	0.9682	1.08154	0.9998	0.777426	0.9913	0.467769	0.9912	1.07436	1	0.703214
-0.05	0.75	0.85	0.9738	0.678747	0.8901	1.069	0.9999	0.921927	0.9732	0.50801	0.9691	1.07843	1	0.777661	0.9925	0.454395	0.9918	1.07433	1	0.703408
-0.05	0.75	0.95	0.9753	0.667632	0.8902	1.05965	0.9999	0.922656	0.9742	0.496255	0.9698	1.06797	1	0.778016	0.9923	0.441442	0.9915	1.06287	1	0.703438
-0.05	0.85	0.05	0.903235	1.24574	0.86909	1.22111	0.853979	0.850845	0.890986	1.10036	0.920288	1.23451	0.865016	0.732225	0.906155	1.00431	0.938802	1.20503	0.881509	0.67105
-0.05	0.85	0.15	0.951191	1.21525	0.927153	1.23277	0.935168	0.88577	0.964171	1.01274	0.983897	1.23751	0.967563	0.76098	0.975173	0.857013	0.983482	1.18366	0.984477	0.69432
-0.05	0.85	0.25	0.965088	1.08186	0.925461	1.17351	0.981231	0.906029	0.9814	0.82203	0.9778	1.15875	0.9944	0.771108	0.9649	0.650417	0.9638	1.11196	0.9985	0.699532
-0.05	0.85	0.35	0.9646	0.919162	0.9016	1.11884	0.994599	0.914279	0.9788	0.673124	0.9589	1.1116	0.999	0.774507	0.9733	0.548386	0.9712	1.09499	0.9998	0.701373
-0.05	0.85	0.45	0.9628	0.807663	0.8816	1.0953	0.9984	0.917367	0.9688	0.602899	0.9573	1.08829	0.9999	0.775977	0.9826	0.501701	0.9801	1.08162	0.9999	0.702058
-0.05	0.85	0.55	0.9676	0.740552	0.8836	1.08197	0.9991	0.919909	0.9643	0.558905	0.9588	1.08539	0.9996	0.776611	0.9857	0.481333	0.9847	1.08089	1	0.702656
-0.05	0.85	0.65	0.9693	0.704535	0.8881	1.07908	0.9994	0.920616	0.9687	0.524787	0.9645	1.07762	1	0.777367	0.9892	0.464756	0.9884	1.0698	1	0.70316
-0.05	0.85	0.75	0.9726	0.679851	0.8903	1.0683	0.9999	0.921996	0.9754	0.50733	0.9722	1.07708	1	0.777663	0.9918	0.452734	0.9914	1.07347	1	0.703361
-0.05	0.85	0.85	0.9761	0.661158	0.8931	1.06324	0.9999	0.922589	0.9726	0.496274	0.9696	1.07262	1	0.778019	0.9941	0.434335	0.9933	1.0634	1	0.703581
-0.05	0.85	0.95	0.9726	0.650558	0.8917	1.05559	0.9998	0.922981	0.9762	0.485379	0.9724	1.06522	1	0.778303	0.9934	0.418835	0.9928	1.06146	1	0.703763
-0.05	0.95	0.05	0.89357	1.2283	0.861352	1.19863	0.866055	0.854632	0.894238	1.07823	0.923672	1.21356	0.879486	0.735735	0.904628	0.983615	0.93712	1.18403	0.883941	0.672222
-0.05	0.95	0.15	0.95199	1.19201	0.929648	1.21308	0.944264	0.889008	0.967596	0.991385	0.981081	1.21941	0.973697	0.763334	0.980278	0.833124	0.985884	1.16437	0.988083	0.695729
-0.05	0.95	0.25	0.961994	1.05657	0.916566	1.16123	0.981439	0.906922	0.9798	0.811747	0.9757	1.14515	0.9964	0.772302	0.9715	0.639452	0.9702	1.10994	0.9992	0.700196
-0.05	0.95	0.35	0.9599	0.89692	0.8849	1.10068	0.9948	0.914914	0.975	0.668008	0.9582	1.10516	0.9994	0.77497	0.9748	0.525944	0.9733	1.08401	0.9999	0.701602
-0.05	0.95	0.45	0.9622	0.789241	0.8763	1.08153	0.9986	0.918408	0.9638	0.596935	0.9517	1.08269	0.9998	0.776397	0.9819	0.485821	0.9805	1.0726	1	0.702494
-0.05	0.95	0.55	0.9687	0.728122	0.875	1.07437	0.9996	0.920596	0.9658	0.552504	0.9608	1.08173	1	0.77688	0.9869	0.467538	0.9859	1.06854	1	0.702919
-0.05	0.95	0.65	0.9714	0.689742	0.8878	1.06847	0.9997	0.922058	0.9692	0.515321	0.9657	1.07728	1	0.777549	0.9904	0.452761	0.9895	1.06686	1	0.703202
-0.05	0.95	0.75	0.9724	0.666342	0.8863	1.06287	1	0.92238	0.9726	0.497503	0.9702	1.07491	1	0.778035	0.993	0.445589	0.9922	1.0635	1	0.703501
-0.05	0.95	0.85	0.9774	0.64861	0.893	1.05705	0.9998	0.923303	0.9741	0.485805	0.9704	1.05979	1	0.778356	0.9945	0.429442	0.9939	1.06027	1	0.703822
-0.05	0.95	0.95	0.9768	0.639473	0.8934	1.05375	0.9999	0.92363	0.9777	0.478519	0.9744	1.06078	1	0.778569	0.9934	0.413268	0.9922	1.05233	1	0.703812
0.05	0.05	0.05	0.991317	1.59179	0.929037	1.40815	0.586626	0.719353	0.97607	1.50253	0.977079	1.4863	0.533423	0.609914	0.959826	1.45499	0.961012	1.4448	0.525581	0.564102
0.05	0.05	0.15	0.976375	1.52537	0.878498	1.37231	0.648663	0.756876	0.936288	1.43644	0.941073	1.44678	0.638006	0.659515	0.910856	1.37362	0.922321	1.39839	0.652694	0.611091
0.05	0.05	0.25	0.960886	1.4457	0.842843	1.32917	0.713858	0.787843	0.898565	1.33742	0.909545	1.37485	0.71917	0.687184	0.880721	1.27604	0.910219	1.33985	0.735986	0.635275
0.05	0.05	0.35	0.928167	1.38363	0.83133	1.28969	0.751092	0.805075	0.897253	1.26907	0.908989	1.33177	0.771114	0.703269	0.885071	1.19957	0.920488	1.30419	0.785233	0.649224
0.05	0.05	0.45	0.91083	1.33986	0.834044	1.2678	0.787021	0.822498	0.881579	1.22435	0.901068	1.30584	0.800128	0.711509	0.897264	1.14298	0.925795	1.2731	0.81583	0.655339
0.05	0.05	0.55	0.902674	1.31575	0.855804	1.25789	0.809489	0.831626	0.886143	1.19665	0.9159	1.28669	0.831233	0.721387	0.901975	1.09355	0.931885	1.24882	0.837035	0.659367
0.05	0.05	0.65	0.899394	1.28562	0.861685	1.23725	0.816262	0.837118	0.878982	1.16037	0.917013	1.26517	0.840956	0.723297	0.903309	1.05576	0.943412	1.22701	0.857448	0.66591
0.05	0.05	0.75	0.891353	1.26506	0.869317	1.22577	0.840385	0.845089	0.892711	1.13486	0.933068	1.25139	0.86084	0.730384	0.90245	1.03297	0.943252	1.21021	0.867062	0.667384
0.05	0.05	0.85	0.890324	1.24125	0.871633	1.20701	0.84813	0.848868	0.890279	1.10813	0.933746	1.22771	0.861781	0.731468	0.90563	1.00601	0.940668	1.19318	0.878089	0.669328
0.05	0.05	0.95	0.889453	1.22655	0.878742	1.19579	0.854383	0.851552	0.892418	1.08547	0.933491	1.19623	0.869692	0.73462	0.904075	0.966636	0.930501	1.16957	0.883822	0.671392
0.05	0.15	0.05	0.975665	1.51849	0.874807	1.36843	0.66164	0.76112	0.93027	1.44045	0.935528	1.44669	0.648463	0.660524	0.907627	1.37792	0.913386	1.40811	0.657046	0.612464
0.05	0.15	0.15	0.964574	1.48775	0.892631	1.38849	0.736773	0.798087	0.956249	1.42945	0.966073	1.47772	0.78048	0.709636	0.968929	1.35875	0.982159	1.43924	0.819071	0.660027
0.05	0.15	0.25	0.961206	1.44104	0.90948	1.37234	0.815136	0.835495	0.963728	1.33087	0.977229	1.41947	0.867355	0.735151	0.968271	1.20566	0.983485	1.33669	0.901503	0.677909
0.05	0.15	0.35	0.955246	1.38312	0.916528	1.32807	0.855279	0.851728	0.964494	1.23148	0.978475	1.35375	0.913456	0.74678	0.971572	1.08	0.987888	1.27074	0.944723	0.685644
0.05	0.15	0.45	0.953413	1.33763	0.922529	1.29918	0.885848	0.86483	0.968697	1.16777	0.982587	1.31462	0.937658	0.753802	0.974172	1.00843	0.986886	1.22782	0.96455	0.689783
0.05	0.15	0.55	0.948777	1.29906	0.925976	1.2741	0.901574	0.872572	0.973443	1.12318	0.986621	1.28067	0.953566	0.757447	0.978768	0.959916	0.987882	1.20661	0.974652	0.691831
0.05	0.15	0.65	0.951359	1.26867	0.930841	1.25826	0.919806	0.878191	0.967612	1.08304	0.985114	1.2623	0.956495	0.75849	0.980482	0.927046	0.983986	1.19004	0.97837	0.693463
0.05	0.15	0.75	0.952222	1.23517	0.931821	1.23142	0.926155	0.881506	0.967502	1.05208	0.988631	1.24259	0.961914	0.760391	0.97887	0.894864	0.983978	1.177	0.983372	0.694389
0.05	0.15	0.85	0.948323	1.2112	0.931027	1.21413	0.933396	0.884729	0.967778	1.02849	0.988219	1.22034	0.970974	0.762607	0.978975	0.874026	0.984882	1.16374	0.987885	0.694994
0.05	0.15	0.95	0.947215	1.18696	0.9372	1.19671	0.940657	0.888218	0.970352	1.0065	0.989548	1.19658	0.976265	0.764457	0.979467	0.850906	0.985677	1.14939	0.98818	0.69568
0.05	0.25	0.05	0.963604	1.44438	0.836698	1.32297	0.715149	0.785558	0.897101	1.33739	0.914894	1.37802	0.723898	0.68845	0.88885	1.27584	0.911361	1.34426	0.745711	0.63899
0.05	0.25	0.15	0.957436	1.4373	0.90051	1.36754	0.805089	0.829629	0.961446	1.3244	0.975539	1.41784	0.86411	0.734462	0.968359	1.20649	0.985581	1.34001	0.907042	0.678563
0.05	0.25	0.25	0.954696	1.37035	0.925866	1.3234	0.879899	0.862851	0.9681	1.17193	0.981	1.32196	0.943672	0.754852	0.9719	0.986464	0.981	1.23045	0.9654	0.690002
0.05	0.25	0.35	0.961731	1.29594	0.928471	1.27299	0.92337	0.880442	0.9709	1.0372	0.9807	1.24226	0.969297	0.762303	0.9778	0.851412	0.9804	1.16387	0.9849	0.694476
0.05	0.25	0.45	0.966419	1.22947	0.934042	1.23229	0.948805	0.890343	0.974997	0.968249	0.981698	1.20937	0.982998	0.765749	0.982	0.78369	0.9766	1.14363	0.9921	0.696209
0.05	0.25	0.55	0.96661	1.18012	0.930212	1.21328	0.960446	0.895524	0.9747	0.915967	0.9801	1.18184	0.989098	0.76799	0.9808	0.742538	0.9699	1.13465	0.9967	0.697528
0.05	0.25	0.65	0.968935	1.13918	0.934963	1.18876	0.970718	0.90093	0.9809	0.879322	0.9811	1.17751	0.9926	0.769669	0.9816	0.715762	0.9701	1.12601	0.9968	0.698802
0.05	0.25	0.75	0.966132	1.10959	0.932365	1.1763	0.978344	0.903796	0.9805	0.842267	0.9788	1.15175	0.9937	0.770544	0.9712	0.695352	0.9652	1.11637	0.9986	0.699104
0.05	0.25	0.85	0.967312	1.08404	0.927203	1.16354	0.982343	0.906242	0.9802	0.817843	0.9755	1.14088	0.9956	0.77137	0.9697	0.672407	0.969	1.11066	0.9993	0.699952
0.05	0.25	0.95	0.96113	1.06083	0.919956	1.14154	0.985462	0.90747	0.9806	0.798194	0.9784	1.12846	0.9975	0.772485	0.9719	0.650839	0.9709	1.09699	0.9992	0.700289
0.05	0.35	0.05	0.934819	1.38672	0.834071	1.29595	0.761098	0.809226	0.877364	1.26514	0.89937	1.32926	0.772739	0.701875	0.887604	1.2019	0.917397	1.29895	0.785065	0.647296
0.05	0.35	0.15	0.951625	1.37804	0.908751	1.3246	0.847132	0.849721	0.963391	1.21892	0.979282	1.34726	0.912688	0.746973	0.968866	1.08437	0.986685	1.2636	0.945496	0.685713
0.05	0.35	0.25	0.960381	1.28839	0.928485	1.26765	0.926932	0.881497	0.9697	1.03122	0.9818	1.23642	0.972997	0.762649	0.9791	0.85124	0.9831	1.17211	0.9842	0.694182
0.05	0.35	0.35	0.9662	1.17403	0.9251	1.20085	0.958879	0.89591	0.9707	0.883583	0.976	1.16945	0.9858	0.767221	0.981	0.719149	0.9743	1.12906	0.9951	0.697328
0.05	0.35	0.45	0.967994	1.08578	0.919684	1.16495	0.976695	0.903554	0.9766	0.798995	0.9751	1.14106	0.9941	0.7703	0.9735	0.659132	0.9626	1.10734	0.9973	0.698867
0.05	0.35	0.55	0.9694	1.0234	0.9172	1.14115	0.987899	0.907883	0.9817	0.746557	0.9735	1.13158	0.996	0.771867	0.9694	0.622147	0.9636	1.09877	0.999	0.699976
0.05	0.35	0.65	0.9675	0.979631	0.9066	1.12824	0.991899	0.910937	0.9816	0.713273	0.9676	1.11999	0.9978	0.772993	0.9741	0.59775	0.9699	1.09335	0.9996	0.700656
0.05	0.35	0.75	0.9654	0.952724	0.9004	1.12458	0.9924	0.912498	0.979	0.68921	0.9614	1.11069	0.9986	0.773888	0.9718	0.572078	0.9686	1.08434	0.9998	0.701132
0.05	0.35	0.85	0.9591	0.925376	0.8824	1.10822	0.993599	0.913196	0.9713	0.667611	0.9512	1.09878	0.9988	0.77431	0.9743	0.54908	0.9725	1.08582	0.9999	0.701412
0.05	0.35	0.95	0.9609	0.907383	0.8879	1.10256	0.9959	0.91531	0.9697	0.648354	0.9533	1.08991	0.9995	0.774823	0.976	0.535945	0.9747	1.08012	0.9998	0.701666
0.05	0.45	0.05	0.910827	1.34537	0.837181	1.27782	0.790909	0.822829	0.886698	1.22444	0.906039	1.30387	0.80416	0.713025	0.894922	1.14244	0.923654	1.26814	0.813002	0.654948
0.05	0.45	0.15	0.9519	1.33519	0.919938	1.29748	0.887182	0.864705	0.967593	1.16656	0.980475	1.31358	0.938792	0.753233	0.972976	1.0118	0.986488	1.2309	0.963045	0.688995
0.05	0.45	0.25	0.966323	1.21993	0.932044	1.2359	0.947575	0.890609	0.9709	0.954737	0.979	1.20438	0.9841	0.766235	0.9815	0.775531	0.9752	1.14604	0.9898	0.696262
0.05	0.45	0.35	0.9672	1.07341	0.9158	1.16074	0.976598	0.90296	0.9758	0.794841	0.9729	1.14187	0.9932	0.769769	0.9765	0.65155	0.968	1.11076	0.9977	0.698902
0.05	0.45	0.45	0.9661	0.973981	0.9066	1.12674	0.9888	0.90908	0.9814	0.70918	0.9697	1.12473	0.9977	0.772838	0.9679	0.5907	0.963	1.09676	0.9995	0.700131
0.05	0.45	0.55	0.9675	0.909039	0.8987	1.12273	0.9931	0.912	0.9799	0.663005	0.9599	1.11388	0.999	0.773898	0.9737	0.559376	0.9716	1.09038	0.9995	0.701011
0.05	0.45	0.65	0.9618	0.85978	0.8868	1.10418	0.9957	0.914693	0.9785	0.635414	0.9593	1.10774	0.9992	0.774801	0.9759	0.533631	0.9742	1.09067	0.9998	0.701607
0.05	0.45	0.75	0.964	0.830243	0.8853	1.09799	0.9973	0.916507	0.9703	0.615302	0.9551	1.09771	0.9998	0.775405	0.9803	0.51438	0.9788	1.07759	1	0.702055
0.05	0.45	0.85	0.9608	0.806455	0.8718	1.08459	0.998	0.91751	0.9678	0.596188	0.9566	1.09089	0.9998	0.775932	0.9836	0.496637	0.982	1.07648	0.9999	0.702303
0.05	0.45	0.95	0.96	0.792376	0.8729	1.07637	0.9983	0.918102	0.9609	0.577685	0.9514	1.07659	1	0.776468	0.983	0.486869	0.9819	1.06837	1	0.702506
0.05	0.55	0.05	0.901434	1.31351	0.847808	1.26389	0.809211	0.832228	0.89206	1.19616	0.917238	1.28863	0.832949	0.720591	0.915486	1.1041	0.944048	1.24545	0.84423	0.663509
0.05	0.55	0.15	0.952653	1.29488	0.928876	1.27696	0.902619	0.872028	0.970437	1.12848	0.985721	1.28387	0.953748	0.756746	0.97877	0.968413	0.985279	1.19979	0.973953	0.691452
0.05	0.55	0.25	0.966931	1.16374	0.931356	1.20524	0.961573	0.896555	0.976998	0.908412	0.981198	1.18539	0.989199	0.76818	0.985	0.733169	0.9696	1.12826	0.9957	0.698036
0.05	0.55	0.35	0.9686	1.01289	0.9132	1.14562	0.9843	0.907207	0.9817	0.746674	0.9757	1.13063	0.9967	0.772043	0.9686	0.616721	0.9614	1.10567	0.999	0.699978
0.05	0.55	0.45	0.9645	0.903471	0.9002	1.11816	0.992	0.912213	0.9774	0.664015	0.9579	1.11155	0.9991	0.773816	0.9697	0.553886	0.9672	1.0904	0.9997	0.700885
0.05	0.55	0.55	0.9664	0.833988	0.8905	1.10094	0.9972	0.915776	0.9745	0.624351	0.9587	1.10332	0.9995	0.775017	0.9781	0.52096	0.9767	1.08527	0.9998	0.701787
0.05	0.55	0.65	0.9653	0.789396	0.8821	1.09435	0.9979	0.917086	0.9691	0.597864	0.9592	1.09314	0.9998	0.775976	0.9824	0.49995	0.9815	1.08271	1	0.702272
0.05	0.55	0.75	0.9686	0.762279	0.8844	1.09146	0.9984	0.9189	0.9659	0.577058	0.9587	1.09173	0.9999	0.776122	0.9858	0.487055	0.985	1.07693	1	0.702514
0.05	0.55	0.85	0.9677	0.740419	0.8831	1.07915	0.9994	0.919535	0.9666	0.553888	0.9603	1.07794	1	0.776737	0.9879	0.477145	0.9871	1.0732	0.9999	0.702872
0.05	0.55	0.95	0.9672	0.725832	0.881	1.07544	0.9994	0.920148	0.9647	0.537763	0.9584	1.07341	1	0.777033	0.9877	0.471058	0.9865	1.06704	1	0.702966
0.05	0.65	0.05	0.902715	1.28974	0.863029	1.24984	0.832108	0.839944	0.887213	1.16348	0.923978	1.27152	0.841495	0.7246	0.908877	1.06655	0.944575	1.22618	0.853963	0.664988
0.05	0.65	0.15	0.953781	1.25852	0.927399	1.24601	0.91461	0.877078	0.969901	1.08315	0.987115	1.26192	0.957779	0.759066	0.981582	0.926705	0.986386	1.19025	0.978875	0.69319
0.05	0.65	0.25	0.967425	1.13371	0.930841	1.19263	0.970299	0.900479	0.982398	0.877515	0.983798	1.17567	0.993199	0.769973	0.9792	0.700137	0.9656	1.12204	0.9978	0.698827
0.05	0.65	0.35	0.9635	0.977524	0.9087	1.13514	0.99	0.910601	0.9825	0.707909	0.9701	1.12095	0.9986	0.773112	0.9728	0.591742	0.9666	1.09837	0.9998	0.70077
0.05	0.65	0.45	0.9637	0.858283	0.8881	1.11225	0.9955	0.91419	0.9745	0.637515	0.9585	1.10654	0.9997	0.774818	0.9742	0.535972	0.9723	1.08225	0.9999	0.701443
0.05	0.65	0.55	0.9672	0.790541	0.8878	1.09668	0.9987	0.91769	0.9659	0.598558	0.9559	1.0979	0.9999	0.775821	0.9809	0.50673	0.9799	1.08576	0.9999	0.70214
0.05	0.65	0.65	0.967	0.747999	0.8783	1.0871	0.9986	0.918574	0.9671	0.573432	0.9615	1.09285	0.9999	0.776394	0.9853	0.490444	0.984	1.07885	1	0.702469
0.05	0.65	0.75	0.9725	0.721568	0.8892	1.07804	0.9991	0.920252	0.9697	0.548821	0.9657	1.08773	1	0.777098	0.9876	0.47819	0.9865	1.07511	1	0.702982
0.05	0.65	0.85	0.9709	0.704364	0.8882	1.07221	0.9994	0.920912	0.9679	0.52396	0.9643	1.07031	1	0.777345	0.9902	0.469898	0.9898	1.07105	1	0.703053
0.05	0.65	0.95	0.9722	0.691383	0.8826	1.069	0.9999	0.921735	0.9713	0.507882	0.9677	1.07119	1	0.777831	0.9905	0.462934	0.9892	1.05867	1	0.70324
0.05	0.75	0.05	0.897211	1.26518	0.872524	1.22701	0.8384	0.845328	0.886982	1.1296	0.929753	1.25102	0.852097	0.727659	0.902273	1.02325	0.944106	1.21186	0.865597	0.667666
0.05	0.75	0.15	0.95023	1.23319	0.933848	1.23707	0.923668	0.881117	0.966271	1.03952	0.988321	1.23682	0.966522	0.761436	0.976574	0.879257	0.984883	1.17813	0.981276	0.693957
0.05	0.75	0.25	0.965414	1.10193	0.925414	1.17544	0.977715	0.903678	0.9808	0.844783	0.979	1.16242	0.9957	0.771318	0.9717	0.668503	0.9653	1.10729	0.9983	0.699193
0.05	0.75	0.35	0.9646	0.946116	0.906	1.12308	0.993499	0.912722	0.9804	0.687444	0.9654	1.11347	0.9995	0.774288	0.9721	0.565403	0.9695	1.08885	1	0.701194
0.05	0.75	0.45	0.9623	0.82907	0.8855	1.09924	0.9974	0.91665	0.9722	0.613815	0.9606	1.10405	0.9998	0.775567	0.9815	0.519756	0.9799	1.08289	1	0.702039
0.05	0.75	0.55	0.9671	0.762591	0.8813	1.09042	0.9992	0.918226	0.9673	0.573478	0.9624	1.09168	0.9998	0.776377	0.9859	0.495137	0.9849	1.08059	1	0.702471
0.05	0.75	0.65	0.9717	0.721963	0.8902	1.07867	0.9995	0.920425	0.969	0.545786	0.9647	1.08495	0.9998	0.776942	0.9886	0.479193	0.9881	1.08207	1	0.702837
0.05	0.75	0.75	0.9774	0.700698	0.9	1.07521	0.9999	0.921565	0.9712	0.52395	0.9678	1.08099	1	0.777589	0.9923	0.466911	0.992	1.07184	1	0.703273
0.05	0.75	0.85	0.9748	0.680526	0.8907	1.06549	0.9995	0.921999	0.9718	0.504974	0.9691	1.07608	1	0.777812	0.9922	0.457384	0.9915	1.06456	1	0.703527
0.05	0.75	0.95	0.9757	0.669526	0.8933	1.0659	0.9998	0.922766	0.9749	0.49091	0.9719	1.0689	1	0.778077	0.9914	0.446583	0.9907	1.06533	1	0.70356
0.05	0.85	0.05	0.88918	1.24017	0.86908	1.20571	0.839788	0.844716	0.88731	1.09908	0.931688	1.2264	0.864528	0.731473	0.902004	0.995573	0.941742	1.18314	0.879376	0.670191
0.05	0.85	0.15	0.945774	1.2094	0.934742	1.21816	0.933998	0.88425	0.969584	1.0113	0.989526	1.21698	0.971267	0.763272	0.981674	0.854565	0.986982	1.16284	0.987382	0.695492
0.05	0.85	0.25	0.961315	1.07863	0.920224	1.15983	0.980441	0.905511	0.9783	0.821931	0.9748	1.14153	0.996	0.771856	0.9698	0.651994	0.9693	1.10837	0.9988	0.699832
0.05	0.85	0.35	0.9598	0.919488	0.892	1.10614	0.9961	0.914437	0.9766	0.668618	0.956	1.09632	0.9996	0.774715	0.9708	0.546598	0.9681	1.08856	0.9998	0.701427
0.05	0.85	0.45	0.9628	0.805781	0.8815	1.08547	0.9974	0.918014	0.9665	0.597826	0.9551	1.08401	1	0.77585	0.9819	0.502451	0.98	1.07804	1	0.702244
0.05	0.85	0.55	0.9645	0.740242	0.8754	1.07996	0.9997	0.919159	0.9623	0.557764	0.9573	1.08206	0.9998	0.776609	0.9867	0.479796	0.9857	1.07203	1	0.702728
0.05	0.85	0.65	0.9662	0.706443	0.88	1.07108	0.9996	0.920436	0.9681	0.525316	0.9653	1.07756	1	0.777241	0.9895	0.460989	0.9883	1.06786	0.9998	0.703227
0.05	0.85	0.75	0.9749	0.681745	0.8942	1.06745	0.9997	0.922029	0.9737	0.507075	0.9697	1.07278	1	0.777956	0.9908	0.452211	0.9895	1.0654	1	0.703378
0.05	0.85	0.85	0.9744	0.666181	0.8902	1.06368	0.9998	0.922465	0.9774	0.493444	0.9742	1.07263	1	0.778218	0.991	0.441644	0.9904	1.0669	1	0.703654
0.05	0.85	0.95	0.9762	0.652167	0.8936	1.04852	1	0.923204	0.9751	0.48166	0.9711	1.06216	1	0.778419	0.9928	0.427591	0.9921	1.05934	1	0.703749
0.05	0.95	0.05	0.888168	1.22509	0.873947	1.18738	0.860388	0.85304	0.890602	1.07375	0.930562	1.20082	0.872611	0.732836	0.904002	0.981394	0.938622	1.16772	0.890341	0.671504
0.05	0.95	0.15	0.94572	1.19037	0.931315	1.19799	0.93977	0.887896	0.971996	0.990517	0.989221	1.20092	0.972788	0.763585	0.978483	0.83869	0.985789	1.15171	0.987485	0.695883
0.05	0.95	0.25	0.960702	1.05651	0.920902	1.15021	0.98345	0.907225	0.9793	0.809114	0.9779	1.13209	0.9952	0.772221	0.9668	0.641018	0.9669	1.09379	0.9993	0.70014
0.05	0.95	0.35	0.9586	0.898655	0.8788	1.09066	0.9955	0.914546	0.9703	0.663915	0.9488	1.08901	0.9997	0.774751	0.9725	0.525736	0.9708	1.07346	1	0.701683
0.05	0.95	0.45	0.9607	0.791198	0.8733	1.0773	0.9981	0.918756	0.9653	0.594049	0.9536	1.07324	0.9997	0.776407	0.9827	0.487372	0.9811	1.06796	1	0.702539
0.05	0.95	0.55	0.9645	0.729322	0.8721	1.06829	0.9996	0.920107	0.966	0.552382	0.9614	1.08113	1	0.777091	0.9894	0.466348	0.9883	1.06584	1	0.703046
0.05	0.95	0.65	0.9736	0.690586	0.8893	1.0626	0.9995	0.921713	0.97	0.516355	0.9658	1.07159	1	0.777922	0.9892	0.450641	0.9883	1.06685	1	0.703394
0.05	0.95	0.75	0.9772	0.668682	0.8933	1.06089	0.9999	0.92285	0.9724	0.497423	0.9694	1.06845	1	0.778114	0.9928	0.444689	0.9923	1.05729	1	0.703624
0.05	0.95	0.85	0.9753	0.654133	0.897	1.05694	0.9999	0.923287	0.9765	0.48642	0.9731	1.06316	1	0.778428	0.9949	0.434393	0.9942	1.05879	1	0.703735
0.05	0.95	0.95	0.9781	0.641743	0.9006	1.05155	1	0.924098	0.9762	0.475945	0.9732	1.05528	1	0.778638	0.994	0.426692	0.993	1.05727	1	0.703839
0.15	0.05	0.05	0.986134	1.58962	0.927999	1.40608	0.596746	0.724554	0.978943	1.48953	0.979516	1.47269	0.53108	0.600451	0.983102	1.43924	0.959654	1.42874	0.523375	0.556275
0.15	0.05	0.15	0.96701	1.51328	0.883265	1.36181	0.656745	0.755224	0.934994	1.41575	0.937484	1.42119	0.63644	0.646722	0.930391	1.36179	0.903392	1.3841	0.63905	0.599564
0.15	0.05	0.25	0.954464	1.43921	0.847612	1.31381	0.703675	0.777469	0.900531	1.32211	0.908676	1.35616	0.722434	0.678021	0.890587	1.25623	0.904468	1.31836	0.742432	0.625563
0.15	0.05	0.35	0.932786	1.37545	0.834539	1.27703	0.753947	0.80085	0.894073	1.25891	0.913253	1.31469	0.780183	0.695752	0.894221	1.18029	0.921191	1.28237	0.784812	0.637715
0.15	0.05	0.45	0.934267	1.33557	0.849321	1.26957	0.786351	0.813882	0.883686	1.20521	0.911706	1.28855	0.799923	0.701013	0.897406	1.12331	0.931409	1.24678	0.822704	0.647043
0.15	0.05	0.55	0.914349	1.30094	0.855265	1.23775	0.811922	0.823151	0.892363	1.18063	0.920394	1.269	0.834686	0.712497	0.900735	1.07622	0.928846	1.22946	0.835618	0.649283
0.15	0.05	0.65	0.911712	1.27445	0.86338	1.22675	0.82644	0.830993	0.89555	1.1442	0.926087	1.252	0.841849	0.714732	0.902496	1.0466	0.93282	1.21659	0.854323	0.652929
0.15	0.05	0.75	0.905781	1.25457	0.87368	1.2164	0.836237	0.837126	0.886482	1.11751	0.925317	1.23413	0.848705	0.716654	0.90053	1.01997	0.933176	1.19771	0.86957	0.655816
0.15	0.05	0.85	0.905485	1.23476	0.873615	1.19466	0.850578	0.841968	0.889247	1.08701	0.926041	1.20212	0.859888	0.720164	0.898478	0.988925	0.931382	1.17077	0.872366	0.656774
0.15	0.05	0.95	0.898519	1.21304	0.870691	1.17516	0.854305	0.84147	0.898506	1.07102	0.933942	1.17808	0.876484	0.7233	0.902413	0.959609	0.933458	1.15558	0.885455	0.659996
0.15	0.15	0.05	0.967597	1.51469	0.885117	1.35694	0.665726	0.756485	0.939552	1.42057	0.945149	1.4266	0.640077	0.648069	0.930211	1.35854	0.907497	1.3817	0.647962	0.600732
0.15	0.15	0.15	0.956777	1.47208	0.898566	1.36903	0.721958	0.786024	0.961955	1.41974	0.970353	1.45409	0.775681	0.698157	0.970647	1.34833	0.981166	1.41075	0.826529	0.650423
0.15	0.15	0.25	0.956644	1.42136	0.911095	1.34312	0.813317	0.822311	0.965895	1.31454	0.977465	1.39486	0.863062	0.722948	0.972475	1.2	0.987489	1.32323	0.905368	0.667129
0.15	0.15	0.35	0.956019	1.36838	0.918812	1.30927	0.853854	0.840199	0.968838	1.21672	0.98271	1.33264	0.913828	0.733956	0.972044	1.07304	0.991784	1.25312	0.940557	0.673374
0.15	0.15	0.45	0.953883	1.31133	0.913283	1.26606	0.879987	0.847536	0.969581	1.15121	0.984085	1.2932	0.933784	0.740943	0.979467	1.00366	0.992588	1.22491	0.963434	0.677611
0.15	0.15	0.55	0.95772	1.27816	0.930786	1.25271	0.907378	0.859602	0.97291	1.1076	0.985801	1.26779	0.952881	0.744295	0.977468	0.953807	0.984979	1.20412	0.972047	0.679272
0.15	0.15	0.65	0.952957	1.24363	0.923751	1.23724	0.916763	0.862229	0.969792	1.06659	0.984694	1.25297	0.958708	0.745983	0.979173	0.919327	0.98498	1.19121	0.980166	0.680877
0.15	0.15	0.75	0.953438	1.21546	0.932813	1.22613	0.925411	0.867284	0.969615	1.03718	0.98682	1.24325	0.967164	0.747568	0.978472	0.890318	0.985381	1.18452	0.982073	0.681434
0.15	0.15	0.85	0.951055	1.19226	0.933597	1.2038	0.938988	0.872381	0.968671	1.00768	0.985998	1.20963	0.96835	0.748311	0.977084	0.866161	0.984489	1.16583	0.985285	0.681989
0.15	0.15	0.95	0.948766	1.17222	0.930334	1.18422	0.938533	0.873154	0.968621	0.993606	0.98602	1.19183	0.969496	0.748781	0.977878	0.846805	0.985085	1.14468	0.988585	0.682779
0.15	0.25	0.05	0.948615	1.43648	0.852632	1.31225	0.722605	0.785012	0.899555	1.32301	0.914752	1.35932	0.725361	0.679948	0.890353	1.25324	0.912706	1.31958	0.732729	0.625832
0.15	0.25	0.15	0.95397	1.41835	0.911079	1.34312	0.801987	0.819187	0.964653	1.31497	0.977644	1.38929	0.875987	0.724835	0.973179	1.19585	0.98759	1.31571	0.90747	0.667492
0.15	0.25	0.25	0.960402	1.35576	0.928844	1.30317	0.877553	0.849277	0.9738	1.16299	0.9841	1.28969	0.942377	0.743226	0.9747	0.972791	0.9823	1.19921	0.9691	0.678444
0.15	0.25	0.35	0.965811	1.27507	0.934129	1.24315	0.924507	0.866629	0.975298	1.02863	0.983098	1.21815	0.972695	0.750636	0.9793	0.834779	0.9832	1.14501	0.9883	0.682687
0.15	0.25	0.45	0.960344	1.21049	0.931905	1.21892	0.943904	0.874261	0.9754	0.959487	0.9815	1.19002	0.9838	0.753836	0.9811	0.773473	0.9809	1.13037	0.994	0.684518
0.15	0.25	0.55	0.967108	1.1643	0.929001	1.19745	0.960141	0.880706	0.9768	0.915649	0.9803	1.1694	0.9886	0.755019	0.9832	0.740557	0.9736	1.12585	0.9967	0.685879
0.15	0.25	0.65	0.965058	1.12871	0.928414	1.18518	0.966022	0.885148	0.9818	0.876519	0.9802	1.16272	0.9924	0.756238	0.9754	0.710088	0.9684	1.11792	0.9969	0.686047
0.15	0.25	0.75	0.962752	1.09099	0.919696	1.16076	0.973209	0.887015	0.9823	0.836373	0.9785	1.14182	0.993	0.757868	0.9707	0.683041	0.9693	1.11428	0.9987	0.686878
0.15	0.25	0.85	0.961295	1.06826	0.923092	1.14763	0.97811	0.889283	0.9797	0.815189	0.9763	1.13131	0.9951	0.75859	0.9698	0.660051	0.9701	1.10358	0.9985	0.687251
0.15	0.25	0.95	0.964336	1.04819	0.918453	1.12684	0.981151	0.891655	0.9809	0.793785	0.9782	1.1136	0.9969	0.759315	0.9723	0.652882	0.9713	1.08486	0.999	0.687979
0.15	0.35	0.05	0.94134	1.37755	0.837193	1.27576	0.7547	0.801104	0.88997	1.25353	0.911552	1.31461	0.771358	0.69498	0.883446	1.17719	0.914075	1.27215	0.781994	0.637297
0.15	0.35	0.15	0.954484	1.35728	0.910218	1.30506	0.848572	0.836984	0.965899	1.21358	0.979982	1.33064	0.912201	0.734328	0.971457	1.07205	0.992489	1.24928	0.947801	0.674308
0.15	0.35	0.25	0.964418	1.2718	0.928135	1.24225	0.926083	0.867745	0.9713	1.02109	0.9793	1.2198	0.971894	0.749766	0.9786	0.833807	0.9829	1.1535	0.9867	0.682324
0.15	0.35	0.35	0.967097	1.16233	0.924492	1.18461	0.959464	0.880513	0.9727	0.868854	0.9765	1.1551	0.9862	0.754335	0.978	0.705417	0.9773	1.11417	0.9959	0.68552
0.15	0.35	0.45	0.9641	1.07096	0.9176	1.15002	0.975893	0.888395	0.9807	0.792481	0.9793	1.1334	0.9938	0.757229	0.9699	0.65184	0.9686	1.10341	0.9979	0.686832
0.15	0.35	0.55	0.964896	1.01689	0.911791	1.13457	0.983492	0.892308	0.9805	0.742299	0.9704	1.11337	0.9979	0.7587	0.9688	0.619041	0.9656	1.09079	0.9987	0.68804
0.15	0.35	0.65	0.9644	0.974546	0.9009	1.11884	0.9902	0.895302	0.9791	0.709795	0.966	1.10994	0.998	0.760168	0.9709	0.595179	0.9677	1.09212	0.9994	0.68835
0.15	0.35	0.75	0.9668	0.944452	0.902	1.11459	0.991999	0.897915	0.9774	0.685493	0.9603	1.09802	0.999	0.761413	0.9725	0.566146	0.9708	1.08241	0.9997	0.688858
0.15	0.35	0.85	0.965	0.918609	0.8942	1.0952	0.994199	0.898838	0.9745	0.662635	0.9568	1.08392	0.9993	0.761047	0.9724	0.542487	0.97	1.06615	0.9999	0.689406
0.15	0.35	0.95	0.967	0.900081	0.8936	1.08097	0.9966	0.900882	0.9734	0.642799	0.9575	1.06931	0.9994	0.761725	0.9747	0.533083	0.9736	1.06202	0.9999	0.689359
0.15	0.45	0.05	0.936302	1.33136	0.843237	1.25108	0.780654	0.812443	0.896096	1.20972	0.918174	1.28365	0.806972	0.70393	0.89666	1.1266	0.927604	1.25193	0.817899	0.644879
0.15	0.45	0.15	0.958459	1.31781	0.922346	1.28115	0.884472	0.851691	0.972035	1.15231	0.985313	1.29488	0.93716	0.741221	0.975175	0.998202	0.987788	1.21948	0.962944	0.677367
0.15	0.45	0.25	0.966323	1.1986	0.925729	1.21274	0.94517	0.87548	0.9755	0.936563	0.9804	1.18901	0.983098	0.753093	0.9813	0.764786	0.9775	1.13746	0.993	0.684601
0.15	0.45	0.35	0.968294	1.06699	0.918484	1.15099	0.97589	0.887906	0.978	0.784915	0.9748	1.12956	0.9948	0.75777	0.9714	0.641126	0.9683	1.09765	0.9989	0.68646
0.15	0.45	0.45	0.9636	0.966255	0.9081	1.12258	0.9884	0.894343	0.983	0.699709	0.9723	1.10744	0.9981	0.759436	0.9678	0.583349	0.9665	1.08536	0.9991	0.688002
0.15	0.45	0.55	0.9667	0.899693	0.8984	1.10471	0.9926	0.897084	0.9772	0.657064	0.9646	1.10902	0.9989	0.761482	0.9768	0.554487	0.9744	1.08657	0.9993	0.688946
0.15	0.45	0.65	0.9614	0.857016	0.8868	1.09544	0.9946	0.899865	0.9704	0.626591	0.9591	1.09648	0.9993	0.761776	0.9792	0.532781	0.9779	1.07927	0.9999	0.689467
0.15	0.45	0.75	0.9661	0.825451	0.8846	1.08525	0.997	0.902235	0.9692	0.606364	0.9598	1.09026	0.9997	0.762089	0.981	0.515145	0.9799	1.08166	0.9999	0.689379
0.15	0.45	0.85	0.9632	0.800489	0.8798	1.06932	0.9968	0.902523	0.9662	0.587148	0.9577	1.07467	0.9997	0.762904	0.9808	0.494162	0.9791	1.06959	1	0.689872
0.15	0.45	0.95	0.9637	0.783747	0.8783	1.0639	0.998	0.904031	0.9638	0.570077	0.9539	1.05233	1	0.763249	0.9835	0.480348	0.9814	1.05744	1	0.690335
0.15	0.55	0.05	0.933444	1.30589	0.859416	1.24612	0.812985	0.826142	0.897053	1.18066	0.921174	1.2717	0.836368	0.712187	0.901547	1.0857	0.932138	1.23746	0.837321	0.650552
0.15	0.55	0.15	0.960434	1.27475	0.925671	1.26383	0.901813	0.858133	0.969807	1.11201	0.985608	1.26953	0.948925	0.743455	0.977177	0.957072	0.985285	1.20357	0.970261	0.678446
0.15	0.55	0.25	0.969934	1.15545	0.93185	1.20607	0.963744	0.882828	0.9768	0.896066	0.9792	1.17374	0.9877	0.754948	0.982	0.723626	0.9698	1.1248	0.9962	0.685668
0.15	0.55	0.35	0.969097	1.00651	0.916792	1.13826	0.982998	0.892403	0.9812	0.736634	0.971	1.11839	0.9967	0.759089	0.9721	0.60554	0.9663	1.09561	0.9992	0.687661
0.15	0.55	0.45	0.9631	0.893669	0.8938	1.10109	0.9921	0.897385	0.9749	0.655654	0.9614	1.09579	0.9995	0.760908	0.9749	0.548452	0.9718	1.08535	0.9998	0.688427
0.15	0.55	0.55	0.9666	0.825529	0.8865	1.09077	0.9965	0.900496	0.9697	0.612959	0.9572	1.09391	0.9995	0.761857	0.9796	0.515436	0.9785	1.08496	0.9999	0.689583
0.15	0.55	0.65	0.967	0.782164	0.8832	1.08331	0.9981	0.902472	0.9665	0.585457	0.9606	1.08438	0.9995	0.762461	0.9852	0.494249	0.9845	1.07722	1	0.689982
0.15	0.55	0.75	0.9695	0.75271	0.8813	1.0705	0.9986	0.903669	0.9681	0.568322	0.9644	1.0808	1	0.763938	0.9872	0.482276	0.9868	1.07401	0.9999	0.690402
0.15	0.55	0.85	0.9692	0.729896	0.8781	1.05635	0.9989	0.904747	0.9649	0.548265	0.9606	1.06874	1	0.763886	0.9892	0.468922	0.9882	1.06013	1	0.690607
0.15	0.55	0.95	0.9699	0.714561	0.8807	1.04773	0.9995	0.906061	0.9689	0.531576	0.9636	1.04915	1	0.763883	0.9883	0.461013	0.9863	1.05222	1	0.690894
0.15	0.65	0.05	0.922897	1.27609	0.862867	1.23553	0.82405	0.831506	0.89005	1.14454	0.922139	1.25006	0.840383	0.714187	0.907132	1.0509	0.933716	1.2153	0.856751	0.654542
0.15	0.65	0.15	0.958537	1.24687	0.927492	1.24278	0.914536	0.862636	0.972334	1.07317	0.989235	1.26247	0.958392	0.746193	0.976383	0.91164	0.982688	1.1923	0.97788	0.680402
0.15	0.65	0.25	0.967522	1.1176	0.927526	1.18297	0.967285	0.884995	0.9812	0.865258	0.9808	1.16552	0.993	0.756367	0.9762	0.689643	0.9666	1.12119	0.9978	0.686181
0.15	0.65	0.35	0.9687	0.96842	0.9061	1.1262	0.9879	0.895586	0.98	0.704395	0.9655	1.11365	0.9974	0.759876	0.9738	0.576884	0.9676	1.08991	0.9987	0.68822
0.15	0.65	0.45	0.9638	0.84952	0.8857	1.09137	0.9955	0.899665	0.9693	0.626709	0.9553	1.09837	0.9994	0.761792	0.9786	0.529798	0.9766	1.08224	0.9999	0.689292
0.15	0.65	0.55	0.968	0.784241	0.8871	1.08668	0.9978	0.902985	0.9684	0.586505	0.9624	1.08259	0.9996	0.762872	0.985	0.494688	0.984	1.07437	1	0.689737
0.15	0.65	0.65	0.9725	0.74083	0.889	1.08015	0.9991	0.903886	0.9667	0.562433	0.9623	1.08311	0.9999	0.763541	0.9865	0.477169	0.9859	1.071	1	0.690264
0.15	0.65	0.75	0.9727	0.716237	0.8901	1.07161	0.9991	0.905758	0.9723	0.541175	0.969	1.0776	1	0.764282	0.9912	0.469597	0.9908	1.07323	1	0.690459
0.15	0.65	0.85	0.973	0.694884	0.8886	1.05606	0.9993	0.906626	0.9737	0.521708	0.9705	1.06022	1	0.764276	0.9921	0.462172	0.9913	1.06146	1	0.690981
0.15	0.65	0.95	0.9788	0.680809	0.893	1.04531	0.9996	0.906984	0.9723	0.506099	0.9683	1.05028	1	0.764575	0.9912	0.455432	0.9897	1.04613	1	0.691145
0.15	0.75	0.05	0.903465	1.24896	0.865237	1.20998	0.833285	0.835327	0.893434	1.11786	0.929122	1.24204	0.858272	0.72011	0.904846	1.01452	0.935627	1.19638	0.869436	0.656713
0.15	0.75	0.15	0.954095	1.21979	0.933646	1.22986	0.9251	0.866778	0.967401	1.03163	0.98682	1.23617	0.963818	0.747287	0.978775	0.870417	0.985182	1.18493	0.981876	0.681201
0.15	0.75	0.25	0.96663	1.09071	0.927748	1.17123	0.974215	0.888172	0.9806	0.835723	0.9774	1.15488	0.994	0.757199	0.9692	0.661906	0.9643	1.11259	0.9984	0.686989
0.15	0.75	0.35	0.961896	0.937196	0.89569	1.1066	0.989998	0.897068	0.9794	0.680542	0.9619	1.10183	0.9986	0.761003	0.9721	0.552414	0.9689	1.08326	0.9996	0.688849
0.15	0.75	0.45	0.9688	0.824253	0.8893	1.08857	0.997	0.90204	0.9673	0.601784	0.9574	1.08352	0.9995	0.76245	0.9821	0.515629	0.9806	1.07864	1	0.689807
0.15	0.75	0.55	0.9736	0.753641	0.8824	1.07941	0.9987	0.903477	0.9661	0.564227	0.9617	1.08612	1	0.763339	0.9861	0.485375	0.9856	1.07264	1	0.690366
0.15	0.75	0.65	0.9727	0.713743	0.8881	1.06958	0.9995	0.905598	0.9706	0.538669	0.967	1.07661	1	0.764262	0.9889	0.467309	0.9885	1.06978	1	0.690714
0.15	0.75	0.75	0.9779	0.689492	0.8932	1.05566	0.9998	0.907033	0.9744	0.51939	0.9722	1.07258	1	0.764455	0.9908	0.455698	0.9905	1.06248	1	0.690662
0.15	0.75	0.85	0.9785	0.673217	0.8973	1.05288	0.9999	0.907584	0.9733	0.501233	0.97	1.05188	1	0.764622	0.9931	0.448589	0.9926	1.0545	1	0.691194
0.15	0.75	0.95	0.9792	0.660553	0.8997	1.04419	0.9998	0.908555	0.978	0.48791	0.9742	1.03813	1	0.76477	0.9934	0.440474	0.9926	1.04042	1	0.691298
0.15	0.85	0.05	0.901206	1.22817	0.868868	1.19387	0.852671	0.841891	0.886858	1.08108	0.929877	1.20406	0.861858	0.720302	0.910499	0.990315	0.934545	1.17564	0.878314	0.65768
0.15	0.85	0.15	0.953036	1.18843	0.928668	1.2006	0.931634	0.868693	0.968008	0.997647	0.987022	1.21827	0.968158	0.748955	0.977182	0.854945	0.985288	1.17034	0.983785	0.681474
0.15	0.85	0.25	0.965427	1.06615	0.922337	1.15344	0.978732	0.891049	0.9815	0.815214	0.9793	1.13802	0.9954	0.758292	0.9696	0.650332	0.9687	1.10373	0.9989	0.687531
0.15	0.85	0.35	0.964996	0.911111	0.892589	1.09202	0.993499	0.898739	0.9765	0.663999	0.9555	1.082	0.9992	0.761043	0.975	0.537235	0.9734	1.07079	0.9999	0.688828
0.15	0.85	0.45	0.9637	0.800373	0.8793	1.07238	0.9978	0.902773	0.9685	0.58669	0.9585	1.07284	0.9999	0.763097	0.9828	0.499408	0.9816	1.07071	0.9999	0.690022
0.15	0.85	0.55	0.9693	0.732002	0.8844	1.06288	0.9991	0.905021	0.9679	0.545062	0.9644	1.06666	0.9999	0.763486	0.988	0.471271	0.9868	1.06072	1	0.69044
0.15	0.85	0.65	0.9745	0.696229	0.8948	1.05461	0.9997	0.906994	0.9699	0.519983	0.9676	1.06593	1	0.764428	0.9893	0.451018	0.9887	1.05274	1	0.69069
0.15	0.85	0.75	0.9789	0.672289	0.8998	1.05476	0.9998	0.907546	0.975	0.500488	0.9722	1.05262	1	0.764725	0.9924	0.441335	0.9914	1.06015	1	0.691324
0.15	0.85	0.85	0.9797	0.656628	0.9013	1.04734	0.9999	0.908464	0.977	0.485981	0.9743	1.0466	0.9999	0.765082	0.9938	0.432742	0.9929	1.04846	1	0.691305
0.15	0.85	0.95	0.9808	0.644734	0.9012	1.03275	0.9998	0.908868	0.9785	0.472196	0.9747	1.03582	1	0.765467	0.9941	0.423807	0.9939	1.04078	1	0.691666
0.15	0.95	0.05	0.89303	1.2116	0.870117	1.17207	0.851948	0.841861	0.877937	1.05658	0.926414	1.17602	0.867202	0.720704	0.913049	0.972348	0.929242	1.14351	0.883459	0.659724
0.15	0.95	0.15	0.948093	1.16589	0.928705	1.18523	0.936255	0.869532	0.965902	0.976259	0.984812	1.19189	0.972091	0.748941	0.978973	0.844715	0.98468	1.14808	0.987377	0.682321
0.15	0.95	0.25	0.959812	1.04047	0.917418	1.13008	0.979346	0.891592	0.9797	0.800631	0.9783	1.11271	0.9963	0.758851	0.9724	0.650047	0.9721	1.08898	0.9984	0.687543
0.15	0.95	0.35	0.959996	0.892987	0.887589	1.07582	0.9956	0.899397	0.9745	0.652719	0.9552	1.06683	0.9996	0.761618	0.9766	0.527552	0.9745	1.05899	0.9997	0.689559
0.15	0.95	0.45	0.964	0.785913	0.8832	1.05959	0.9986	0.904202	0.9662	0.574136	0.9542	1.05912	0.9999	0.763039	0.9827	0.482703	0.9805	1.05471	1	0.690274
0.15	0.95	0.55	0.9685	0.718353	0.8907	1.04956	0.9995	0.905955	0.9674	0.536195	0.9622	1.0572	0.9999	0.763987	0.9894	0.4563	0.988	1.05336	1	0.691109
0.15	0.95	0.65	0.9746	0.681424	0.8852	1.04448	0.9999	0.907064	0.9705	0.509084	0.9659	1.04848	1	0.7641	0.9914	0.438435	0.9903	1.05025	1	0.691068
0.15	0.95	0.75	0.9777	0.65955	0.8962	1.03727	0.9999	0.908323	0.977	0.49258	0.9737	1.04956	1	0.765085	0.9937	0.430549	0.9927	1.04856	1	0.691288
0.15	0.95	0.85	0.9778	0.642684	0.8995	1.02992	1	0.908944	0.9781	0.475882	0.975	1.03692	1	0.76553	0.9955	0.422807	0.9951	1.04235	1	0.6916
0.15	0.95	0.95	0.9813	0.632008	0.8984	1.01968	0.9999	0.909294	0.98	0.460638	0.9766	1.02202	1	0.765725	0.9948	0.415148	0.994	1.03198	1	0.691777
0.25	0.05	0.05	0.990005	1.57985	0.936916	1.39145	0.592341	0.721136	0.977124	1.47696	0.980184	1.45662	0.549479	0.598208	0.981962	1.41908	0.985517	1.40705	0.530257	0.549123
0.25	0.05	0.15	0.972418	1.50477	0.908528	1.34146	0.64985	0.742561	0.946489	1.40639	0.958713	1.40907	0.646993	0.638252	0.935974	1.33305	0.950695	1.35031	0.644685	0.585328
0.25	0.05	0.25	0.952637	1.42374	0.881939	1.30145	0.71735	0.774737	0.933507	1.29462	0.937345	1.32631	0.701989	0.656475	0.899965	1.2228	0.917824	1.28039	0.734626	0.606442
0.25	0.05	0.35	0.939427	1.35647	0.866962	1.25265	0.757824	0.787814	0.927175	1.22134	0.922196	1.28424	0.764173	0.674335	0.896676	1.14622	0.919107	1.25216	0.770949	0.61554
0.25	0.05	0.45	0.938671	1.31851	0.861218	1.24306	0.789474	0.802128	0.909473	1.17484	0.920109	1.25592	0.797455	0.681166	0.902273	1.09339	0.92524	1.22778	0.814086	0.622938
0.25	0.05	0.55	0.936896	1.27763	0.853908	1.22314	0.794105	0.804976	0.898947	1.14284	0.920382	1.24192	0.81717	0.688416	0.900268	1.0496	0.91912	1.21045	0.830616	0.626026
0.25	0.05	0.65	0.938688	1.24874	0.850881	1.20733	0.817348	0.812095	0.902208	1.11092	0.920045	1.2337	0.830519	0.690548	0.899055	1.02036	0.913992	1.19934	0.848014	0.630212
0.25	0.05	0.75	0.936279	1.22705	0.862031	1.20032	0.8301	0.820018	0.901721	1.08349	0.921525	1.21808	0.849343	0.696898	0.908825	0.996161	0.922067	1.18549	0.854294	0.631849
0.25	0.05	0.85	0.932598	1.20452	0.855824	1.17374	0.83377	0.81935	0.902946	1.05757	0.921763	1.18165	0.858354	0.698267	0.90766	0.969854	0.922932	1.15764	0.86389	0.632554
0.25	0.05	0.95	0.936832	1.19174	0.856865	1.16177	0.854867	0.826248	0.901102	1.04154	0.916079	1.15035	0.864331	0.699683	0.911987	0.937225	0.93431	1.12293	0.871014	0.634543
0.25	0.15	0.05	0.971193	1.5019	0.90833	1.34216	0.657881	0.745833	0.947827	1.39957	0.958909	1.39968	0.642104	0.63442	0.934717	1.33111	0.947773	1.35014	0.65673	0.587373
0.25	0.15	0.15	0.96693	1.45388	0.916188	1.33822	0.735052	0.77367	0.958434	1.3829	0.972087	1.41668	0.769064	0.674096	0.969427	1.31661	0.981756	1.37842	0.813633	0.62519
0.25	0.15	0.25	0.962386	1.38292	0.919026	1.30383	0.789972	0.793294	0.965105	1.28053	0.979385	1.36214	0.865235	0.697445	0.976772	1.17065	0.988286	1.2954	0.905626	0.643367
0.25	0.15	0.35	0.95877	1.32948	0.91941	1.28253	0.845732	0.812914	0.968989	1.17786	0.978453	1.31084	0.905672	0.706605	0.976577	1.05185	0.991692	1.25706	0.938207	0.648789
0.25	0.15	0.45	0.95995	1.27804	0.921882	1.25279	0.877874	0.823811	0.967083	1.1192	0.981176	1.29028	0.926413	0.711627	0.971975	0.979476	0.985887	1.23811	0.954527	0.651086
0.25	0.15	0.55	0.96121	1.24184	0.920445	1.2461	0.888865	0.827291	0.971012	1.0782	0.984902	1.28247	0.944242	0.714966	0.977575	0.939325	0.984583	1.23104	0.968831	0.652387
0.25	0.15	0.65	0.96697	1.21483	0.923173	1.23162	0.909856	0.834148	0.972217	1.04009	0.986108	1.27712	0.953761	0.718651	0.975859	0.906797	0.981769	1.22361	0.97394	0.654338
0.25	0.15	0.75	0.963048	1.17811	0.917872	1.21866	0.90995	0.831996	0.970621	1.00547	0.982996	1.2554	0.954073	0.717195	0.977878	0.876176	0.984284	1.20901	0.978459	0.655702
0.25	0.15	0.85	0.961146	1.1525	0.91375	1.19531	0.922057	0.838843	0.97192	0.979669	0.982488	1.22986	0.964152	0.718672	0.981287	0.852187	0.98639	1.18786	0.978877	0.655356
0.25	0.15	0.95	0.958394	1.12766	0.909732	1.1743	0.926744	0.837467	0.970893	0.962805	0.978447	1.20194	0.964574	0.719317	0.980284	0.83269	0.985488	1.1593	0.980459	0.654829
0.25	0.25	0.05	0.948811	1.4156	0.880929	1.28741	0.70524	0.769166	0.937871	1.29052	0.939604	1.32307	0.714911	0.658592	0.909006	1.22116	0.927087	1.28871	0.73842	0.607449
0.25	0.25	0.15	0.960623	1.37952	0.914978	1.30286	0.800198	0.793428	0.962877	1.28361	0.978974	1.36558	0.862174	0.697483	0.977669	1.16606	0.989585	1.30099	0.907149	0.642866
0.25	0.25	0.25	0.959208	1.31046	0.924746	1.27015	0.871257	0.819465	0.9723	1.13399	0.9847	1.2744	0.941094	0.716959	0.9781	0.947897	0.9833	1.19889	0.966497	0.653404
0.25	0.25	0.35	0.961199	1.23988	0.925707	1.23433	0.911676	0.834914	0.9734	1.00604	0.9794	1.21486	0.9687	0.722318	0.9831	0.821588	0.9834	1.14925	0.9841	0.657554
0.25	0.25	0.45	0.964805	1.18132	0.923594	1.20218	0.940815	0.844264	0.979	0.936878	0.9803	1.18876	0.9824	0.726754	0.9759	0.765968	0.9764	1.14181	0.9916	0.659409
0.25	0.25	0.55	0.963749	1.13063	0.922091	1.19029	0.953467	0.849339	0.9824	0.892451	0.9807	1.17329	0.985299	0.728134	0.9727	0.731825	0.9677	1.12716	0.9954	0.660656
0.25	0.25	0.65	0.968625	1.10104	0.926925	1.18584	0.966851	0.853663	0.9826	0.854394	0.978	1.16444	0.992	0.729488	0.9729	0.701689	0.9698	1.12657	0.9965	0.661286
0.25	0.25	0.75	0.966229	1.06932	0.921936	1.16885	0.967868	0.85549	0.9831	0.82617	0.9782	1.15745	0.993099	0.73062	0.9703	0.6711	0.9695	1.11658	0.998	0.662466
0.25	0.25	0.85	0.96449	1.03324	0.915638	1.14158	0.970352	0.856737	0.9848	0.800337	0.9789	1.12578	0.9946	0.731171	0.971	0.656322	0.9708	1.10713	0.9988	0.661534
0.25	0.25	0.95	0.958233	1.01397	0.911158	1.11752	0.97712	0.859433	0.9798	0.782273	0.9735	1.1125	0.994	0.730664	0.9728	0.652215	0.9727	1.07534	0.9984	0.662089
0.25	0.35	0.05	0.941576	1.35558	0.857677	1.25687	0.752521	0.787174	0.929423	1.22059	0.923583	1.28598	0.764544	0.672829	0.889251	1.15231	0.922441	1.25555	0.769731	0.616029
0.25	0.35	0.15	0.95625	1.31657	0.914479	1.27059	0.845514	0.810598	0.97092	1.18319	0.979372	1.31575	0.906692	0.707255	0.972873	1.04816	0.991191	1.25937	0.940116	0.649194
0.25	0.35	0.25	0.96209	1.22997	0.92398	1.22761	0.914793	0.835414	0.975	1.003	0.9826	1.21244	0.9678	0.723675	0.9821	0.815813	0.9805	1.15725	0.9835	0.657412
0.25	0.35	0.35	0.965097	1.13463	0.920192	1.18088	0.952252	0.850097	0.9768	0.851536	0.9767	1.14988	0.9878	0.728635	0.9795	0.690275	0.9656	1.1105	0.9941	0.660203
0.25	0.35	0.45	0.967697	1.05301	0.911291	1.14425	0.971386	0.857274	0.9806	0.769953	0.9726	1.11569	0.9947	0.731227	0.9691	0.639698	0.9626	1.09402	0.9979	0.662073
0.25	0.35	0.55	0.9679	0.996636	0.9058	1.12493	0.979392	0.863025	0.9788	0.729203	0.9638	1.1094	0.9961	0.732303	0.9733	0.611987	0.9701	1.09046	0.999	0.663035
0.25	0.35	0.65	0.9644	0.952024	0.8966	1.1145	0.985997	0.864352	0.9795	0.69467	0.9605	1.09832	0.9972	0.733686	0.9717	0.580183	0.9692	1.08065	0.9996	0.663268
0.25	0.35	0.75	0.967797	0.921963	0.89539	1.0965	0.989697	0.866602	0.9829	0.670369	0.9632	1.08755	0.9989	0.733107	0.976	0.554951	0.9742	1.07847	0.9999	0.663982
0.25	0.35	0.85	0.967497	0.898015	0.893789	1.07906	0.992799	0.867798	0.9804	0.648283	0.9611	1.06608	0.9993	0.734721	0.979	0.536622	0.9776	1.05988	1	0.664979
0.25	0.35	0.95	0.966097	0.88587	0.893589	1.0635	0.994698	0.870817	0.9764	0.628678	0.9591	1.03607	0.9993	0.734606	0.9777	0.527073	0.9757	1.03855	0.9999	0.664265
0.25	0.45	0.05	0.942021	1.31368	0.857979	1.23883	0.780384	0.799503	0.910384	1.1817	0.926111	1.26669	0.796504	0.68284	0.884085	1.09807	0.918954	1.23181	0.810176	0.624537
0.25	0.45	0.15	0.957708	1.27248	0.915729	1.25246	0.875843	0.821738	0.972532	1.11833	0.984002	1.28926	0.933986	0.713504	0.974575	0.973492	0.985385	1.23654	0.960429	0.652478
0.25	0.45	0.25	0.964705	1.16459	0.924596	1.20028	0.943248	0.844357	0.9781	0.919673	0.9827	1.18657	0.982	0.727035	0.9836	0.745565	0.9778	1.12737	0.9911	0.659929
0.25	0.45	0.35	0.965897	1.04051	0.916392	1.14095	0.970791	0.858222	0.979	0.762631	0.9746	1.1161	0.9942	0.731758	0.9736	0.625473	0.9664	1.09124	0.9979	0.662745
0.25	0.45	0.45	0.9672	0.948553	0.9023	1.1178	0.986099	0.863815	0.9746	0.686368	0.963	1.10349	0.9978	0.732838	0.9719	0.57474	0.9681	1.0874	0.9994	0.663648
0.25	0.45	0.55	0.9659	0.884751	0.8882	1.09857	0.9924	0.867507	0.9728	0.639331	0.9596	1.09219	0.9982	0.733569	0.9778	0.546463	0.9764	1.07924	0.9995	0.664201
0.25	0.45	0.65	0.9673	0.843161	0.8887	1.08945	0.9946	0.870336	0.9724	0.612304	0.9609	1.08596	0.9993	0.735121	0.9835	0.524624	0.9826	1.08125	0.9999	0.664782
0.25	0.45	0.75	0.9662	0.810066	0.8829	1.06778	0.9968	0.871989	0.9716	0.591344	0.9604	1.07609	0.9999	0.735914	0.9847	0.503938	0.9839	1.06938	0.9999	0.664674
0.25	0.45	0.85	0.97	0.784988	0.8816	1.04769	0.9973	0.872639	0.9686	0.57024	0.9592	1.04854	0.9995	0.735485	0.985	0.485226	0.9844	1.05241	1	0.664842
0.25	0.45	0.95	0.9698	0.767631	0.8855	1.02927	0.9976	0.873936	0.9721	0.555332	0.9613	1.02648	0.9999	0.736364	0.9873	0.471517	0.9858	1.02549	1	0.665319
0.25	0.55	0.05	0.936134	1.28263	0.856022	1.23181	0.804819	0.807511	0.902605	1.146	0.925186	1.24343	0.82552	0.691478	0.887547	1.05578	0.911703	1.21467	0.82889	0.627241
0.25	0.55	0.15	0.965891	1.2411	0.920935	1.24457	0.897826	0.827325	0.968212	1.07398	0.984408	1.28319	0.939223	0.713899	0.976174	0.934431	0.982981	1.22711	0.965635	0.65357
0.25	0.55	0.25	0.964128	1.11879	0.927555	1.18849	0.95608	0.852041	0.979498	0.873148	0.981798	1.17968	0.986596	0.727667	0.979	0.707338	0.9675	1.12524	0.9951	0.660337
0.25	0.55	0.35	0.9682	0.99133	0.9138	1.13695	0.9822	0.861812	0.9816	0.717627	0.9727	1.10645	0.9972	0.732119	0.9736	0.590289	0.9681	1.08778	0.9986	0.662653
0.25	0.55	0.45	0.9663	0.882702	0.8932	1.09425	0.9926	0.868054	0.9732	0.643155	0.9615	1.09536	0.9989	0.733775	0.9761	0.539128	0.9749	1.07555	0.9997	0.663999
0.25	0.55	0.55	0.9675	0.812517	0.8839	1.08159	0.995	0.871479	0.9705	0.599203	0.9621	1.08338	0.9992	0.735329	0.981	0.506897	0.9803	1.06457	0.9999	0.665062
0.25	0.55	0.65	0.9714	0.768724	0.8857	1.07063	0.9978	0.872093	0.9705	0.573851	0.9653	1.08252	0.9997	0.736314	0.9872	0.484691	0.9871	1.07295	1	0.665116
0.25	0.55	0.75	0.9733	0.73944	0.889	1.0578	0.9988	0.875508	0.972	0.551245	0.9677	1.06706	1	0.737008	0.9891	0.471058	0.9885	1.06268	1	0.665763
0.25	0.55	0.85	0.9713	0.714852	0.8921	1.03998	0.9989	0.874945	0.9688	0.531751	0.9651	1.03892	1	0.7369	0.9912	0.461667	0.9898	1.04291	0.9999	0.665523
0.25	0.55	0.95	0.9774	0.696686	0.8922	1.01527	0.9995	0.875996	0.9719	0.516922	0.9679	1.01509	0.9999	0.736981	0.99	0.456938	0.9891	1.02748	1	0.66593
0.25	0.65	0.05	0.938968	1.24483	0.852774	1.20636	0.811374	0.80937	0.900923	1.11248	0.919516	1.23604	0.841024	0.69409	0.896145	1.02232	0.911332	1.19376	0.853361	0.631536
0.25	0.65	0.15	0.960792	1.2153	0.921585	1.24524	0.900895	0.832558	0.972088	1.0393	0.984583	1.27922	0.95084	0.715363	0.979375	0.898831	0.983881	1.22058	0.973845	0.654483
0.25	0.65	0.25	0.964816	1.08566	0.921311	1.17752	0.965715	0.853825	0.9826	0.843601	0.9803	1.17207	0.991	0.729617	0.9733	0.685248	0.9681	1.11958	0.9973	0.66113
0.25	0.65	0.35	0.9653	0.943362	0.9037	1.1137	0.987	0.864485	0.977	0.688456	0.965	1.09826	0.9988	0.734134	0.9766	0.567964	0.9734	1.08563	0.9993	0.663674
0.25	0.65	0.45	0.9652	0.838144	0.8865	1.08634	0.9943	0.869549	0.9719	0.613512	0.9615	1.08745	0.9992	0.735304	0.9801	0.519692	0.979	1.07576	0.9999	0.664437
0.25	0.65	0.55	0.9719	0.769016	0.8887	1.07335	0.9977	0.873482	0.9699	0.572838	0.9651	1.08132	0.9996	0.736376	0.9863	0.484675	0.9854	1.07037	0.9999	0.664699
0.25	0.65	0.65	0.9762	0.724815	0.895	1.06279	0.9987	0.874205	0.972	0.54663	0.9692	1.07395	0.9997	0.736774	0.9903	0.460386	0.9896	1.06285	0.9999	0.665551
0.25	0.65	0.75	0.9759	0.695727	0.8937	1.05189	0.9994	0.876329	0.9742	0.526613	0.9714	1.06189	0.9999	0.73717	0.9916	0.452637	0.9915	1.05896	1	0.666135
0.25	0.65	0.85	0.9775	0.675144	0.9019	1.03068	0.9998	0.877414	0.9757	0.508421	0.9722	1.03869	1	0.737352	0.9945	0.446343	0.9935	1.03952	1	0.666264
0.25	0.65	0.95	0.9816	0.658721	0.903	1.01959	0.9997	0.877879	0.9807	0.495587	0.9777	1.01278	1	0.738076	0.9929	0.445605	0.9921	1.01978	1	0.665748
0.25	0.75	0.05	0.940696	1.22652	0.851878	1.19319	0.83223	0.81403	0.902512	1.08296	0.91992	1.215	0.848857	0.696533	0.908432	0.993778	0.921179	1.18468	0.860289	0.63242
0.25	0.75	0.15	0.96153	1.18221	0.919942	1.21493	0.916649	0.837344	0.971213	1.00468	0.983996	1.2578	0.96059	0.719787	0.977575	0.859591	0.984483	1.20621	0.979453	0.655172
0.25	0.75	0.25	0.963974	1.06154	0.923432	1.16777	0.971026	0.856877	0.9775	0.82776	0.9765	1.15888	0.9931	0.730753	0.9703	0.656472	0.9696	1.11749	0.9978	0.661688
0.25	0.75	0.35	0.967297	0.915478	0.89749	1.09247	0.989499	0.867175	0.9769	0.66738	0.9675	1.08958	0.9981	0.734417	0.9763	0.545287	0.9746	1.0758	0.9997	0.663808
0.25	0.75	0.45	0.9695	0.807617	0.8842	1.06594	0.9962	0.870722	0.9685	0.588188	0.9612	1.07467	0.9994	0.734978	0.9856	0.505238	0.9846	1.0714	0.9999	0.664996
0.25	0.75	0.55	0.9734	0.737445	0.8897	1.05545	0.9987	0.874213	0.9739	0.549967	0.9693	1.06894	0.9997	0.736526	0.9891	0.472076	0.9887	1.06425	1	0.665702
0.25	0.75	0.65	0.979	0.696733	0.9049	1.05069	0.9998	0.876964	0.9764	0.525071	0.9733	1.06109	0.9999	0.7375	0.9925	0.449937	0.9919	1.06084	0.9999	0.665987
0.25	0.75	0.75	0.9817	0.667792	0.906	1.03764	0.9997	0.877523	0.9808	0.505396	0.9787	1.04926	1	0.738617	0.9934	0.43747	0.9929	1.05089	1	0.666041
0.25	0.75	0.85	0.9812	0.65081	0.9063	1.02116	0.9998	0.878017	0.9811	0.489611	0.9783	1.0262	1	0.738575	0.9962	0.432261	0.9958	1.04269	1	0.666378
0.25	0.75	0.95	0.9781	0.635157	0.9025	0.996466	0.9999	0.878707	0.9807	0.479061	0.9781	1.00937	1	0.738185	0.9963	0.427539	0.996	1.01917	1	0.666671
0.25	0.85	0.05	0.937949	1.20111	0.848535	1.17099	0.844389	0.817681	0.89905	1.05276	0.918916	1.18103	0.859184	0.699147	0.908298	0.966796	0.918178	1.15418	0.865272	0.633491
0.25	0.85	0.15	0.963195	1.15034	0.913252	1.20027	0.920289	0.83664	0.971638	0.976254	0.981193	1.22875	0.964531	0.719545	0.978391	0.847436	0.983293	1.19435	0.979463	0.655068
0.25	0.85	0.25	0.963531	1.03334	0.916441	1.14179	0.973798	0.858151	0.976698	0.804751	0.974397	1.13186	0.993899	0.730726	0.9697	0.647047	0.9702	1.1007	0.997	0.661918
0.25	0.85	0.35	0.9649	0.892297	0.8861	1.07586	0.992299	0.867652	0.9719	0.648803	0.9617	1.0623	0.9989	0.733756	0.9806	0.530973	0.98	1.06304	0.9998	0.663978
0.25	0.85	0.45	0.9689	0.783273	0.8871	1.04807	0.9976	0.872777	0.9649	0.569415	0.958	1.0441	0.9998	0.73574	0.9847	0.489637	0.9836	1.05077	1	0.665208
0.25	0.85	0.55	0.9756	0.717453	0.8889	1.04358	0.9988	0.876049	0.9676	0.531032	0.9632	1.04444	0.9998	0.737002	0.9905	0.460356	0.9899	1.04373	1	0.665658
0.25	0.85	0.65	0.979	0.675366	0.8987	1.02946	0.9999	0.87717	0.9772	0.506703	0.9748	1.04088	0.9998	0.737846	0.9935	0.442565	0.9926	1.04531	1	0.66601
0.25	0.85	0.75	0.9773	0.650294	0.9032	1.02009	0.9997	0.878024	0.9784	0.48646	0.9761	1.02683	1	0.738146	0.9941	0.427187	0.9933	1.03889	1	0.665997
0.25	0.85	0.85	0.9791	0.630773	0.9075	1.0036	0.9998	0.878277	0.9806	0.472815	0.9776	1.01135	1	0.737994	0.9948	0.418336	0.9943	1.02561	1	0.666749
0.25	0.85	0.95	0.9805	0.620352	0.9167	0.982216	1	0.880111	0.9824	0.462068	0.9785	0.989034	1	0.738831	0.9951	0.411354	0.9939	1.00768	1	0.666748
0.25	0.95	0.05	0.940102	1.18953	0.855475	1.15516	0.859409	0.828044	0.894262	1.03243	0.910048	1.14716	0.868993	0.699695	0.900843	0.953295	0.908569	1.12358	0.863428	0.63156
0.25	0.95	0.15	0.963958	1.12593	0.915104	1.17479	0.928936	0.839854	0.970396	0.953083	0.978753	1.20259	0.964066	0.719384	0.982584	0.841542	0.986288	1.15914	0.983873	0.656303
0.25	0.95	0.25	0.965237	1.01052	0.912242	1.12353	0.978137	0.859082	0.9808	0.791122	0.9733	1.10549	0.9945	0.731469	0.9748	0.645951	0.9743	1.07337	0.9983	0.662595
0.25	0.95	0.35	0.966197	0.876094	0.887789	1.0563	0.993899	0.868746	0.9752	0.634612	0.9595	1.03865	0.9994	0.73492	0.9794	0.522081	0.9784	1.03789	0.9999	0.664307
0.25	0.95	0.45	0.9671	0.7703	0.8794	1.02252	0.9981	0.874504	0.971	0.555259	0.9629	1.02079	0.9999	0.736385	0.9888	0.470333	0.9876	1.02325	1	0.664944
0.25	0.95	0.55	0.9766	0.700771	0.8954	1.01428	0.9997	0.876653	0.971	0.51639	0.9676	1.01668	1	0.737329	0.9915	0.448247	0.9903	1.01944	1	0.666155
0.25	0.95	0.65	0.978	0.660565	0.9035	1.01398	0.9992	0.877456	0.977	0.493103	0.9728	1.01561	1	0.737837	0.9943	0.430592	0.9938	1.02206	1	0.666192
0.25	0.95	0.75	0.9819	0.637663	0.9086	0.999206	0.9997	0.878852	0.9813	0.473809	0.9788	1.00578	1	0.738873	0.9954	0.418644	0.9949	1.01727	1	0.666519
0.25	0.95	0.85	0.9788	0.619917	0.9101	0.987165	0.9998	0.879654	0.9816	0.460778	0.9789	0.99325	1	0.73884	0.9971	0.409266	0.996	1.00002	1	0.666762
0.25	0.95	0.95	0.9796	0.607648	0.9142	0.97439	0.9999	0.880276	0.9813	0.445981	0.9777	0.97319	1	0.739156	0.9975	0.401028	0.9969	0.986874	1	0.666841
0.35	0.05	0.05	0.968152	1.57241	0.936634	1.37871	0.565437	0.707762	0.975852	1.46258	0.979445	1.44129	0.527335	0.587639	0.983259	1.39583	0.928289	1.382	0.517229	0.532967
0.35	0.05	0.15	0.954039	1.48683	0.912449	1.32098	0.637117	0.732005	0.949155	1.37002	0.963431	1.36977	0.639037	0.615039	0.955582	1.29156	0.962315	1.30945	0.635305	0.565107
0.35	0.05	0.25	0.945033	1.39328	0.912388	1.25784	0.688299	0.747865	0.949035	1.26308	0.963137	1.29299	0.722192	0.638905	0.95889	1.17586	0.975053	1.24119	0.716056	0.578919
0.35	0.05	0.35	0.937534	1.32345	0.920511	1.2257	0.739969	0.766135	0.951739	1.17823	0.969806	1.2427	0.754972	0.647619	0.960959	1.10224	0.963413	1.21461	0.764473	0.587284
0.35	0.05	0.45	0.938099	1.28124	0.93102	1.20903	0.775338	0.775385	0.956018	1.13069	0.975607	1.22275	0.782026	0.650114	0.963743	1.04457	0.927485	1.18731	0.784851	0.587801
0.35	0.05	0.55	0.934422	1.24547	0.93484	1.19779	0.784463	0.782251	0.961495	1.10207	0.980498	1.21707	0.815285	0.66036	0.952947	1.00922	0.923247	1.18887	0.821067	0.594462
0.35	0.05	0.65	0.941541	1.22024	0.935626	1.1912	0.809709	0.790836	0.963325	1.06872	0.980795	1.20307	0.822475	0.661627	0.927941	0.979214	0.922407	1.17714	0.835468	0.596636
0.35	0.05	0.75	0.939721	1.18875	0.932531	1.17619	0.821531	0.790852	0.961844	1.03899	0.976386	1.18066	0.841677	0.66324	0.907955	0.958828	0.912627	1.15666	0.840624	0.596613
0.35	0.05	0.85	0.944591	1.16912	0.930565	1.15228	0.842351	0.794948	0.961615	1.01363	0.97441	1.15065	0.846662	0.66449	0.918137	0.93494	0.921621	1.13954	0.85447	0.597325
0.35	0.05	0.95	0.942752	1.1498	0.923035	1.13594	0.84512	0.797348	0.959402	1.00433	0.968742	1.12487	0.852169	0.669158	0.914758	0.910729	0.916851	1.09799	0.85131	0.59797
0.35	0.15	0.05	0.953501	1.48787	0.916667	1.3217	0.643037	0.734208	0.951764	1.36905	0.958494	1.36874	0.632224	0.618548	0.95889	1.29135	0.964277	1.30906	0.64617	0.562604
0.35	0.15	0.15	0.959405	1.40869	0.916314	1.2942	0.727092	0.745408	0.959004	1.32871	0.973884	1.36352	0.764922	0.641464	0.969439	1.26607	0.979659	1.35283	0.796821	0.589472
0.35	0.15	0.25	0.950782	1.32494	0.91804	1.26018	0.782599	0.757178	0.955734	1.2271	0.975956	1.33308	0.843508	0.656685	0.974875	1.12506	0.985586	1.29638	0.886535	0.603354
0.35	0.15	0.35	0.954456	1.26932	0.928044	1.2377	0.835347	0.771418	0.968926	1.12615	0.981999	1.30071	0.891596	0.664519	0.975959	1.01093	0.989081	1.26982	0.924227	0.608755
0.35	0.15	0.45	0.956065	1.21828	0.935034	1.22903	0.861639	0.779125	0.977852	1.06725	0.987214	1.29771	0.915745	0.669402	0.978457	0.936572	0.985772	1.26435	0.946798	0.610021
0.35	0.15	0.55	0.957314	1.1817	0.941905	1.22573	0.884537	0.783609	0.977248	1.02706	0.988825	1.30065	0.930881	0.670966	0.981887	0.903581	0.982288	1.26909	0.959286	0.613471
0.35	0.15	0.65	0.959604	1.1497	0.946382	1.22188	0.899817	0.786183	0.975315	0.991782	0.989118	1.29239	0.938451	0.67385	0.975448	0.869345	0.978254	1.25917	0.96184	0.613819
0.35	0.15	0.75	0.957786	1.1188	0.945278	1.20897	0.906764	0.788985	0.97938	0.96129	0.989841	1.28259	0.94771	0.675437	0.982078	0.850688	0.985483	1.2646	0.964418	0.61377
0.35	0.15	0.85	0.961971	1.09398	0.942696	1.18748	0.913095	0.790359	0.978248	0.93667	0.988721	1.25188	0.948671	0.672752	0.978983	0.831684	0.983387	1.23473	0.968221	0.614489
0.35	0.15	0.95	0.961803	1.06782	0.941611	1.16595	0.920077	0.791846	0.973822	0.92312	0.985501	1.21691	0.95067	0.674082	0.98328	0.811909	0.985082	1.19397	0.970396	0.614525
0.35	0.25	0.05	0.943806	1.39349	0.914187	1.25671	0.693241	0.753761	0.95069	1.24712	0.962401	1.2808	0.708693	0.632054	0.962258	1.17221	0.978967	1.2451	0.723311	0.578688
0.35	0.25	0.15	0.9572	1.33044	0.920678	1.26044	0.789853	0.761774	0.96	1.23321	0.978794	1.3328	0.850579	0.657386	0.974772	1.11455	0.986785	1.2955	0.88658	0.602872
0.35	0.25	0.25	0.952797	1.25219	0.918449	1.23776	0.859786	0.776311	0.960196	1.09206	0.981898	1.26703	0.926641	0.673943	0.9797	0.924115	0.9847	1.20549	0.961	0.616382
0.35	0.25	0.35	0.954299	1.18243	0.920124	1.21949	0.896468	0.788604	0.971997	0.968512	0.981998	1.21969	0.964189	0.681771	0.979	0.797285	0.9799	1.1535	0.977	0.618402
0.35	0.25	0.45	0.961619	1.12512	0.927047	1.19813	0.927981	0.794861	0.9773	0.900996	0.9815	1.20254	0.9745	0.684298	0.9812	0.742384	0.9762	1.15332	0.9887	0.621165
0.35	0.25	0.55	0.961038	1.08475	0.926082	1.19449	0.942811	0.802245	0.9806	0.86032	0.9811	1.19056	0.985599	0.686851	0.976	0.71779	0.97	1.1419	0.9923	0.623017
0.35	0.25	0.65	0.961404	1.0462	0.92381	1.18668	0.950116	0.8037	0.9793	0.828124	0.9819	1.18728	0.9875	0.689342	0.9773	0.681197	0.9739	1.13076	0.9966	0.623814
0.35	0.25	0.75	0.957598	1.01407	0.923115	1.16048	0.959391	0.805866	0.9779	0.79318	0.9814	1.17179	0.990298	0.688726	0.9727	0.654507	0.9732	1.13418	0.997	0.623292
0.35	0.25	0.85	0.963627	0.990393	0.919339	1.14041	0.968838	0.811453	0.9772	0.775217	0.9802	1.14093	0.993199	0.688832	0.9764	0.642977	0.977	1.10892	0.9969	0.623824
0.35	0.25	0.95	0.966119	0.963816	0.922113	1.10897	0.972136	0.81092	0.9771	0.760305	0.9802	1.11694	0.993	0.689835	0.9746	0.644347	0.9761	1.07031	0.9972	0.623975
0.35	0.35	0.05	0.940166	1.33079	0.922022	1.23011	0.735427	0.766396	0.950074	1.17835	0.968319	1.24434	0.7575	0.646886	0.964408	1.10004	0.965468	1.20759	0.762843	0.586641
0.35	0.35	0.15	0.957442	1.26529	0.932096	1.24364	0.832692	0.770144	0.97102	1.13551	0.984303	1.30446	0.894465	0.666381	0.974569	1.00226	0.988887	1.27256	0.925168	0.608075
0.35	0.35	0.25	0.956487	1.1755	0.923601	1.21029	0.901879	0.788094	0.972897	0.967731	0.980698	1.21757	0.965493	0.682272	0.982	0.798101	0.9813	1.16014	0.9818	0.619058
0.35	0.35	0.35	0.958392	1.0797	0.916983	1.16308	0.940611	0.799434	0.977	0.821392	0.9807	1.14156	0.9834	0.687357	0.9771	0.673175	0.9703	1.10537	0.992	0.622911
0.35	0.35	0.45	0.964796	1.01112	0.918092	1.13421	0.965773	0.809593	0.9785	0.743987	0.9747	1.11218	0.9919	0.690397	0.9765	0.621389	0.9716	1.09622	0.9986	0.624608
0.35	0.35	0.55	0.9666	0.955303	0.9091	1.12068	0.9751	0.813743	0.9777	0.706736	0.9725	1.10908	0.9966	0.691794	0.976	0.591607	0.9723	1.07527	0.9985	0.625079
0.35	0.35	0.65	0.9653	0.921262	0.904	1.11128	0.9834	0.817669	0.9727	0.675414	0.9666	1.10578	0.9972	0.692985	0.9794	0.567267	0.9776	1.08202	0.9994	0.625731
0.35	0.35	0.75	0.967697	0.892328	0.90459	1.08602	0.986899	0.820713	0.973	0.649529	0.9688	1.08354	0.9981	0.694014	0.983	0.537672	0.9828	1.06632	0.9996	0.625801
0.35	0.35	0.85	0.9675	0.860212	0.8992	1.05941	0.987795	0.820475	0.9699	0.626387	0.9674	1.04605	0.9979	0.69358	0.9842	0.517684	0.9827	1.04075	0.9996	0.626756
0.35	0.35	0.95	0.9728	0.850733	0.9046	1.03603	0.9908	0.821961	0.9699	0.608683	0.9685	1.00231	0.9982	0.693675	0.9843	0.513596	0.9842	1.00698	0.9997	0.626233
0.35	0.45	0.05	0.939469	1.28408	0.93408	1.20789	0.778912	0.776472	0.958754	1.13451	0.976413	1.22888	0.782341	0.652489	0.967787	1.05326	0.931343	1.20254	0.801953	0.59297
0.35	0.45	0.15	0.961842	1.21663	0.938761	1.23398	0.865803	0.778688	0.973261	1.06677	0.986228	1.29884	0.916354	0.669805	0.97798	0.933323	0.984386	1.27481	0.944561	0.611111
0.35	0.45	0.25	0.960389	1.11564	0.92509	1.19457	0.923714	0.796117	0.9789	0.886416	0.9815	1.20042	0.977098	0.68433	0.9781	0.727633	0.9737	1.15153	0.9892	0.62155
0.35	0.45	0.35	0.964	1.00746	0.9105	1.1417	0.964082	0.810391	0.9774	0.739143	0.9739	1.10965	0.9913	0.691496	0.9754	0.609487	0.9699	1.0898	0.9973	0.624421
0.35	0.45	0.45	0.9666	0.918303	0.9088	1.09561	0.980596	0.818141	0.9752	0.661818	0.972	1.1018	0.9961	0.691669	0.9761	0.556341	0.9736	1.07322	0.999	0.625614
0.35	0.45	0.55	0.9701	0.860657	0.897	1.08723	0.9906	0.822792	0.9714	0.620688	0.9675	1.0816	0.9983	0.693475	0.9827	0.529127	0.9823	1.07027	0.9997	0.626309
0.35	0.45	0.65	0.9746	0.820629	0.901	1.07521	0.9932	0.824174	0.9719	0.597231	0.9667	1.07681	0.9992	0.694766	0.9861	0.508864	0.9857	1.0646	0.9999	0.626643
0.35	0.45	0.75	0.9724	0.785541	0.8971	1.05236	0.9956	0.826124	0.9729	0.571485	0.968	1.04669	0.9994	0.694869	0.9874	0.483104	0.9865	1.05219	1	0.627133
0.35	0.45	0.85	0.9762	0.760553	0.8994	1.02815	0.9968	0.826295	0.9715	0.549898	0.9696	1.01624	0.9997	0.695116	0.9898	0.464955	0.9894	1.02627	0.9998	0.627814
0.35	0.45	0.95	0.9761	0.743283	0.8967	0.989877	0.9971	0.827983	0.9721	0.533528	0.9696	0.972897	1	0.695154	0.9916	0.45777	0.9908	0.991083	1	0.627267
0.35	0.55	0.05	0.940442	1.25496	0.939344	1.20788	0.794514	0.787178	0.964665	1.09915	0.980356	1.21302	0.813999	0.656767	0.962906	1.01367	0.917479	1.18159	0.81555	0.595521
0.35	0.55	0.15	0.961703	1.18085	0.943024	1.22477	0.878633	0.781146	0.976686	1.02466	0.989649	1.30543	0.931303	0.671826	0.979183	0.896811	0.981886	1.26049	0.956666	0.613736
0.35	0.55	0.25	0.962807	1.07447	0.923609	1.19447	0.948138	0.804735	0.977393	0.844612	0.979294	1.19285	0.983795	0.686835	0.9703	0.695991	0.9705	1.13831	0.9933	0.622485
0.35	0.55	0.35	0.9638	0.947773	0.9111	1.12504	0.972589	0.813507	0.9782	0.691997	0.9714	1.10566	0.9966	0.691613	0.9733	0.575596	0.9721	1.07473	0.9985	0.624975
0.35	0.55	0.45	0.9683	0.853613	0.8985	1.08226	0.9871	0.821135	0.9738	0.619644	0.9705	1.08201	0.9983	0.694271	0.9857	0.52267	0.9848	1.06522	0.9996	0.625585
0.35	0.55	0.55	0.9736	0.79104	0.9005	1.06836	0.9938	0.825324	0.9727	0.580776	0.9697	1.06925	0.9993	0.69532	0.9867	0.490617	0.9862	1.05846	0.9999	0.626824
0.35	0.55	0.65	0.9777	0.750915	0.9031	1.0643	0.9973	0.82762	0.974	0.558285	0.9706	1.06904	0.9997	0.695997	0.9898	0.473122	0.9897	1.0711	0.9999	0.627713
0.35	0.55	0.75	0.9798	0.715676	0.9082	1.04154	0.9983	0.828956	0.9748	0.533055	0.9721	1.04098	0.9997	0.696888	0.9919	0.455487	0.9918	1.0453	1	0.627336
0.35	0.55	0.85	0.9793	0.690149	0.9042	1.00983	0.9985	0.831295	0.9767	0.511017	0.9744	1.01187	1	0.697153	0.9926	0.446165	0.9921	1.01922	1	0.627436
0.35	0.55	0.95	0.9815	0.668904	0.909	0.978956	0.9992	0.832217	0.9783	0.49337	0.9756	0.97713	1	0.69718	0.9943	0.44231	0.9934	0.983334	1	0.628271
0.35	0.65	0.05	0.937956	1.22319	0.935479	1.192	0.811793	0.790376	0.96522	1.06733	0.980608	1.2049	0.827126	0.661223	0.949174	0.990486	0.915915	1.18373	0.834418	0.598016
0.35	0.65	0.15	0.962975	1.15554	0.945035	1.22175	0.891048	0.785007	0.976351	0.986294	0.989836	1.29307	0.937348	0.671537	0.980186	0.87358	0.982388	1.26585	0.964812	0.613423
0.35	0.65	0.25	0.967018	1.04208	0.926717	1.19042	0.952136	0.804188	0.9782	0.814761	0.9787	1.18456	0.988499	0.687708	0.9703	0.672339	0.9703	1.13483	0.9951	0.623579
0.35	0.65	0.35	0.9666	0.914278	0.9041	1.10863	0.9808	0.817175	0.9766	0.665595	0.9705	1.09871	0.998	0.691976	0.979	0.552987	0.979	1.07433	0.9996	0.626326
0.35	0.65	0.45	0.9741	0.813745	0.9002	1.07343	0.9923	0.824113	0.9714	0.590832	0.9668	1.07345	0.9986	0.694484	0.9852	0.50156	0.985	1.06799	0.9998	0.627099
0.35	0.65	0.55	0.9752	0.746553	0.9	1.05337	0.9968	0.827675	0.9777	0.551078	0.9758	1.06747	0.9996	0.69668	0.9892	0.466726	0.9887	1.068	1	0.627602
0.35	0.65	0.65	0.9809	0.705307	0.9103	1.04831	0.9986	0.83127	0.9781	0.528546	0.9765	1.05907	0.9997	0.696283	0.9928	0.448776	0.9924	1.06509	1	0.62793
0.35	0.65	0.75	0.9817	0.675417	0.9109	1.0305	0.9995	0.830985	0.9804	0.505772	0.9782	1.04184	1	0.696987	0.9936	0.4354	0.9934	1.04626	1	0.628221
0.35	0.65	0.85	0.9834	0.646638	0.92	1.0053	0.9995	0.831694	0.9814	0.481017	0.9795	1.00477	0.9999	0.696031	0.9961	0.429634	0.9958	1.02444	1	0.628514
0.35	0.65	0.95	0.9821	0.625673	0.9167	0.970652	0.9995	0.832352	0.9816	0.466358	0.9799	0.969468	1	0.697742	0.996	0.427151	0.9956	0.987262	1	0.627636
0.35	0.75	0.05	0.942967	1.19744	0.933875	1.17264	0.830012	0.79574	0.965573	1.03977	0.977504	1.18089	0.836864	0.664663	0.931382	0.962671	0.918618	1.16711	0.845936	0.600688
0.35	0.75	0.15	0.961627	1.12624	0.944734	1.20881	0.908063	0.791248	0.976751	0.957261	0.989432	1.28167	0.946275	0.673964	0.983483	0.846065	0.984985	1.2534	0.970314	0.614754
0.35	0.75	0.25	0.960645	1.01559	0.925796	1.17401	0.961581	0.808381	0.9816	0.794108	0.9836	1.16576	0.990399	0.689124	0.9762	0.649157	0.9764	1.13427	0.9963	0.623417
0.35	0.75	0.35	0.966197	0.883447	0.906791	1.09076	0.985188	0.819255	0.9737	0.645995	0.9679	1.08173	0.9978	0.69293	0.9824	0.533775	0.9815	1.06677	0.9995	0.626519
0.35	0.75	0.45	0.9725	0.78216	0.8973	1.05227	0.9951	0.825454	0.9761	0.568147	0.9724	1.05	0.9995	0.694974	0.9897	0.485138	0.9892	1.0599	0.9999	0.627105
0.35	0.75	0.55	0.9815	0.714433	0.9041	1.03542	0.9975	0.828705	0.9797	0.52964	0.9773	1.04609	0.9998	0.696212	0.9943	0.450401	0.9941	1.05598	0.9999	0.628237
0.35	0.75	0.65	0.9826	0.670851	0.9108	1.02428	0.9988	0.831914	0.9806	0.503886	0.9786	1.0373	0.9998	0.696348	0.9936	0.433105	0.9935	1.04998	1	0.628221
0.35	0.75	0.75	0.9845	0.640065	0.915	1.00066	0.9993	0.832125	0.984	0.48249	0.9831	1.03096	1	0.69759	0.9961	0.422229	0.9959	1.03943	1	0.628137
0.35	0.75	0.85	0.9834	0.61942	0.9216	0.981155	0.9998	0.833134	0.9849	0.46388	0.9836	0.998022	1	0.697762	0.9968	0.414446	0.9964	1.00388	1	0.629322
0.35	0.75	0.95	0.9852	0.602314	0.9256	0.957703	0.9998	0.83382	0.9879	0.451158	0.9865	0.955699	1	0.698016	0.9974	0.411421	0.9966	0.974309	1	0.628914
0.35	0.85	0.05	0.938173	1.17653	0.926166	1.15342	0.83442	0.796878	0.9637	1.01432	0.975137	1.15588	0.851808	0.667027	0.944354	0.937739	0.923878	1.13444	0.854154	0.597781
0.35	0.85	0.15	0.960954	1.10032	0.948459	1.1974	0.919776	0.794313	0.976356	0.932861	0.988128	1.24749	0.947651	0.674667	0.981393	0.824803	0.983894	1.23403	0.967535	0.612829
0.35	0.85	0.25	0.96224	0.985511	0.921875	1.1388	0.96603	0.809613	0.9793	0.779709	0.979	1.1441	0.991098	0.690019	0.9748	0.643778	0.9752	1.09677	0.9969	0.623896
0.35	0.85	0.35	0.9683	0.860774	0.9029	1.06265	0.989197	0.82071	0.9766	0.628769	0.969	1.04278	0.9985	0.693679	0.9816	0.522981	0.9809	1.04301	0.9996	0.626218
0.35	0.85	0.45	0.9805	0.760751	0.9004	1.0226	0.9963	0.826368	0.9774	0.551944	0.9721	1.01854	0.9997	0.696196	0.9899	0.472566	0.9894	1.03177	0.9999	0.626836
0.35	0.85	0.55	0.9799	0.693397	0.9058	1.01255	0.998	0.829647	0.9772	0.510234	0.9747	1.01193	1	0.696568	0.9934	0.441852	0.9929	1.02187	1	0.627947
0.35	0.85	0.65	0.9827	0.649841	0.9168	1.00108	0.9997	0.831628	0.9803	0.483853	0.9788	1.00442	1	0.69718	0.9948	0.427239	0.9945	1.02698	1	0.629073
0.35	0.85	0.75	0.9836	0.619662	0.9185	0.972777	0.9997	0.83351	0.9836	0.460769	0.9815	0.9888	1	0.697035	0.9956	0.41737	0.9954	1.01625	1	0.628634
0.35	0.85	0.85	0.9849	0.600958	0.9251	0.961072	1	0.835	0.9867	0.447335	0.9844	0.958023	1	0.697793	0.9958	0.404917	0.9947	0.987067	1	0.628473
0.35	0.85	0.95	0.9821	0.584497	0.9236	0.934565	1	0.834681	0.9872	0.439294	0.9855	0.927724	1	0.698346	0.9982	0.400159	0.9962	0.957959	1	0.628939
0.35	0.95	0.05	0.941765	1.15296	0.926692	1.13636	0.84759	0.798042	0.959835	0.992347	0.970095	1.1195	0.848922	0.665256	0.962317	0.925951	0.917262	1.10283	0.85393	0.600972
0.35	0.95	0.15	0.962193	1.06922	0.943185	1.15592	0.913133	0.792068	0.973531	0.91033	0.985709	1.21946	0.951202	0.67546	0.983879	0.822429	0.985882	1.1931	0.967803	0.614738
0.35	0.95	0.25	0.962187	0.959876	0.920662	1.11105	0.967784	0.8105	0.981296	0.764269	0.979196	1.10892	0.992897	0.689392	0.9759	0.654032	0.9766	1.06412	0.9977	0.624
0.35	0.95	0.35	0.970297	0.841368	0.90379	1.02313	0.990295	0.822233	0.9764	0.618756	0.9648	1.00933	0.9992	0.693934	0.9844	0.521541	0.9838	1.00263	0.9999	0.626171
0.35	0.95	0.45	0.9767	0.744707	0.9042	0.991065	0.9967	0.827894	0.9743	0.540675	0.9688	0.981215	0.9996	0.696092	0.99	0.468404	0.9893	0.993842	1	0.627023
0.35	0.95	0.55	0.9815	0.676928	0.9073	0.974655	0.999	0.831488	0.979	0.49538	0.9759	0.96789	1	0.696869	0.9941	0.439383	0.9933	0.985816	1	0.628374
0.35	0.95	0.65	0.9857	0.633423	0.9228	0.968509	0.9996	0.83278	0.9839	0.469137	0.9816	0.965906	1	0.697962	0.997	0.423357	0.9966	0.9919	1	0.628751
0.35	0.95	0.75	0.9822	0.608167	0.9204	0.957538	0.9996	0.83388	0.9868	0.450207	0.9847	0.95641	1	0.698177	0.9969	0.414855	0.9961	0.982888	1	0.628737
0.35	0.95	0.85	0.9805	0.588006	0.9241	0.937606	1	0.835162	0.987	0.440658	0.9842	0.933588	1	0.6984	0.9982	0.401818	0.996	0.961219	1	0.628389
0.35	0.95	0.95	0.9846	0.57253	0.9332	0.907004	0.9999	0.835409	0.9876	0.430576	0.9849	0.907481	0.9999	0.698507	0.9985	0.393376	0.9934	0.931291	1	0.629415
0.45	0.05	0.05	0.965717	1.56532	0.836038	1.36744	0.55688	0.701323	0.973437	1.44627	0.905587	1.42518	0.51807	0.578095	0.921842	1.37408	0.927237	1.35944	0.490512	0.521486
0.45	0.05	0.15	0.948805	1.46248	0.873427	1.28893	0.62386	0.715935	0.947205	1.33606	0.947081	1.33268	0.617426	0.591266	0.958828	1.24433	0.970923	1.26408	0.614844	0.533684
0.45	0.05	0.25	0.943428	1.36869	0.908507	1.23637	0.684016	0.732745	0.946834	1.2162	0.965547	1.24789	0.686463	0.605866	0.961875	1.1148	0.976565	1.18283	0.69838	0.539364
0.45	0.05	0.35	0.944727	1.2937	0.92094	1.19805	0.719547	0.742927	0.95191	1.12472	0.974327	1.2041	0.746062	0.610905	0.969089	1.03796	0.98087	1.1601	0.74905	0.546187
0.45	0.05	0.45	0.943923	1.23592	0.923757	1.17654	0.752003	0.745127	0.957368	1.07741	0.975586	1.18621	0.764228	0.616204	0.971479	0.986502	0.977674	1.1389	0.78025	0.549196
0.45	0.05	0.55	0.944529	1.20439	0.925258	1.169	0.779548	0.755288	0.963393	1.04512	0.975637	1.17432	0.793729	0.62262	0.969573	0.956336	0.974586	1.1443	0.798748	0.550773
0.45	0.05	0.65	0.947587	1.1793	0.922768	1.16216	0.794872	0.758362	0.96635	1.01512	0.975607	1.1621	0.815843	0.624625	0.975487	0.934165	0.977705	1.13691	0.80935	0.553736
0.45	0.05	0.75	0.945786	1.14852	0.922591	1.14132	0.80541	0.760861	0.972153	0.987071	0.977126	1.14965	0.825262	0.620848	0.976399	0.916976	0.976165	1.13259	0.824884	0.55502
0.45	0.05	0.85	0.94635	1.1298	0.913557	1.13025	0.819627	0.7614	0.96771	0.96657	0.969945	1.12536	0.828237	0.625781	0.975647	0.897698	0.975296	1.10366	0.829978	0.558018
0.45	0.05	0.95	0.947895	1.11185	0.911074	1.10666	0.828453	0.764954	0.965303	0.954065	0.966671	1.08115	0.834548	0.623616	0.974098	0.873755	0.971988	1.06167	0.831925	0.556245
0.45	0.15	0.05	0.949331	1.46485	0.877455	1.29033	0.616733	0.719507	0.948076	1.33556	0.949962	1.33416	0.616664	0.591719	0.962191	1.23802	0.97378	1.2582	0.6246	0.532351
0.45	0.15	0.15	0.971592	1.35882	0.898898	1.24123	0.718399	0.709257	0.949656	1.25341	0.957238	1.29854	0.745554	0.592026	0.973046	1.18533	0.978457	1.29962	0.774032	0.537883
0.45	0.15	0.25	0.965333	1.26865	0.900398	1.21265	0.781319	0.718602	0.9531	1.14778	0.965479	1.28371	0.824979	0.601608	0.973979	1.06046	0.981785	1.2915	0.864315	0.551524
0.45	0.15	0.35	0.959992	1.19105	0.913956	1.19782	0.826443	0.719673	0.963318	1.05452	0.976318	1.28323	0.87532	0.608725	0.97237	0.951347	0.980278	1.28096	0.907655	0.556661
0.45	0.15	0.45	0.963547	1.15194	0.922498	1.19719	0.850166	0.724544	0.966586	0.998907	0.980576	1.29454	0.895377	0.611511	0.974592	0.88104	0.977693	1.28816	0.9231	0.555128
0.45	0.15	0.55	0.960577	1.10365	0.927533	1.19126	0.863646	0.724536	0.972927	0.962585	0.983696	1.30787	0.914434	0.612985	0.981682	0.851321	0.98018	1.30669	0.938769	0.557823
0.45	0.15	0.65	0.965561	1.07463	0.932901	1.20009	0.884969	0.728881	0.977373	0.935867	0.985821	1.31282	0.923187	0.61492	0.981687	0.828644	0.983689	1.31445	0.945584	0.558754
0.45	0.15	0.75	0.96292	1.04909	0.937435	1.19566	0.888755	0.729578	0.977042	0.903537	0.982781	1.2988	0.925756	0.614127	0.983776	0.808663	0.985578	1.31013	0.948592	0.55823
0.45	0.15	0.85	0.960601	1.021	0.934578	1.17318	0.894317	0.73033	0.978287	0.877245	0.984318	1.27772	0.931705	0.615798	0.980785	0.790329	0.984187	1.27325	0.951879	0.560008
0.45	0.15	0.95	0.96294	0.999248	0.934936	1.15061	0.896043	0.730019	0.972043	0.861414	0.980591	1.24286	0.927288	0.614301	0.983584	0.777339	0.985686	1.23003	0.949899	0.559481
0.45	0.25	0.05	0.943819	1.36245	0.907555	1.23137	0.692015	0.736273	0.95027	1.20224	0.966219	1.2369	0.692088	0.604815	0.964826	1.10894	0.980666	1.18361	0.694181	0.542005
0.45	0.25	0.15	0.962835	1.259	0.900929	1.20427	0.778868	0.710549	0.955173	1.1578	0.968168	1.28618	0.828271	0.605063	0.974482	1.05171	0.981287	1.29195	0.864786	0.551802
0.45	0.25	0.25	0.956819	1.17396	0.895662	1.19741	0.842398	0.720055	0.964396	1.03274	0.977298	1.26575	0.91246	0.619	0.9812	0.882329	0.9857	1.22735	0.942394	0.56367
0.45	0.25	0.35	0.957698	1.10005	0.907077	1.17647	0.883868	0.727457	0.9715	0.909899	0.9785	1.21714	0.948974	0.623983	0.9769	0.763692	0.9785	1.16647	0.9727	0.567674
0.45	0.25	0.45	0.956483	1.04914	0.908453	1.17123	0.909323	0.731683	0.975598	0.846605	0.980098	1.2121	0.964582	0.627287	0.9759	0.709804	0.9708	1.16745	0.9838	0.569175
0.45	0.25	0.55	0.955602	1.00945	0.914111	1.18722	0.929086	0.7381	0.9794	0.81109	0.9824	1.21339	0.975995	0.629383	0.9776	0.684623	0.9706	1.16236	0.9878	0.569764
0.45	0.25	0.65	0.960605	0.976313	0.92091	1.18095	0.938949	0.738785	0.9817	0.783321	0.9831	1.20803	0.981691	0.63076	0.9762	0.66057	0.9734	1.15854	0.9908	0.570336
0.45	0.25	0.75	0.960393	0.947827	0.923694	1.1658	0.950451	0.742083	0.98	0.760038	0.9818	1.18703	0.982995	0.632445	0.9776	0.63617	0.9785	1.16459	0.9919	0.570929
0.45	0.25	0.85	0.96071	0.920389	0.928536	1.13726	0.952939	0.744233	0.9771	0.735415	0.9784	1.15958	0.98369	0.630886	0.9771	0.623895	0.9783	1.11996	0.993699	0.570668
0.45	0.25	0.95	0.962406	0.898822	0.927218	1.10864	0.959588	0.74707	0.976398	0.721516	0.978398	1.11173	0.984392	0.631272	0.9795	0.62953	0.9805	1.06548	0.9953	0.571636
0.45	0.35	0.05	0.937466	1.29126	0.923478	1.19219	0.727928	0.745442	0.958894	1.1215	0.975065	1.19467	0.74577	0.612469	0.966784	1.03979	0.978052	1.16297	0.748023	0.55061
0.45	0.35	0.15	0.959858	1.19169	0.912626	1.1924	0.822588	0.720475	0.96952	1.06512	0.978171	1.28503	0.872684	0.606161	0.971769	0.941941	0.977776	1.28066	0.9077	0.555064
0.45	0.35	0.25	0.953188	1.09506	0.902265	1.1802	0.884414	0.728326	0.972697	0.92089	0.977898	1.22698	0.947468	0.624488	0.9794	0.76721	0.9822	1.18451	0.9702	0.567063
0.45	0.35	0.35	0.9569	1.01407	0.9025	1.14666	0.928291	0.74032	0.979	0.788648	0.9767	1.13739	0.9778	0.631281	0.9743	0.651893	0.9747	1.12084	0.9886	0.570801
0.45	0.35	0.45	0.962996	0.952625	0.906591	1.13279	0.952672	0.746021	0.9784	0.713992	0.9733	1.12378	0.9888	0.634453	0.975	0.599479	0.974	1.08513	0.9957	0.573211
0.45	0.35	0.55	0.965493	0.907131	0.907682	1.12702	0.96244	0.747267	0.9755	0.674691	0.9715	1.10738	0.9938	0.635807	0.9824	0.565404	0.9803	1.07399	0.9978	0.573811
0.45	0.35	0.65	0.9654	0.871321	0.9082	1.11017	0.971775	0.751614	0.9738	0.648371	0.9716	1.09803	0.9938	0.63642	0.984	0.546002	0.9827	1.07537	0.9993	0.574681
0.45	0.35	0.75	0.9682	0.842419	0.9114	1.08513	0.977689	0.755475	0.9731	0.623502	0.9724	1.07197	0.9967	0.635834	0.9867	0.518241	0.9857	1.05627	0.999	0.574338
0.45	0.35	0.85	0.967894	0.819335	0.911382	1.05404	0.982281	0.758082	0.9732	0.606015	0.9707	1.03115	0.9979	0.637897	0.9875	0.500704	0.9873	1.02616	0.9992	0.574913
0.45	0.35	0.95	0.9714	0.799955	0.9129	1.00509	0.985093	0.758012	0.9732	0.588533	0.9725	0.974642	0.9975	0.637471	0.9883	0.500282	0.9882	0.9757	0.9993	0.574596
0.45	0.45	0.05	0.940465	1.24393	0.926715	1.17526	0.753405	0.750439	0.964805	1.07621	0.980586	1.17986	0.781933	0.616663	0.967655	0.992361	0.975946	1.15511	0.775908	0.549855
0.45	0.45	0.15	0.96492	1.14924	0.929004	1.1999	0.854806	0.727746	0.971593	1.00134	0.980457	1.29249	0.901306	0.613388	0.973073	0.876491	0.977778	1.29066	0.928708	0.557583
0.45	0.45	0.25	0.9565	1.04387	0.911196	1.17908	0.911884	0.733947	0.979998	0.848933	0.981798	1.21813	0.969785	0.629026	0.973	0.704906	0.9717	1.16	0.9811	0.568796
0.45	0.45	0.35	0.9622	0.944598	0.9044	1.13072	0.951097	0.743289	0.9748	0.710226	0.9711	1.12136	0.9878	0.634635	0.9742	0.591082	0.9727	1.09138	0.9948	0.571933
0.45	0.45	0.45	0.9656	0.880266	0.9035	1.10139	0.9701	0.753437	0.9738	0.637146	0.97	1.08356	0.9952	0.638405	0.9801	0.537608	0.9797	1.07508	0.9986	0.575581
0.45	0.45	0.55	0.9729	0.823117	0.9026	1.08672	0.983498	0.757186	0.9746	0.599268	0.972	1.07706	0.9978	0.639265	0.9868	0.50356	0.9866	1.05717	0.9994	0.574895
0.45	0.45	0.65	0.9774	0.78589	0.9078	1.07255	0.9905	0.761448	0.9738	0.577992	0.9705	1.06946	0.999	0.638735	0.9887	0.484528	0.9886	1.05673	0.9999	0.575301
0.45	0.45	0.75	0.9776	0.750703	0.9091	1.03419	0.9911	0.761942	0.9774	0.551229	0.9752	1.03871	0.9993	0.639615	0.9908	0.463393	0.9905	1.0501	1	0.576101
0.45	0.45	0.85	0.9797	0.730361	0.9081	1.00356	0.9959	0.765842	0.98	0.529681	0.9782	0.991711	0.9994	0.64047	0.9926	0.444076	0.9921	1.00342	0.9996	0.575995
0.45	0.45	0.95	0.9815	0.71134	0.9155	0.9594	0.9963	0.765388	0.9814	0.516238	0.9801	0.934242	0.9998	0.640775	0.9931	0.442389	0.9925	0.960745	1	0.576545
0.45	0.55	0.05	0.94328	1.20668	0.926291	1.1655	0.775372	0.752292	0.966787	1.04041	0.976402	1.17416	0.795107	0.61706	0.971953	0.96182	0.974758	1.14835	0.802144	0.552497
0.45	0.55	0.15	0.961787	1.10937	0.928586	1.1985	0.871107	0.726839	0.975764	0.956181	0.985418	1.30475	0.913371	0.614741	0.979774	0.85013	0.983178	1.30421	0.939373	0.557942
0.45	0.55	0.25	0.957703	1.00541	0.912599	1.18221	0.927018	0.736973	0.98	0.800787	0.9825	1.2114	0.977993	0.630541	0.9737	0.674998	0.9733	1.16188	0.9872	0.570296
0.45	0.55	0.35	0.965497	0.899014	0.910491	1.12467	0.964854	0.749458	0.9764	0.663907	0.9717	1.10993	0.9916	0.634732	0.9834	0.561307	0.9821	1.07754	0.997	0.57341
0.45	0.55	0.45	0.9725	0.820081	0.904	1.08564	0.982898	0.757898	0.9751	0.591954	0.9718	1.07445	0.9979	0.638887	0.9848	0.500086	0.9845	1.05574	0.999	0.575494
0.45	0.55	0.55	0.9769	0.762324	0.9109	1.06352	0.9915	0.762295	0.9792	0.556121	0.9778	1.05569	0.9992	0.639205	0.9893	0.468999	0.9892	1.04512	0.9999	0.575954
0.45	0.55	0.65	0.9765	0.71781	0.9148	1.04301	0.9959	0.764971	0.9805	0.534023	0.9797	1.04349	0.9994	0.640404	0.9941	0.451518	0.994	1.04204	0.9999	0.576724
0.45	0.55	0.75	0.9758	0.685482	0.9158	1.01425	0.9969	0.764415	0.9843	0.511759	0.9826	1.02733	0.9999	0.641538	0.9963	0.441613	0.9961	1.04381	1	0.576707
0.45	0.55	0.85	0.9795	0.658764	0.9209	0.977858	0.9989	0.768954	0.9848	0.486173	0.9835	0.980536	0.9999	0.64097	0.9964	0.430414	0.995	0.999711	0.9999	0.576554
0.45	0.55	0.95	0.9844	0.64236	0.9311	0.938835	0.9988	0.769035	0.9849	0.467448	0.984	0.919761	1	0.640964	0.9966	0.423509	0.9956	0.949295	1	0.576561
0.45	0.65	0.05	0.9468	1.17532	0.927542	1.1491	0.799938	0.755649	0.967481	1.01099	0.977822	1.16099	0.809413	0.621939	0.972644	0.936264	0.975216	1.14056	0.806492	0.550944
0.45	0.65	0.15	0.961178	1.07662	0.92933	1.19753	0.876395	0.727628	0.976735	0.9239	0.984591	1.30434	0.922237	0.613999	0.98279	0.833786	0.985491	1.30502	0.947252	0.560436
0.45	0.65	0.25	0.959218	0.980372	0.916834	1.18315	0.939986	0.739641	0.9795	0.771514	0.9802	1.20543	0.979292	0.632002	0.9768	0.656067	0.9777	1.16993	0.9923	0.570391
0.45	0.65	0.35	0.964793	0.867974	0.907381	1.11028	0.970476	0.754176	0.9746	0.637053	0.9721	1.10655	0.9954	0.636257	0.9862	0.538363	0.9858	1.07406	0.9991	0.574078
0.45	0.65	0.45	0.9727	0.779453	0.904	1.0646	0.989399	0.762767	0.9769	0.559987	0.9744	1.05718	0.9992	0.63893	0.9898	0.476477	0.9896	1.06226	0.9996	0.57531
0.45	0.65	0.55	0.9759	0.720013	0.9121	1.0534	0.9949	0.76289	0.9792	0.523814	0.978	1.05566	0.9995	0.640067	0.9939	0.441674	0.9938	1.04758	1	0.575429
0.45	0.65	0.65	0.9733	0.675997	0.9207	1.04085	0.9982	0.766421	0.9846	0.503566	0.9837	1.05013	0.9999	0.641657	0.996	0.430539	0.9958	1.04826	1	0.576799
0.45	0.65	0.75	0.975	0.643741	0.9273	1.00964	0.9987	0.768713	0.9869	0.481117	0.9858	1.02861	0.9999	0.641493	0.9968	0.423938	0.9965	1.04066	1	0.576656
0.45	0.65	0.85	0.9804	0.615702	0.9369	0.968912	0.9996	0.769846	0.9905	0.453677	0.9892	0.960338	1	0.641783	0.998	0.414893	0.9965	0.995561	1	0.577336
0.45	0.65	0.95	0.9846	0.593697	0.9376	0.926065	0.9996	0.770478	0.9907	0.43532	0.9898	0.918784	1	0.642063	0.9988	0.408222	0.9929	0.947993	1	0.577523
0.45	0.75	0.05	0.947138	1.15151	0.91859	1.14604	0.809379	0.759755	0.964653	0.994554	0.971351	1.16323	0.824098	0.628662	0.976154	0.91697	0.977211	1.12942	0.82585	0.554872
0.45	0.75	0.15	0.966416	1.05583	0.932311	1.20341	0.893638	0.731209	0.977782	0.898194	0.983814	1.29816	0.925767	0.614809	0.984488	0.811284	0.98709	1.30244	0.950075	0.559252
0.45	0.75	0.25	0.957715	0.93978	0.917034	1.15223	0.943747	0.741171	0.979	0.751257	0.9808	1.19544	0.9819	0.631036	0.9777	0.633427	0.9797	1.15266	0.9921	0.57134
0.45	0.75	0.35	0.9713	0.83876	0.9112	1.08528	0.978983	0.754362	0.9742	0.61802	0.973	1.07772	0.997	0.637109	0.9885	0.516973	0.9882	1.06914	0.9993	0.574131
0.45	0.75	0.45	0.9785	0.749924	0.9079	1.03954	0.9944	0.763736	0.9766	0.541154	0.975	1.03751	0.9994	0.640182	0.9929	0.458552	0.9923	1.04782	0.9997	0.575939
0.45	0.75	0.55	0.9782	0.68814	0.9193	1.02547	0.9974	0.766185	0.983	0.499357	0.9826	1.02125	0.9998	0.641788	0.9958	0.425618	0.9955	1.04655	0.9999	0.577023
0.45	0.75	0.65	0.9764	0.645516	0.9334	1.01317	0.9991	0.771036	0.9857	0.475682	0.9844	1.0269	0.9999	0.641129	0.9977	0.414146	0.9974	1.04028	1	0.576403
0.45	0.75	0.75	0.977	0.611323	0.9368	0.978374	0.9997	0.770763	0.9916	0.456951	0.991	1.01069	1	0.642394	0.9982	0.408806	0.9979	1.02939	1	0.577398
0.45	0.75	0.85	0.9802	0.585058	0.9397	0.942632	0.9998	0.770892	0.9914	0.435849	0.99	0.956806	1	0.642852	0.9985	0.40018	0.9955	0.985719	1	0.57758
0.45	0.75	0.95	0.9872	0.562076	0.9494	0.899487	0.9998	0.772439	0.9918	0.417614	0.9908	0.901949	1	0.642942	0.9993	0.394497	0.9923	0.939315	1	0.577307
0.45	0.85	0.05	0.944847	1.13022	0.913508	1.12635	0.817519	0.762587	0.964449	0.963041	0.967411	1.1197	0.833378	0.623804	0.973908	0.897118	0.973326	1.10688	0.837498	0.558107
0.45	0.85	0.15	0.96397	1.02446	0.927731	1.16212	0.890348	0.728622	0.97698	0.874087	0.982006	1.26906	0.931369	0.61508	0.983679	0.792354	0.986282	1.29386	0.952769	0.559072
0.45	0.85	0.25	0.964944	0.918204	0.922075	1.13307	0.95496	0.744667	0.977898	0.738463	0.976798	1.15473	0.98409	0.632435	0.9804	0.622755	0.9814	1.11632	0.9948	0.571604
0.45	0.85	0.35	0.971297	0.815047	0.909091	1.05208	0.984192	0.758615	0.9749	0.603902	0.972	1.02142	0.9969	0.63853	0.985	0.503635	0.9852	1.02656	0.9991	0.57383
0.45	0.85	0.45	0.9772	0.726963	0.9101	1.00786	0.993099	0.763865	0.9782	0.526686	0.9765	0.99549	0.9993	0.639793	0.9938	0.448343	0.993	1.01058	0.9998	0.57645
0.45	0.85	0.55	0.9809	0.660246	0.9238	0.975903	0.9989	0.76755	0.9849	0.485189	0.9833	0.978529	1	0.641354	0.9967	0.420385	0.996	1.01424	1	0.576414
0.45	0.85	0.65	0.9784	0.62077	0.932	0.970127	0.9994	0.771399	0.9882	0.456553	0.9867	0.976552	0.9999	0.642017	0.998	0.404546	0.996	1.00424	1	0.57662
0.45	0.85	0.75	0.9751	0.585137	0.9401	0.936533	0.9996	0.770842	0.9902	0.435377	0.9891	0.947983	1	0.642725	0.9991	0.398382	0.997	0.987909	1	0.57757
0.45	0.85	0.85	0.9788	0.561853	0.9414	0.901446	0.9998	0.771993	0.9938	0.420053	0.9914	0.917835	1	0.643129	0.9987	0.387578	0.9942	0.96503	1	0.577845
0.45	0.85	0.95	0.986	0.541824	0.9497	0.879931	0.9999	0.773551	0.9943	0.406305	0.9926	0.870784	1	0.643444	0.9987	0.379276	0.9905	0.918576	1	0.5777
0.45	0.95	0.05	0.944904	1.11162	0.912534	1.10485	0.832473	0.764939	0.962196	0.954405	0.963188	1.09407	0.83041	0.62764	0.971742	0.882985	0.969407	1.06579	0.83053	0.55615
0.45	0.95	0.15	0.971796	0.9964	0.936437	1.14929	0.905042	0.732044	0.976536	0.855205	0.983182	1.22851	0.934547	0.615021	0.983387	0.783596	0.986189	1.23452	0.954902	0.559796
0.45	0.95	0.25	0.96833	0.894375	0.923732	1.09971	0.9551	0.743948	0.978298	0.725758	0.979398	1.10451	0.986995	0.631959	0.9809	0.636688	0.9822	1.07651	0.9938	0.571631
0.45	0.95	0.35	0.9747	0.793405	0.9129	1.00813	0.985394	0.756629	0.9775	0.59238	0.9759	0.966291	0.997	0.637537	0.989	0.50475	0.9894	0.97387	0.9992	0.574416
0.45	0.95	0.45	0.9817	0.710784	0.9162	0.958187	0.9961	0.766612	0.9781	0.516997	0.9758	0.93788	0.9996	0.639462	0.9947	0.445471	0.9946	0.959991	0.9999	0.576095
0.45	0.95	0.55	0.9802	0.643489	0.9221	0.932422	0.9988	0.769981	0.987	0.473288	0.9846	0.921972	0.9999	0.641382	0.9972	0.420303	0.9951	0.957911	1	0.576224
0.45	0.95	0.65	0.9802	0.598783	0.9355	0.920428	0.9997	0.769722	0.9899	0.445804	0.9885	0.91873	1	0.641817	0.9978	0.40481	0.9926	0.95642	1	0.576939
0.45	0.95	0.75	0.9808	0.571002	0.9412	0.90056	0.9998	0.773525	0.9939	0.422845	0.9925	0.904521	1	0.643061	0.9991	0.398821	0.9909	0.941942	1	0.577253
0.45	0.95	0.85	0.9836	0.551251	0.9519	0.883142	1	0.774293	0.9948	0.409358	0.9929	0.87186	1	0.643068	0.9991	0.381158	0.9915	0.914927	1	0.577339
0.45	0.95	0.95	0.9859	0.53166	0.9513	0.845859	1	0.775549	0.995	0.399848	0.9919	0.825516	1	0.643214	0.9978	0.359609	0.9904	0.872815	1	0.577949
0.55	0.05	0.05	0.958599	1.55268	0.858288	1.34997	0.517477	0.693372	0.915847	1.42621	0.920553	1.40286	0.479113	0.564415	0.91786	1.34897	0.924169	1.33422	0.469926	0.50815
0.55	0.05	0.15	0.952199	1.44169	0.905816	1.26449	0.597473	0.702783	0.952607	1.2866	0.963582	1.28383	0.599185	0.559826	0.956065	1.18857	0.969736	1.20721	0.595754	0.503243
0.55	0.05	0.25	0.947899	1.33489	0.918601	1.1943	0.652159	0.712518	0.955506	1.15149	0.971485	1.18298	0.676335	0.567664	0.971292	1.05131	0.980044	1.12254	0.681483	0.503402
0.55	0.05	0.35	0.945318	1.24896	0.916655	1.14786	0.702843	0.709534	0.958302	1.06443	0.974808	1.14076	0.70646	0.57187	0.970797	0.975595	0.975102	1.10443	0.717801	0.50676
0.55	0.05	0.45	0.94608	1.19172	0.915111	1.13974	0.72888	0.715228	0.964058	1.01885	0.973668	1.13656	0.745944	0.573608	0.971677	0.926351	0.973651	1.09107	0.747804	0.506523
0.55	0.05	0.55	0.942172	1.15887	0.908889	1.13151	0.747811	0.723101	0.970202	0.983782	0.975335	1.12954	0.771372	0.575103	0.969124	0.899284	0.969007	1.09637	0.761019	0.506759
0.55	0.05	0.65	0.948718	1.12556	0.911359	1.12501	0.770523	0.718048	0.971361	0.960264	0.974213	1.12192	0.776767	0.575347	0.972258	0.879989	0.970495	1.10095	0.782677	0.505689
0.55	0.05	0.75	0.947593	1.09622	0.902634	1.10538	0.77831	0.715206	0.972509	0.937099	0.967409	1.11109	0.786862	0.578559	0.971948	0.869729	0.967019	1.09276	0.787958	0.50843
0.55	0.05	0.85	0.952107	1.07607	0.903941	1.08733	0.791188	0.718157	0.967823	0.914663	0.959935	1.0779	0.793466	0.577286	0.9733	0.854718	0.969301	1.06941	0.797881	0.510503
0.55	0.05	0.95	0.951334	1.06327	0.899918	1.07531	0.795472	0.717277	0.969136	0.907641	0.961852	1.05571	0.806546	0.582096	0.974678	0.831381	0.967292	1.0148	0.803872	0.507906
0.55	0.15	0.05	0.948164	1.44243	0.901412	1.25883	0.59942	0.698251	0.952209	1.29146	0.961543	1.28701	0.584211	0.561195	0.953052	1.18245	0.967731	1.20289	0.600195	0.501937
0.55	0.15	0.15	0.977516	1.30496	0.923576	1.17684	0.697141	0.669124	0.970639	1.15769	0.975195	1.21023	0.721564	0.53176	0.963888	1.0901	0.968703	1.22681	0.744632	0.482882
0.55	0.15	0.25	0.977694	1.18364	0.903794	1.13259	0.75907	0.657353	0.961581	1.05924	0.966308	1.21638	0.800315	0.537877	0.967664	0.969118	0.970468	1.24913	0.82695	0.484002
0.55	0.15	0.35	0.977644	1.10609	0.906416	1.13627	0.80794	0.658005	0.969895	0.968538	0.974023	1.23034	0.842917	0.543253	0.966166	0.874608	0.969169	1.27518	0.876303	0.487084
0.55	0.15	0.45	0.971039	1.05232	0.902073	1.13422	0.829648	0.657128	0.973417	0.913326	0.975531	1.25032	0.866204	0.541246	0.969175	0.815671	0.971177	1.28314	0.891577	0.486697
0.55	0.15	0.55	0.970585	1.02159	0.909043	1.15102	0.84919	0.656506	0.966975	0.88213	0.969895	1.27677	0.881799	0.540509	0.974775	0.78772	0.977177	1.30577	0.910353	0.489571
0.55	0.15	0.65	0.970325	0.98935	0.919721	1.16642	0.86826	0.657913	0.969124	0.855098	0.973046	1.28249	0.89433	0.543693	0.976884	0.762846	0.978085	1.31803	0.919307	0.490357
0.55	0.15	0.75	0.96057	0.960556	0.908968	1.15192	0.862792	0.657259	0.973517	0.829553	0.97241	1.27655	0.904456	0.543094	0.981578	0.742473	0.981878	1.31586	0.919619	0.490111
0.55	0.15	0.85	0.964308	0.933529	0.916545	1.13368	0.882651	0.658905	0.973748	0.804826	0.970931	1.24937	0.902164	0.541642	0.984392	0.72965	0.984992	1.29869	0.925028	0.490298
0.55	0.15	0.95	0.96584	0.90576	0.914914	1.09708	0.882326	0.65253	0.97173	0.791326	0.968913	1.21522	0.907172	0.543462	0.982991	0.718408	0.983392	1.24503	0.921569	0.487718
0.55	0.25	0.05	0.946762	1.32933	0.915752	1.18513	0.649633	0.701267	0.9565	1.14919	0.972284	1.18571	0.679489	0.567529	0.968321	1.04351	0.979967	1.12205	0.667513	0.504031
0.55	0.25	0.15	0.980013	1.18551	0.905923	1.13941	0.7681	0.662763	0.963437	1.05719	0.967365	1.20698	0.800359	0.537218	0.971369	0.949507	0.973271	1.24976	0.835947	0.485423
0.55	0.25	0.25	0.972959	1.06418	0.883293	1.12256	0.824142	0.650418	0.9615	0.939813	0.9645	1.22372	0.881139	0.543223	0.979	0.807696	0.9813	1.22939	0.918578	0.494942
0.55	0.25	0.35	0.96906	1.00031	0.884049	1.13369	0.869597	0.653095	0.969997	0.845251	0.972297	1.22754	0.924334	0.551527	0.9769	0.7201	0.981	1.19568	0.9529	0.498555
0.55	0.25	0.45	0.96356	0.947222	0.89118	1.14578	0.883654	0.650558	0.9761	0.780185	0.9778	1.22112	0.951871	0.554932	0.9746	0.669958	0.9771	1.18217	0.971197	0.501789
0.55	0.25	0.55	0.963398	0.926681	0.901524	1.15461	0.90776	0.659534	0.9769	0.750953	0.983	1.2229	0.96175	0.556222	0.9721	0.639537	0.9759	1.18912	0.973797	0.502055
0.55	0.25	0.65	0.962684	0.886839	0.910523	1.16151	0.915966	0.656778	0.9708	0.723131	0.9803	1.20458	0.969779	0.557919	0.9779	0.624234	0.981	1.19159	0.9833	0.502947
0.55	0.25	0.75	0.95939	0.857808	0.905244	1.13341	0.924885	0.656411	0.9752	0.706563	0.9783	1.21085	0.97088	0.558474	0.9833	0.60302	0.9841	1.17108	0.985997	0.503848
0.55	0.25	0.85	0.960116	0.833404	0.908708	1.11409	0.934619	0.661038	0.9762	0.684291	0.9757	1.15666	0.97088	0.557726	0.9838	0.589592	0.9846	1.13666	0.986297	0.504553
0.55	0.25	0.95	0.963788	0.806811	0.919751	1.06452	0.937328	0.660413	0.9799	0.666913	0.9766	1.09813	0.97518	0.558221	0.983	0.591489	0.9852	1.07049	0.9865	0.504243
0.55	0.35	0.05	0.947282	1.24766	0.924747	1.15543	0.703174	0.714523	0.961204	1.06553	0.976498	1.14352	0.722525	0.572043	0.967622	0.970649	0.975192	1.10217	0.716715	0.50655
0.55	0.35	0.15	0.971676	1.10682	0.895137	1.13186	0.802988	0.659023	0.96533	0.975787	0.968958	1.23219	0.852076	0.540035	0.968556	0.868004	0.972562	1.26334	0.874164	0.488715
0.55	0.35	0.25	0.968794	0.996027	0.881196	1.13704	0.86068	0.647586	0.9678	0.853688	0.9707	1.21663	0.924842	0.551795	0.9795	0.721327	0.9825	1.18744	0.9517	0.499192
0.55	0.35	0.35	0.957692	0.92164	0.880376	1.11837	0.892897	0.652988	0.974	0.741431	0.9734	1.15559	0.963696	0.557103	0.9786	0.626422	0.98	1.13234	0.9816	0.505938
0.55	0.35	0.45	0.9646	0.877603	0.897	1.12217	0.931711	0.663168	0.9803	0.675457	0.9788	1.13782	0.9816	0.563345	0.9812	0.569441	0.9827	1.09708	0.9892	0.505152
0.55	0.35	0.55	0.9653	0.835996	0.9064	1.11505	0.946751	0.666137	0.9793	0.640691	0.9783	1.12305	0.9891	0.565323	0.9885	0.538744	0.9887	1.08376	0.9954	0.50703
0.55	0.35	0.65	0.9671	0.805481	0.914	1.09498	0.957865	0.669401	0.9724	0.613342	0.9768	1.10533	0.9904	0.564388	0.9886	0.51699	0.9886	1.07394	0.9958	0.506843
0.55	0.35	0.75	0.969997	0.777707	0.913891	1.06619	0.96652	0.674251	0.9793	0.589968	0.9817	1.07257	0.992899	0.565191	0.9905	0.495775	0.9909	1.0645	0.9973	0.508338
0.55	0.35	0.85	0.975	0.74927	0.9208	1.03923	0.971858	0.672572	0.9811	0.571474	0.9815	1.00484	0.9935	0.565206	0.9915	0.478196	0.991	1.02919	0.9984	0.508653
0.55	0.35	0.95	0.9758	0.733378	0.9273	0.985159	0.976181	0.674944	0.9823	0.561837	0.9826	0.953084	0.9956	0.565443	0.9942	0.481569	0.9927	0.952615	0.9986	0.5084
0.55	0.45	0.05	0.948899	1.19423	0.913724	1.14078	0.727005	0.711188	0.965045	1.01926	0.974624	1.13399	0.743677	0.575151	0.968841	0.933251	0.970592	1.10846	0.750065	0.50589
0.55	0.45	0.15	0.966246	1.05911	0.902907	1.14341	0.826362	0.656024	0.961798	0.921085	0.965628	1.25457	0.872062	0.540309	0.97017	0.805556	0.972072	1.27837	0.896838	0.488729
0.55	0.45	0.25	0.960317	0.956684	0.888165	1.15309	0.88485	0.657599	0.974297	0.792801	0.975098	1.23018	0.951161	0.55654	0.9702	0.672406	0.973	1.18781	0.967	0.501996
0.55	0.45	0.35	0.9617	0.871861	0.8992	1.12429	0.929992	0.661847	0.9748	0.678637	0.9722	1.13358	0.978	0.56165	0.981	0.572735	0.9821	1.08644	0.9903	0.506666
0.55	0.45	0.45	0.9682	0.816903	0.9086	1.09755	0.957658	0.670483	0.9786	0.607867	0.974	1.09144	0.9903	0.564558	0.9854	0.518937	0.9859	1.08596	0.9959	0.508337
0.55	0.45	0.55	0.9671	0.772448	0.9073	1.07844	0.969385	0.674705	0.9805	0.571549	0.9778	1.07245	0.9942	0.567059	0.9912	0.482343	0.9915	1.05737	0.9988	0.508994
0.55	0.45	0.65	0.9712	0.734385	0.9144	1.05454	0.9791	0.678671	0.9819	0.546124	0.9819	1.04554	0.9983	0.567317	0.994	0.457656	0.9939	1.03625	0.9988	0.509476
0.55	0.45	0.75	0.9768	0.70532	0.9328	1.03338	0.987599	0.681578	0.9854	0.522096	0.9856	1.03268	0.9987	0.568255	0.9968	0.440197	0.9964	1.03923	0.9997	0.510289
0.55	0.45	0.85	0.9799	0.679048	0.9322	0.992682	0.9917	0.682455	0.9882	0.497708	0.9882	0.963718	0.9984	0.568394	0.9972	0.423841	0.9957	0.989032	0.9999	0.510372
0.55	0.45	0.95	0.9818	0.664081	0.937	0.931292	0.992699	0.684525	0.9903	0.487393	0.9898	0.911409	0.9994	0.568238	0.997	0.417238	0.9908	0.917819	0.9995	0.509742
0.55	0.55	0.05	0.943803	1.16414	0.91487	1.13393	0.750405	0.720247	0.965355	0.984486	0.972184	1.12855	0.767183	0.575218	0.969509	0.906982	0.968922	1.10857	0.765782	0.506313
0.55	0.55	0.15	0.961331	1.02651	0.904574	1.15619	0.84826	0.658048	0.967515	0.875065	0.970834	1.27922	0.887843	0.542584	0.973276	0.780046	0.975278	1.30045	0.911313	0.489802
0.55	0.55	0.25	0.960189	0.91864	0.898014	1.16466	0.905626	0.656807	0.971	0.747448	0.9784	1.22215	0.958066	0.555973	0.9754	0.64117	0.9776	1.17679	0.977598	0.502137
0.55	0.55	0.35	0.967897	0.836632	0.90489	1.12448	0.947432	0.666235	0.9773	0.636884	0.9759	1.10972	0.9877	0.564568	0.9856	0.542351	0.9865	1.07407	0.9951	0.508333
0.55	0.55	0.45	0.9701	0.773506	0.9102	1.08509	0.969988	0.675858	0.9822	0.566641	0.9799	1.06936	0.9961	0.567091	0.9914	0.478843	0.9914	1.06267	0.9982	0.508033
0.55	0.55	0.55	0.971	0.719545	0.9198	1.05363	0.9836	0.679031	0.9838	0.527235	0.9833	1.05406	0.998	0.56859	0.9958	0.447825	0.9956	1.04355	0.9997	0.509344
0.55	0.55	0.65	0.9694	0.678627	0.9316	1.02656	0.9916	0.684117	0.9907	0.506272	0.9903	1.04387	0.9995	0.569117	0.9969	0.434205	0.9956	1.05432	0.9998	0.51078
0.55	0.55	0.75	0.9743	0.649091	0.9456	1.01352	0.9966	0.686854	0.9906	0.480497	0.9899	1.01421	0.9998	0.569181	0.9984	0.414813	0.9965	1.0143	1	0.51085
0.55	0.55	0.85	0.9744	0.621637	0.9429	0.954413	0.9976	0.686888	0.9914	0.455554	0.9912	0.954842	0.9997	0.571277	0.9987	0.401793	0.9954	0.98436	1	0.510302
0.55	0.55	0.95	0.9797	0.60582	0.9509	0.908663	0.9976	0.688156	0.9952	0.438859	0.9942	0.876241	1	0.570371	0.9986	0.388763	0.9909	0.912836	0.9999	0.510672
0.55	0.65	0.05	0.948018	1.13741	0.910175	1.13245	0.765144	0.720675	0.972881	0.956044	0.975895	1.11291	0.780187	0.575468	0.971305	0.881632	0.967323	1.0933	0.781119	0.506291
0.55	0.65	0.15	0.957878	0.994138	0.907124	1.15863	0.861083	0.658159	0.969215	0.845181	0.973541	1.28694	0.896306	0.543701	0.979075	0.77013	0.979475	1.30561	0.920065	0.491592
0.55	0.65	0.25	0.954359	0.88554	0.904604	1.14647	0.9159	0.657294	0.9692	0.719499	0.9799	1.22168	0.966263	0.55873	0.9776	0.616013	0.98	1.18314	0.982597	0.504235
0.55	0.65	0.35	0.9698	0.801389	0.9145	1.10644	0.958688	0.667734	0.9754	0.606691	0.9783	1.1015	0.990599	0.564389	0.9884	0.514472	0.9891	1.07591	0.9963	0.507859
0.55	0.65	0.45	0.9741	0.735333	0.9211	1.05634	0.982198	0.678976	0.9818	0.534976	0.9819	1.0566	0.998	0.566831	0.9949	0.454436	0.995	1.05556	0.9992	0.509258
0.55	0.65	0.55	0.9694	0.68163	0.9331	1.03738	0.9901	0.684449	0.9866	0.494904	0.9865	1.04241	0.9992	0.569814	0.9968	0.423617	0.9953	1.04755	0.9998	0.51051
0.55	0.65	0.65	0.9708	0.640191	0.9459	1.01448	0.9961	0.687202	0.9917	0.473312	0.9915	1.0314	0.9997	0.568973	0.9977	0.408209	0.9878	1.02413	0.9995	0.511144
0.55	0.65	0.75	0.9704	0.607506	0.9531	0.981334	0.9979	0.687701	0.9959	0.45311	0.9957	1.0047	1	0.569888	0.9987	0.400024	0.9859	1.02371	1	0.511188
0.55	0.65	0.85	0.9724	0.580001	0.9565	0.930886	0.9993	0.68991	0.9949	0.425724	0.9941	0.934011	0.9998	0.570481	0.9986	0.379647	0.9869	0.97482	1	0.511304
0.55	0.65	0.95	0.9767	0.558628	0.9607	0.877695	0.999	0.690893	0.9957	0.406029	0.9936	0.874607	0.9999	0.571208	0.9992	0.361921	0.9878	0.897992	1	0.511918
0.55	0.75	0.05	0.950259	1.10259	0.909103	1.11544	0.787651	0.719417	0.970658	0.934334	0.968161	1.11015	0.790698	0.57568	0.974082	0.865238	0.969274	1.08437	0.793863	0.507547
0.55	0.75	0.15	0.962003	0.968295	0.912659	1.15285	0.872894	0.66124	0.97102	0.82162	0.969209	1.27017	0.893292	0.541482	0.979774	0.748569	0.981075	1.31709	0.922088	0.490069
0.55	0.75	0.25	0.957833	0.865143	0.910357	1.14159	0.925722	0.662227	0.9742	0.693785	0.9793	1.19142	0.971369	0.557619	0.9816	0.600177	0.9828	1.1748	0.9846	0.503823
0.55	0.75	0.35	0.971197	0.772964	0.918392	1.0765	0.967428	0.671156	0.98	0.58435	0.9812	1.07776	0.9944	0.563983	0.9918	0.499219	0.9916	1.07436	0.9976	0.508065
0.55	0.75	0.45	0.9766	0.70591	0.9308	1.03313	0.986099	0.679707	0.9851	0.514178	0.9856	1.03087	0.9986	0.5679	0.9963	0.438663	0.996	1.0358	0.9996	0.510268
0.55	0.75	0.55	0.9742	0.649428	0.9413	1.00109	0.9945	0.685316	0.9919	0.474062	0.9909	1.0188	0.9992	0.569608	0.9981	0.403974	0.9963	1.02354	0.9996	0.511016
0.55	0.75	0.65	0.9705	0.604965	0.9523	0.979574	0.9986	0.68762	0.9943	0.447057	0.9939	0.998834	0.9998	0.570935	0.9988	0.38824	0.9846	1.02645	1	0.512286
0.55	0.75	0.75	0.9706	0.573728	0.9564	0.9543	0.9992	0.689494	0.9944	0.428527	0.994	0.980021	0.9999	0.570638	0.999	0.377546	0.9699	1.00657	1	0.51143
0.55	0.75	0.85	0.9716	0.54637	0.9605	0.910162	0.9995	0.690541	0.9969	0.406006	0.996	0.924632	1	0.571477	0.9995	0.358014	0.9733	0.961538	1	0.511583
0.55	0.75	0.95	0.9757	0.524216	0.964	0.864932	0.9999	0.691682	0.9985	0.380011	0.9955	0.851688	1	0.571245	0.9992	0.341855	0.9749	0.900354	1	0.511968
0.55	0.85	0.05	0.943248	1.08607	0.898371	1.10274	0.792369	0.728242	0.964538	0.916107	0.954247	1.08321	0.787883	0.576368	0.972437	0.850658	0.967042	1.06047	0.789163	0.50537
0.55	0.85	0.15	0.963404	0.942641	0.907047	1.13178	0.875537	0.658849	0.970345	0.802886	0.968126	1.24496	0.900872	0.543455	0.982179	0.728456	0.98348	1.2866	0.92444	0.489752
0.55	0.85	0.25	0.961211	0.832521	0.911897	1.10691	0.933625	0.658107	0.9769	0.681228	0.9743	1.1588	0.974572	0.55879	0.9829	0.585387	0.9852	1.13204	0.988	0.504029
0.55	0.85	0.35	0.9751	0.749799	0.9208	1.02793	0.972041	0.67451	0.982	0.570049	0.9815	1.02449	0.9945	0.565863	0.9936	0.478878	0.9936	1.0205	0.998	0.507404
0.55	0.85	0.45	0.981	0.68136	0.9391	0.986742	0.991299	0.682559	0.9871	0.494462	0.987	0.963334	0.9989	0.567993	0.9959	0.425584	0.9953	0.989524	0.9994	0.510516
0.55	0.85	0.55	0.9715	0.622398	0.9411	0.952554	0.9964	0.685888	0.9928	0.455226	0.9924	0.955688	0.9998	0.569462	0.9988	0.391986	0.9967	0.978235	0.9999	0.510251
0.55	0.85	0.65	0.9724	0.577266	0.9589	0.931175	0.9979	0.688212	0.996	0.427316	0.9948	0.941782	0.9997	0.571284	0.9993	0.363795	0.9876	0.970899	1	0.511203
0.55	0.85	0.75	0.9741	0.546989	0.9635	0.91218	0.9994	0.691733	0.9961	0.407703	0.9949	0.926824	1	0.571836	0.9991	0.348527	0.9757	0.959546	1	0.51201
0.55	0.85	0.85	0.9761	0.522818	0.9662	0.877945	0.9997	0.693042	0.9977	0.387431	0.9952	0.876611	1	0.571862	0.9991	0.337313	0.9748	0.923778	1	0.512073
0.55	0.85	0.95	0.976	0.501413	0.9625	0.838447	1	0.69381	0.9983	0.365759	0.994	0.818271	1	0.572355	0.9982	0.328067	0.9748	0.86953	1	0.511958
0.55	0.95	0.05	0.941935	1.06278	0.893016	1.08325	0.795723	0.727922	0.967989	0.901707	0.954641	1.04664	0.801733	0.580956	0.9732	0.837786	0.96784	1.02487	0.797361	0.507592
0.55	0.95	0.15	0.96579	0.91708	0.91879	1.10611	0.89254	0.662991	0.972334	0.78409	0.969316	1.2043	0.911426	0.54624	0.98317	0.723481	0.984672	1.24647	0.927158	0.489337
0.55	0.95	0.25	0.964422	0.811386	0.915915	1.07039	0.937239	0.661253	0.9797	0.668893	0.9788	1.09706	0.97527	0.557863	0.9852	0.58618	0.9875	1.06994	0.987599	0.502923
0.55	0.95	0.35	0.977	0.728169	0.9294	0.98183	0.975776	0.673458	0.9851	0.559146	0.9835	0.954287	0.996	0.566965	0.9953	0.466776	0.9951	0.958307	0.9987	0.507988
0.55	0.95	0.45	0.9831	0.664388	0.9409	0.932409	0.9944	0.683299	0.9894	0.484128	0.9889	0.905173	0.9992	0.568814	0.9984	0.414896	0.9964	0.920142	1	0.51006
0.55	0.95	0.55	0.9779	0.60626	0.9491	0.903251	0.998	0.688859	0.9936	0.441743	0.9933	0.880502	0.9999	0.570022	0.9989	0.387984	0.9952	0.907224	0.9999	0.511576
0.55	0.95	0.65	0.9724	0.55921	0.9595	0.887268	0.9993	0.689352	0.9964	0.417202	0.996	0.879831	1	0.571656	0.9996	0.355093	0.989	0.91016	1	0.512156
0.55	0.95	0.75	0.9718	0.526917	0.9629	0.863187	0.9995	0.691393	0.9976	0.393645	0.9952	0.860898	1	0.571576	0.9998	0.33467	0.9795	0.908476	1	0.512116
0.55	0.95	0.85	0.9774	0.504591	0.9641	0.837952	1	0.6934	0.9981	0.36958	0.995	0.812661	1	0.571418	0.9988	0.325757	0.9808	0.877629	1	0.511705
0.55	0.95	0.95	0.9798	0.483826	0.9663	0.796452	1	0.693892	0.9986	0.350989	0.994	0.76837	1	0.571964	0.9973	0.317445	0.9885	0.827067	1	0.512233
0.65	0.05	0.05	0.871201	1.54586	0.836865	1.33904	0.448447	0.686782	0.912148	1.40162	0.917657	1.37611	0.432439	0.549192	0.901594	1.31107	0.918983	1.29465	0.436614	0.48463
0.65	0.05	0.15	0.927538	1.41837	0.915769	1.22678	0.544252	0.679936	0.959691	1.24296	0.971262	1.23788	0.559749	0.534748	0.964038	1.12922	0.976495	1.14699	0.562947	0.464419
0.65	0.05	0.25	0.942559	1.2863	0.920984	1.14099	0.612444	0.675109	0.96281	1.09023	0.970949	1.12494	0.623071	0.528558	0.9685	0.983529	0.970381	1.055	0.627253	0.459348
0.65	0.05	0.35	0.945607	1.20053	0.907877	1.10926	0.643522	0.676782	0.963756	1.00272	0.969112	1.08501	0.660592	0.521751	0.969922	0.902296	0.963651	1.03023	0.676919	0.452642
0.65	0.05	0.45	0.949904	1.14686	0.895004	1.10297	0.67348	0.67528	0.966878	0.957363	0.967376	1.08308	0.708477	0.52788	0.970305	0.862835	0.96338	1.02631	0.692692	0.450748
0.65	0.05	0.55	0.94991	1.10465	0.892507	1.09536	0.692852	0.680818	0.966704	0.920846	0.964459	1.06407	0.705531	0.520925	0.969934	0.837522	0.961543	1.02694	0.723293	0.452012
0.65	0.05	0.65	0.948899	1.07217	0.887689	1.08185	0.719506	0.675016	0.969826	0.899353	0.964818	1.06021	0.726614	0.52468	0.968823	0.825108	0.960736	1.03797	0.726665	0.456254
0.65	0.05	0.75	0.949572	1.05114	0.891959	1.08142	0.72322	0.677136	0.969757	0.87946	0.960797	1.05053	0.724649	0.528703	0.970179	0.810431	0.958952	1.02992	0.730132	0.452499
0.65	0.05	0.85	0.957341	1.02684	0.894042	1.05972	0.743203	0.680724	0.971745	0.863166	0.959174	1.03885	0.741468	0.527155	0.973864	0.800185	0.963857	1.00885	0.739756	0.454246
0.65	0.05	0.95	0.95767	1.01421	0.88975	1.05318	0.748691	0.681323	0.977066	0.853842	0.959865	1.00984	0.748844	0.527299	0.971663	0.786492	0.95726	0.970992	0.742182	0.457538
0.65	0.15	0.05	0.925175	1.41361	0.902937	1.2224	0.536655	0.676603	0.955614	1.23916	0.967492	1.23507	0.559926	0.532012	0.961754	1.12295	0.974697	1.1409	0.562519	0.465438
0.65	0.15	0.15	0.976227	1.24175	0.94898	1.10805	0.671896	0.627427	0.986432	1.06678	0.987951	1.11651	0.692508	0.477174	0.974328	0.960166	0.976133	1.10961	0.710657	0.415627
0.65	0.15	0.25	0.984939	1.10482	0.919987	1.0572	0.728692	0.599991	0.98379	0.937487	0.97201	1.0925	0.760939	0.462472	0.950851	0.849286	0.947648	1.15129	0.779921	0.410226
0.65	0.15	0.35	0.983274	1.0067	0.886055	1.04684	0.774658	0.584466	0.974534	0.854212	0.948666	1.12132	0.806521	0.460775	0.959656	0.777673	0.953749	1.1921	0.82664	0.409349
0.65	0.15	0.45	0.979607	0.959425	0.879825	1.06088	0.799877	0.58788	0.964782	0.81131	0.95321	1.15808	0.833706	0.460709	0.968178	0.730476	0.963374	1.21116	0.848726	0.410144
0.65	0.15	0.55	0.97889	0.920687	0.880343	1.07302	0.820454	0.582596	0.959638	0.776669	0.956417	1.18078	0.847092	0.458326	0.97727	0.707982	0.972164	1.234	0.869494	0.410628
0.65	0.15	0.65	0.980829	0.888228	0.88706	1.07782	0.83749	0.578398	0.968697	0.759776	0.961147	1.19825	0.863481	0.459559	0.979081	0.681779	0.974677	1.25347	0.872561	0.408748
0.65	0.15	0.75	0.984167	0.864083	0.89625	1.07006	0.848427	0.579393	0.972725	0.74472	0.963366	1.19739	0.877475	0.462441	0.982375	0.659091	0.97887	1.2586	0.88775	0.410483
0.65	0.15	0.85	0.989237	0.837395	0.902821	1.04613	0.858853	0.575681	0.97201	0.714264	0.965969	1.14643	0.871422	0.456057	0.982277	0.643062	0.979173	1.2226	0.884742	0.407889
0.65	0.15	0.95	0.98791	0.818251	0.907764	1.02727	0.859566	0.575918	0.968983	0.696945	0.965055	1.11264	0.870761	0.458968	0.981978	0.641081	0.978775	1.16979	0.886866	0.409653
0.65	0.25	0.05	0.945818	1.28625	0.92124	1.14612	0.621675	0.676294	0.963627	1.09487	0.976457	1.1303	0.617134	0.527143	0.96934	0.979305	0.972138	1.05564	0.620602	0.459117
0.65	0.25	0.15	0.983629	1.1052	0.925491	1.05855	0.727427	0.600863	0.984106	0.940421	0.973041	1.09313	0.756593	0.463078	0.953225	0.830322	0.95002	1.14829	0.781165	0.407038
0.65	0.25	0.25	0.983735	0.955207	0.882932	1.03228	0.794842	0.568607	0.9636	0.82343	0.955	1.12089	0.835691	0.45554	0.9621	0.727305	0.9589	1.19096	0.869118	0.411125
0.65	0.25	0.35	0.972848	0.885972	0.853822	1.0601	0.829977	0.566507	0.9666	0.748788	0.9536	1.16117	0.876883	0.461998	0.9689	0.658503	0.9679	1.18516	0.918721	0.416092
0.65	0.25	0.45	0.969163	0.83771	0.856728	1.07716	0.854561	0.561913	0.9684	0.696525	0.9654	1.19152	0.919762	0.466109	0.9735	0.616809	0.9738	1.18791	0.93967	0.419157
0.65	0.25	0.55	0.968728	0.808341	0.867495	1.0989	0.875513	0.56102	0.9637	0.663965	0.9691	1.18494	0.930092	0.46399	0.9784	0.585307	0.9789	1.17026	0.955642	0.418691
0.65	0.25	0.65	0.96643	0.780263	0.872733	1.09286	0.888075	0.56241	0.9679	0.645167	0.9662	1.1956	0.94162	0.466404	0.9837	0.56223	0.9847	1.19333	0.965593	0.420745
0.65	0.25	0.75	0.970741	0.757646	0.881864	1.07908	0.895055	0.561757	0.972895	0.6268	0.969994	1.16689	0.945848	0.46677	0.9847	0.544218	0.985	1.18664	0.965186	0.419904
0.65	0.25	0.85	0.977341	0.729027	0.898235	1.0538	0.905303	0.561711	0.9724	0.605277	0.9738	1.10762	0.952314	0.467214	0.9864	0.528311	0.9866	1.1285	0.968775	0.420707
0.65	0.25	0.95	0.97985	0.711773	0.915088	1.01405	0.916155	0.563733	0.9714	0.593509	0.9789	1.04285	0.951401	0.466958	0.9895	0.525454	0.9894	1.06445	0.968784	0.421159
0.65	0.35	0.05	0.944289	1.20344	0.909104	1.11331	0.644707	0.675223	0.965363	1.00127	0.970969	1.08256	0.668325	0.523056	0.970144	0.899158	0.964524	1.03109	0.666573	0.453309
0.65	0.35	0.15	0.986015	1.01093	0.885306	1.0481	0.780647	0.592447	0.973422	0.868838	0.947448	1.13476	0.8092	0.462442	0.956835	0.759221	0.948723	1.1656	0.823158	0.409333
0.65	0.35	0.25	0.974632	0.883398	0.850897	1.05041	0.823788	0.563733	0.9674	0.759473	0.9556	1.17042	0.887779	0.462224	0.9677	0.654864	0.9625	1.18577	0.915414	0.416006
0.65	0.35	0.35	0.9638	0.813755	0.8587	1.06247	0.863958	0.55833	0.9714	0.680368	0.9683	1.15502	0.937707	0.467662	0.98	0.589973	0.9774	1.13703	0.959496	0.421576
0.65	0.35	0.45	0.963096	0.778527	0.886289	1.09184	0.899502	0.563427	0.9748	0.622425	0.9775	1.14623	0.962392	0.472867	0.9857	0.537349	0.9864	1.10815	0.9787	0.424644
0.65	0.35	0.55	0.9616	0.744271	0.9006	1.09173	0.919105	0.563686	0.9765	0.58733	0.9806	1.13226	0.9699	0.473195	0.9888	0.504668	0.9895	1.10374	0.983	0.424292
0.65	0.35	0.65	0.967997	0.719379	0.907691	1.08011	0.93726	0.569157	0.9834	0.567463	0.9841	1.11243	0.9804	0.474059	0.9935	0.481607	0.9929	1.09241	0.9918	0.427013
0.65	0.35	0.75	0.969394	0.693658	0.919884	1.05586	0.942379	0.569349	0.9841	0.547042	0.9837	1.07817	0.9819	0.473381	0.995	0.465645	0.9953	1.0772	0.9922	0.425353
0.65	0.35	0.85	0.9747	0.668579	0.9319	1.0075	0.954454	0.572589	0.986	0.527488	0.9873	1.01706	0.9862	0.474522	0.996	0.449583	0.9951	1.03655	0.9936	0.425991
0.65	0.35	0.95	0.9755	0.648305	0.943	0.965851	0.960928	0.570491	0.9869	0.519772	0.9898	0.940329	0.9879	0.476246	0.9976	0.442128	0.9959	0.962841	0.9947	0.427385
0.65	0.45	0.05	0.946871	1.14859	0.892921	1.103	0.668303	0.679209	0.965913	0.953413	0.966163	1.06833	0.70095	0.525777	0.965273	0.862534	0.957004	1.02679	0.693015	0.451125
0.65	0.45	0.15	0.980614	0.956672	0.87614	1.05641	0.807037	0.583192	0.960012	0.811302	0.949637	1.1615	0.826431	0.456866	0.969958	0.718134	0.963048	1.21489	0.850128	0.40886
0.65	0.45	0.25	0.96684	0.843073	0.857544	1.08548	0.855349	0.562182	0.9667	0.708155	0.966	1.19088	0.920076	0.464779	0.9757	0.615283	0.9734	1.19394	0.944355	0.418039
0.65	0.45	0.35	0.9607	0.776548	0.8775	1.08613	0.895425	0.562013	0.9746	0.628787	0.9763	1.13778	0.962596	0.470405	0.9862	0.544557	0.9852	1.10456	0.979	0.424763
0.65	0.45	0.45	0.9576	0.733549	0.9004	1.08952	0.927212	0.565361	0.983	0.569968	0.9838	1.1013	0.9815	0.47489	0.9924	0.484987	0.9921	1.07178	0.9893	0.426911
0.65	0.45	0.55	0.9663	0.704301	0.9205	1.08469	0.954085	0.571601	0.9868	0.530448	0.9876	1.0786	0.9903	0.47845	0.9972	0.450657	0.9954	1.04839	0.9959	0.428182
0.65	0.45	0.65	0.9684	0.668427	0.9346	1.04351	0.96494	0.575043	0.9905	0.509413	0.9912	1.0576	0.9931	0.477827	0.9979	0.423469	0.9891	1.05477	0.998	0.428586
0.65	0.45	0.75	0.9745	0.643849	0.9489	1.03075	0.975878	0.579232	0.9917	0.486667	0.9912	1.02918	0.9961	0.479398	0.9986	0.407255	0.9868	1.02952	0.9985	0.42765
0.65	0.45	0.85	0.9749	0.618779	0.9524	0.974884	0.98099	0.577491	0.994	0.460489	0.9934	0.958146	0.9974	0.478719	0.9983	0.398187	0.9916	0.983005	0.9984	0.428919
0.65	0.45	0.95	0.9814	0.603678	0.9625	0.906316	0.986399	0.580305	0.9942	0.453373	0.9928	0.887976	0.9966	0.480141	0.9997	0.39413	0.9909	0.915411	0.9991	0.429131
0.65	0.55	0.05	0.955203	1.11449	0.898998	1.09166	0.703494	0.680224	0.96615	0.922536	0.962554	1.07568	0.708904	0.525215	0.968972	0.84684	0.958941	1.0404	0.711907	0.456978
0.65	0.55	0.15	0.98136	0.920182	0.882953	1.06975	0.82614	0.578393	0.964167	0.778678	0.958631	1.18232	0.846604	0.458251	0.975275	0.701418	0.971271	1.24201	0.866852	0.408378
0.65	0.55	0.25	0.968553	0.812836	0.872709	1.10258	0.87992	0.562462	0.964	0.672851	0.9673	1.1934	0.929288	0.466015	0.9782	0.586009	0.9795	1.18898	0.955469	0.421142
0.65	0.55	0.35	0.9618	0.749466	0.8977	1.09642	0.92138	0.565301	0.978	0.593792	0.9816	1.13238	0.971494	0.472619	0.9927	0.510785	0.9934	1.09945	0.9862	0.42489
0.65	0.55	0.45	0.9675	0.7035	0.9219	1.06971	0.954504	0.5747	0.9879	0.531536	0.9887	1.07535	0.9894	0.477375	0.9965	0.449355	0.9946	1.05434	0.9947	0.427008
0.65	0.55	0.55	0.9712	0.65986	0.9395	1.04964	0.97148	0.574433	0.9917	0.489989	0.9908	1.04749	0.9957	0.478732	0.998	0.417854	0.9895	1.05127	0.9989	0.428569
0.65	0.55	0.65	0.9737	0.625762	0.9503	1.01207	0.982398	0.580926	0.9958	0.467846	0.9946	1.03812	0.9988	0.480274	0.9988	0.392328	0.9814	1.03733	0.9995	0.428962
0.65	0.55	0.75	0.975	0.598941	0.9546	0.998047	0.9898	0.584251	0.9956	0.44361	0.9925	0.996165	0.9989	0.481735	0.9992	0.367158	0.9742	1.00546	0.9996	0.43007
0.65	0.55	0.85	0.9792	0.573354	0.9611	0.931052	0.9934	0.586092	0.9973	0.41399	0.9957	0.924576	0.9991	0.4811	0.9995	0.356142	0.9743	0.965057	0.9995	0.429627
0.65	0.55	0.95	0.9808	0.555161	0.9668	0.874662	0.9948	0.584435	0.998	0.4012	0.995	0.860954	0.9998	0.480229	0.9995	0.350354	0.9777	0.893781	0.9998	0.42944
0.65	0.65	0.05	0.953338	1.0864	0.886304	1.09047	0.707943	0.676303	0.967127	0.898237	0.960403	1.07277	0.718389	0.524975	0.964589	0.826045	0.95795	1.03063	0.719028	0.454162
0.65	0.65	0.15	0.981087	0.898097	0.888808	1.08593	0.835982	0.580361	0.970928	0.752018	0.962881	1.19292	0.868024	0.460937	0.981179	0.689337	0.977375	1.25933	0.87922	0.409673
0.65	0.65	0.25	0.966105	0.787597	0.876955	1.09904	0.887982	0.562845	0.968597	0.64079	0.967697	1.18439	0.938792	0.465217	0.9829	0.557685	0.9834	1.19087	0.963578	0.421317
0.65	0.65	0.35	0.9639	0.716882	0.9094	1.07053	0.931355	0.565077	0.9829	0.564913	0.9832	1.11519	0.9788	0.475069	0.994	0.48057	0.9941	1.08906	0.9908	0.425648
0.65	0.65	0.45	0.9667	0.670027	0.9324	1.04869	0.965348	0.574358	0.9903	0.502196	0.9903	1.06669	0.9949	0.479366	0.9979	0.427565	0.9902	1.04032	0.9984	0.429245
0.65	0.65	0.55	0.9726	0.628249	0.9498	1.0237	0.982095	0.580291	0.9945	0.460747	0.9926	1.03051	0.9982	0.480294	0.9995	0.391861	0.9828	1.02542	0.9994	0.429746
0.65	0.65	0.65	0.9773	0.59381	0.9511	1.00191	0.9908	0.58264	0.9965	0.438439	0.9896	1.0166	0.9993	0.4812	0.9993	0.361761	0.9709	1.01474	0.9996	0.430307
0.65	0.65	0.75	0.9813	0.559331	0.9554	0.958902	0.9944	0.586633	0.9979	0.416149	0.9874	0.981371	0.9998	0.480814	0.9999	0.344587	0.97	0.99349	1	0.430384
0.65	0.65	0.85	0.985	0.53648	0.9647	0.914323	0.9972	0.588314	0.9977	0.387501	0.9919	0.91878	1	0.482952	0.9994	0.330358	0.9657	0.939241	1	0.430709
0.65	0.65	0.95	0.9864	0.517286	0.9703	0.842662	0.9985	0.588439	0.9986	0.364548	0.9946	0.834127	1	0.483117	0.9989	0.31942	0.9692	0.869866	1	0.43111
0.65	0.75	0.05	0.953591	1.05315	0.887272	1.07951	0.725574	0.678755	0.971707	0.875411	0.963183	1.05305	0.743662	0.52381	0.969979	0.811849	0.962416	1.01843	0.729047	0.451027
0.65	0.75	0.15	0.983436	0.866572	0.895197	1.07752	0.855307	0.57911	0.971403	0.728212	0.962844	1.18717	0.869316	0.457841	0.980881	0.66646	0.976276	1.24594	0.88073	0.407916
0.65	0.75	0.25	0.973953	0.759001	0.887798	1.07767	0.896591	0.561725	0.9742	0.621491	0.9689	1.18288	0.949925	0.468464	0.9846	0.537849	0.9858	1.17778	0.965086	0.419858
0.65	0.75	0.35	0.9718	0.696635	0.9163	1.05788	0.944919	0.569375	0.9854	0.542979	0.9847	1.08989	0.9845	0.475874	0.9951	0.464039	0.9952	1.07592	0.9928	0.427146
0.65	0.75	0.45	0.9733	0.648557	0.9431	1.03186	0.973784	0.577169	0.9929	0.482583	0.9923	1.02349	0.9966	0.478445	0.9983	0.413972	0.9885	1.03744	0.9985	0.42834
0.65	0.75	0.55	0.9759	0.60015	0.9562	0.99232	0.988799	0.581986	0.9966	0.441343	0.9944	0.99089	0.9983	0.479595	0.9992	0.379211	0.9715	1.0122	0.9996	0.429705
0.65	0.75	0.65	0.9807	0.564076	0.9539	0.979965	0.9948	0.586143	0.9987	0.415445	0.9864	0.983284	0.9996	0.48246	0.9999	0.344384	0.9702	0.998571	0.9998	0.429831
0.65	0.75	0.75	0.9857	0.534822	0.956	0.941186	0.9978	0.589123	0.9985	0.393493	0.9832	0.95431	0.9999	0.482664	0.9996	0.329074	0.9697	0.968935	1	0.431163
0.65	0.75	0.85	0.9876	0.503572	0.9638	0.885718	0.999	0.588269	0.9989	0.369836	0.9888	0.891858	1	0.482552	0.9994	0.316586	0.9691	0.925651	1	0.430714
0.65	0.75	0.95	0.9917	0.487719	0.9713	0.841246	0.9996	0.590684	0.9992	0.348032	0.9948	0.829373	1	0.483143	0.9984	0.30101	0.9716	0.855196	1	0.431081
0.65	0.85	0.05	0.956035	1.03185	0.88511	1.06813	0.736868	0.683596	0.968321	0.861085	0.954956	1.02964	0.735198	0.527889	0.973255	0.80426	0.961056	1.00475	0.73581	0.457978
0.65	0.85	0.15	0.982998	0.843726	0.899134	1.05651	0.849061	0.574493	0.970597	0.712561	0.963246	1.15084	0.870865	0.457374	0.984979	0.644661	0.981174	1.22615	0.889927	0.410715
0.65	0.85	0.25	0.973165	0.728861	0.891058	1.03326	0.903981	0.560382	0.9702	0.605915	0.9698	1.11867	0.94758	0.465965	0.9874	0.526139	0.9876	1.131	0.969494	0.421321
0.65	0.85	0.35	0.9743	0.667955	0.9259	1.01126	0.950714	0.568259	0.9864	0.528041	0.9871	1.02281	0.9864	0.474875	0.9978	0.447803	0.9973	1.02457	0.9953	0.426834
0.65	0.85	0.45	0.9781	0.622281	0.9533	0.970328	0.978396	0.576662	0.9942	0.466526	0.9937	0.9508	0.997	0.480492	0.9992	0.398893	0.9924	0.981837	0.999	0.428842
0.65	0.85	0.55	0.98	0.577188	0.9629	0.940414	0.9929	0.583276	0.9976	0.427804	0.9953	0.941513	0.9995	0.481519	0.9995	0.359383	0.9745	0.953508	0.9998	0.429905
0.65	0.85	0.65	0.9871	0.536835	0.9661	0.921324	0.9979	0.589532	0.9976	0.394906	0.9904	0.927677	0.9999	0.482476	0.9994	0.33371	0.9658	0.939861	1	0.429965
0.65	0.85	0.75	0.988	0.504236	0.9628	0.895788	0.9991	0.5904	0.999	0.368549	0.9878	0.898902	1	0.482823	0.9999	0.316009	0.9686	0.915711	1	0.430645
0.65	0.85	0.85	0.9922	0.481959	0.9704	0.862919	0.9998	0.591654	0.9993	0.352445	0.9929	0.849221	1	0.483159	0.9995	0.308215	0.9727	0.894007	1	0.431897
0.65	0.85	0.95	0.9946	0.460037	0.9775	0.801366	0.9999	0.592219	0.9986	0.336924	0.9942	0.776784	1	0.482899	0.9988	0.294504	0.9787	0.830873	1	0.431544
0.65	0.95	0.05	0.958824	1.00855	0.891929	1.03421	0.752325	0.672006	0.973775	0.853547	0.952128	1.00926	0.746366	0.530237	0.973931	0.789914	0.958196	0.968415	0.741055	0.4567
0.65	0.95	0.15	0.988514	0.82261	0.913856	1.02937	0.872999	0.58057	0.973615	0.695314	0.969084	1.11225	0.872061	0.457091	0.984591	0.635786	0.981489	1.16146	0.887564	0.408311
0.65	0.95	0.25	0.976047	0.711599	0.906294	1.00327	0.907759	0.561978	0.968897	0.593879	0.974297	1.04452	0.947056	0.465449	0.9891	0.516551	0.9887	1.06613	0.969391	0.420591
0.65	0.95	0.35	0.976298	0.651006	0.936294	0.961163	0.957575	0.571348	0.986	0.517332	0.989	0.944329	0.986199	0.474712	0.997	0.434934	0.9958	0.957882	0.9951	0.427292
0.65	0.95	0.45	0.9781	0.604644	0.9582	0.912559	0.985299	0.581742	0.9964	0.452475	0.9957	0.880713	0.9989	0.479593	0.9992	0.389803	0.9926	0.914722	0.9996	0.429483
0.65	0.95	0.55	0.9828	0.560013	0.9666	0.887409	0.9949	0.584428	0.9979	0.409758	0.9952	0.858329	0.9995	0.481213	0.9993	0.34551	0.9767	0.876306	0.9999	0.430375
0.65	0.95	0.65	0.9884	0.518276	0.9717	0.855149	0.9989	0.588859	0.9995	0.373213	0.9957	0.842132	0.9999	0.481545	0.9985	0.321189	0.9655	0.874915	1	0.431173
0.65	0.95	0.75	0.9895	0.482425	0.9673	0.835323	0.9993	0.591302	0.9989	0.35013	0.9946	0.825638	1	0.483833	0.9981	0.302714	0.9745	0.878099	1	0.431052
0.65	0.95	0.85	0.9921	0.456411	0.9761	0.810198	0.9998	0.591437	0.9982	0.336178	0.9948	0.787497	1	0.483426	0.9986	0.293659	0.9773	0.818464	1	0.431405
0.65	0.95	0.95	0.9959	0.436417	0.98	0.776282	1	0.591482	0.9978	0.326901	0.9944	0.745375	1	0.483525	0.9975	0.289333	0.9815	0.794479	1	0.431311
0.75	0.05	0.05	0.867359	1.53832	0.819904	1.32577	0.368981	0.67901	0.88347	1.37937	0.893684	1.35369	0.386965	0.533156	0.89963	1.28053	0.91878	1.26429	0.361146	0.468475
0.75	0.05	0.15	0.927787	1.38945	0.901886	1.1983	0.455648	0.664221	0.953689	1.19138	0.963425	1.18621	0.485978	0.493588	0.966908	1.06603	0.976497	1.08076	0.484068	0.427592
0.75	0.05	0.25	0.942305	1.24803	0.912491	1.09934	0.529491	0.646602	0.963589	1.03439	0.966967	1.06814	0.550025	0.484074	0.975736	0.923313	0.97126	0.989277	0.523862	0.413613
0.75	0.05	0.35	0.941461	1.15198	0.890515	1.05827	0.549798	0.642002	0.963395	0.937037	0.960541	1.01513	0.580404	0.476686	0.970049	0.841641	0.950904	0.961216	0.573484	0.404497
0.75	0.05	0.45	0.945012	1.09485	0.886295	1.05236	0.588055	0.639793	0.969122	0.892195	0.961186	1.01646	0.602922	0.473682	0.967516	0.802333	0.946366	0.949237	0.595126	0.4026
0.75	0.05	0.55	0.948133	1.04517	0.879253	1.03891	0.604555	0.632077	0.967201	0.865272	0.949807	1.00543	0.613089	0.475291	0.96507	0.784495	0.94486	0.95649	0.610872	0.402968
0.75	0.05	0.65	0.948828	1.02017	0.873655	1.04989	0.608879	0.634051	0.96665	0.847012	0.948539	1.02119	0.621333	0.475674	0.967929	0.767447	0.945089	0.959552	0.625057	0.400162
0.75	0.05	0.75	0.954363	0.991394	0.883419	1.03336	0.627821	0.629536	0.968598	0.826622	0.951651	0.999522	0.63126	0.473957	0.972039	0.758744	0.944431	0.959209	0.611929	0.400627
0.75	0.05	0.85	0.954283	0.973604	0.881025	1.01374	0.626322	0.632358	0.972623	0.811906	0.953584	0.980114	0.632618	0.470562	0.969566	0.749362	0.942175	0.940314	0.622183	0.403526
0.75	0.05	0.95	0.956355	0.958173	0.887593	1.00773	0.639387	0.630418	0.974121	0.803847	0.955795	0.960241	0.629952	0.471524	0.971087	0.743878	0.947911	0.916031	0.624118	0.404759
0.75	0.15	0.05	0.92237	1.38657	0.903563	1.1955	0.467111	0.663783	0.951557	1.19463	0.962142	1.18833	0.487557	0.498977	0.967636	1.06449	0.974906	1.07882	0.490832	0.426045
0.75	0.15	0.15	0.974606	1.18169	0.94759	1.04227	0.620868	0.575836	0.987113	0.962396	0.98894	1.00784	0.632737	0.413725	0.993382	0.838253	0.991076	0.96471	0.65038	0.348698
0.75	0.15	0.25	0.983569	1.02543	0.932508	0.964879	0.684195	0.545139	0.987329	0.820476	0.980692	0.952859	0.704105	0.387453	0.991494	0.722389	0.979986	0.991932	0.716711	0.332151
0.75	0.15	0.35	0.983566	0.914898	0.919908	0.942006	0.734705	0.517855	0.986903	0.740668	0.97844	0.965269	0.759178	0.379187	0.988386	0.66166	0.956147	1.01175	0.766765	0.326394
0.75	0.15	0.45	0.9843	0.860369	0.923061	0.962774	0.764337	0.509199	0.985417	0.695225	0.977773	0.998982	0.775931	0.375353	0.988682	0.629982	0.919571	1.05743	0.794324	0.322737
0.75	0.15	0.55	0.987087	0.815593	0.925857	0.967504	0.796852	0.500089	0.99075	0.66953	0.979791	1.02492	0.800743	0.37187	0.98778	0.608915	0.922175	1.06125	0.810427	0.323444
0.75	0.15	0.65	0.988201	0.790181	0.927326	0.973298	0.811898	0.498156	0.991955	0.647175	0.978278	1.02105	0.816621	0.367755	0.989493	0.584504	0.931552	1.08989	0.822762	0.321338
0.75	0.15	0.75	0.988754	0.7641	0.93502	0.955959	0.813751	0.494506	0.988228	0.627618	0.980883	1.00835	0.82218	0.367679	0.991793	0.566341	0.935548	1.08571	0.829334	0.322303
0.75	0.15	0.85	0.98978	0.741964	0.940661	0.933652	0.81975	0.487659	0.990041	0.61724	0.98471	0.979145	0.828907	0.368837	0.993593	0.549617	0.932326	1.04523	0.827324	0.320367
0.75	0.15	0.95	0.989722	0.72467	0.950374	0.924136	0.83435	0.486207	0.988823	0.60146	0.9855	0.936807	0.831954	0.369046	0.992292	0.548056	0.94014	1.01171	0.836888	0.324218
0.75	0.25	0.05	0.937023	1.2459	0.906228	1.09959	0.529002	0.646798	0.95997	1.03157	0.965423	1.06927	0.534047	0.484266	0.973638	0.907945	0.970255	0.979787	0.538271	0.410401
0.75	0.25	0.15	0.984725	1.01724	0.937121	0.957502	0.688682	0.539296	0.989044	0.812259	0.980601	0.939659	0.706548	0.383934	0.992593	0.704652	0.983183	0.983772	0.719017	0.329041
0.75	0.25	0.25	0.98754	0.855795	0.897508	0.921186	0.753707	0.494978	0.984697	0.701035	0.958292	0.968952	0.779212	0.365905	0.9789	0.609702	0.9339	1.0466	0.797332	0.320172
0.75	0.25	0.35	0.988575	0.761515	0.869814	0.926446	0.796537	0.472498	0.971797	0.627745	0.936294	1.01519	0.822299	0.360426	0.9616	0.567763	0.9414	1.10191	0.852374	0.319868
0.75	0.25	0.45	0.985259	0.717195	0.861111	0.952757	0.819389	0.46197	0.9656	0.585877	0.9502	1.05844	0.85864	0.362523	0.9741	0.534023	0.9509	1.12823	0.889874	0.319469
0.75	0.25	0.55	0.986264	0.692105	0.87688	0.975892	0.843146	0.461537	0.969997	0.561576	0.957496	1.07201	0.871195	0.358031	0.9846	0.511913	0.9607	1.132	0.906074	0.322053
0.75	0.25	0.65	0.984358	0.666303	0.894716	0.988445	0.858585	0.454915	0.977998	0.544785	0.966197	1.07687	0.894164	0.359493	0.9877	0.488572	0.967	1.13204	0.917837	0.322017
0.75	0.25	0.75	0.988678	0.644849	0.913135	0.96726	0.868669	0.454963	0.980598	0.526602	0.973897	1.07896	0.895903	0.358456	0.9892	0.468663	0.9677	1.14185	0.925279	0.321752
0.75	0.25	0.85	0.990571	0.616827	0.91293	0.934194	0.86765	0.448742	0.978698	0.509386	0.972697	1.01625	0.906535	0.358648	0.9922	0.454334	0.9722	1.0874	0.930279	0.322261
0.75	0.25	0.95	0.994191	0.598981	0.930789	0.898698	0.875474	0.446536	0.9823	0.496914	0.9759	0.945411	0.905695	0.357984	0.9933	0.446273	0.9646	1.0292	0.92832	0.321242
0.75	0.35	0.05	0.945379	1.15154	0.894788	1.05701	0.557156	0.640182	0.963137	0.946119	0.959179	1.02344	0.579468	0.47758	0.970831	0.835957	0.952055	0.95265	0.582509	0.405211
0.75	0.35	0.15	0.985619	0.91234	0.923718	0.940025	0.741199	0.522676	0.989434	0.737573	0.978064	0.964952	0.756323	0.378311	0.986783	0.641384	0.97707	1.00817	0.772663	0.32472
0.75	0.35	0.25	0.98847	0.762878	0.867455	0.935458	0.794817	0.472661	0.981498	0.631238	0.936394	1.01029	0.827076	0.361366	0.9653	0.560363	0.9475	1.0953	0.851353	0.319577
0.75	0.35	0.35	0.986199	0.69278	0.834883	0.965992	0.826326	0.453924	0.9685	0.582353	0.9391	1.07465	0.880842	0.359677	0.9739	0.525791	0.966	1.13922	0.908162	0.322798
0.75	0.35	0.45	0.9773	0.655511	0.8464	0.998302	0.853721	0.448957	0.9716	0.537567	0.9583	1.09947	0.916148	0.363478	0.9902	0.485647	0.9875	1.13291	0.945162	0.325977
0.75	0.35	0.55	0.976	0.629806	0.8709	1.00715	0.878864	0.444922	0.9822	0.51038	0.9766	1.11	0.941053	0.36503	0.9929	0.455521	0.9853	1.11606	0.961592	0.326397
0.75	0.35	0.65	0.9739	0.611945	0.8945	1.03247	0.892787	0.444384	0.9822	0.498253	0.9773	1.11256	0.947231	0.363128	0.9957	0.430874	0.9882	1.12145	0.971594	0.326148
0.75	0.35	0.75	0.979796	0.590275	0.904281	1.00025	0.898932	0.44448	0.9897	0.486953	0.9858	1.09176	0.962374	0.367032	0.998	0.417687	0.9906	1.0923	0.976498	0.326608
0.75	0.35	0.85	0.9837	0.573622	0.9214	0.967816	0.923218	0.448794	0.9911	0.469427	0.9853	1.01813	0.964461	0.365833	0.9981	0.406821	0.9891	1.04316	0.979398	0.326461
0.75	0.35	0.95	0.989499	0.555242	0.929193	0.919814	0.920884	0.446411	0.9914	0.460975	0.9876	0.944249	0.967677	0.366643	0.9986	0.400238	0.9872	0.965418	0.981796	0.32848
0.75	0.45	0.05	0.949917	1.09517	0.889121	1.05075	0.582637	0.632289	0.968129	0.899809	0.952381	1.01444	0.599068	0.477579	0.963939	0.805902	0.945259	0.953851	0.599183	0.401474
0.75	0.45	0.15	0.986259	0.863457	0.919113	0.959888	0.765241	0.508282	0.989024	0.693567	0.97976	0.992749	0.784806	0.373112	0.986588	0.615308	0.957061	1.03255	0.780773	0.321142
0.75	0.45	0.25	0.987879	0.719481	0.864069	0.955211	0.822413	0.463867	0.981398	0.596856	0.950195	1.06271	0.865575	0.361522	0.9751	0.526539	0.9661	1.11727	0.890299	0.320576
0.75	0.45	0.35	0.9839	0.65624	0.852	0.996307	0.858009	0.446805	0.9785	0.554128	0.9637	1.1198	0.917669	0.362223	0.9871	0.485001	0.9826	1.1355	0.942483	0.323861
0.75	0.45	0.45	0.9712	0.627376	0.8723	1.02409	0.883242	0.445898	0.9843	0.51098	0.9797	1.11229	0.953091	0.366636	0.9963	0.442109	0.989	1.09981	0.9734	0.327994
0.75	0.45	0.55	0.9697	0.604709	0.9015	1.03828	0.912603	0.44832	0.9921	0.474041	0.9855	1.09445	0.970097	0.368568	0.9987	0.409843	0.9834	1.06505	0.9857	0.329361
0.75	0.45	0.65	0.9726	0.579683	0.9119	1.02868	0.930941	0.446849	0.9957	0.450102	0.9842	1.06108	0.9818	0.36994	0.999	0.383523	0.9778	1.03538	0.9918	0.330426
0.75	0.45	0.75	0.9753	0.562671	0.9227	1.01726	0.947681	0.451053	0.9983	0.435555	0.9867	1.04115	0.9876	0.369929	0.9994	0.365257	0.9817	1.0185	0.9945	0.330022
0.75	0.45	0.85	0.9865	0.541146	0.9384	0.962373	0.958697	0.450697	0.9983	0.420513	0.9907	0.970939	0.9905	0.370747	0.9998	0.362693	0.9769	0.977564	0.9968	0.331096
0.75	0.45	0.95	0.9891	0.524311	0.9461	0.91141	0.967629	0.451779	0.9984	0.413192	0.99	0.91008	0.992	0.371863	0.9997	0.361645	0.9799	0.90473	0.996	0.330189
0.75	0.55	0.05	0.94902	1.05392	0.882006	1.041	0.602433	0.626179	0.969393	0.859117	0.952169	1.00157	0.622287	0.471138	0.963133	0.787334	0.94282	0.960269	0.601318	0.401849
0.75	0.55	0.15	0.985356	0.824025	0.920293	0.965721	0.789606	0.501784	0.986907	0.670243	0.977943	1.0199	0.800634	0.372564	0.988291	0.603434	0.935148	1.0801	0.81441	0.324638
0.75	0.55	0.25	0.986476	0.685116	0.880285	0.975718	0.838569	0.453933	0.9715	0.567152	0.9558	1.08128	0.871446	0.358712	0.9818	0.505169	0.9633	1.14129	0.908817	0.323565
0.75	0.55	0.35	0.979298	0.633782	0.875688	1.02687	0.878432	0.446845	0.9815	0.52301	0.9741	1.11488	0.933654	0.364062	0.9939	0.455327	0.9905	1.11621	0.961596	0.325833
0.75	0.55	0.45	0.9698	0.601775	0.9026	1.04231	0.908326	0.443022	0.9934	0.483641	0.9885	1.08762	0.9701	0.367372	0.9978	0.410848	0.984	1.07212	0.9832	0.329717
0.75	0.55	0.55	0.9733	0.5763	0.9123	1.03285	0.94136	0.448763	0.9966	0.442056	0.9815	1.05326	0.9866	0.371005	0.9984	0.375696	0.9758	1.02833	0.9936	0.329871
0.75	0.55	0.65	0.9792	0.552225	0.9092	1.00906	0.959928	0.45162	0.999	0.410394	0.9757	1.02586	0.9924	0.371681	0.9963	0.346395	0.974	0.996895	0.9973	0.330186
0.75	0.55	0.75	0.9877	0.528267	0.9122	0.970221	0.972489	0.452335	0.9991	0.384556	0.9735	0.981437	0.9955	0.373283	0.9967	0.321692	0.9782	0.977305	0.9981	0.330641
0.75	0.55	0.85	0.9888	0.509952	0.9146	0.936365	0.981098	0.456298	0.9992	0.368216	0.9765	0.945454	0.9978	0.372643	0.9987	0.310997	0.982	0.927014	0.9994	0.331745
0.75	0.55	0.95	0.9944	0.494134	0.9323	0.89498	0.986197	0.457601	0.9997	0.357011	0.9792	0.856106	0.9985	0.372856	0.9993	0.314093	0.9848	0.855334	0.9995	0.331301
0.75	0.65	0.05	0.945196	1.02858	0.868305	1.04624	0.611003	0.634274	0.965749	0.844699	0.9447	1.01068	0.621988	0.472958	0.965013	0.775427	0.944067	0.957529	0.616095	0.40225
0.75	0.65	0.15	0.989109	0.795697	0.924178	0.97103	0.796313	0.494648	0.987523	0.6434	0.980378	1.01463	0.814748	0.368838	0.989393	0.589709	0.924247	1.08158	0.813973	0.321083
0.75	0.65	0.25	0.988377	0.666028	0.888878	0.981957	0.850631	0.453814	0.9771	0.54868	0.9654	1.08647	0.898219	0.362168	0.9891	0.480856	0.9651	1.13692	0.920566	0.321151
0.75	0.65	0.35	0.975198	0.613663	0.89599	1.01176	0.892184	0.444802	0.9852	0.496921	0.9807	1.1056	0.951027	0.365201	0.9965	0.432575	0.9916	1.10663	0.9703	0.326868
0.75	0.65	0.45	0.973	0.58139	0.9137	1.03269	0.92883	0.444904	0.997	0.452445	0.984	1.06596	0.9811	0.370479	0.9987	0.385228	0.9829	1.05668	0.991	0.329363
0.75	0.65	0.55	0.9797	0.55071	0.9161	1.01422	0.96113	0.449762	0.9981	0.41112	0.9764	1.02519	0.9929	0.371252	0.9968	0.346391	0.9748	1.00305	0.9973	0.331164
0.75	0.65	0.65	0.9894	0.525121	0.907	0.986835	0.976895	0.455368	0.999	0.377573	0.9707	0.989939	0.9973	0.372476	0.9955	0.322546	0.9782	0.964345	0.9995	0.331477
0.75	0.65	0.75	0.9925	0.501424	0.9059	0.954861	0.986997	0.458701	0.9994	0.356212	0.9729	0.957863	0.9992	0.374014	0.9965	0.301313	0.983	0.926279	0.9996	0.331986
0.75	0.65	0.85	0.995	0.480371	0.9105	0.91869	0.9929	0.460336	0.9993	0.336877	0.9761	0.890621	0.999	0.373503	0.999	0.286533	0.991	0.874258	0.9998	0.332273
0.75	0.65	0.95	0.9965	0.464754	0.9187	0.864505	0.9958	0.461008	0.999	0.32455	0.9777	0.827003	0.9999	0.373649	0.9984	0.284505	0.9912	0.803318	0.9998	0.332621
0.75	0.75	0.05	0.950968	1.00369	0.872133	1.03211	0.616141	0.629151	0.967418	0.824204	0.947844	0.998661	0.629447	0.473316	0.962959	0.759771	0.944907	0.959977	0.622978	0.399107
0.75	0.75	0.15	0.989589	0.769335	0.932847	0.96593	0.819482	0.491088	0.986018	0.625456	0.980384	1.00758	0.822644	0.368803	0.991688	0.574899	0.932706	1.08325	0.82829	0.320884
0.75	0.75	0.25	0.985869	0.642493	0.906194	0.964912	0.862698	0.452015	0.977498	0.529471	0.971497	1.07119	0.901099	0.359075	0.992899	0.467411	0.974197	1.13905	0.929389	0.323998
0.75	0.75	0.35	0.9731	0.593949	0.9022	1.00197	0.902216	0.44534	0.9884	0.479409	0.9844	1.07947	0.95978	0.365803	0.9979	0.422172	0.9875	1.083	0.9772	0.327776
0.75	0.75	0.45	0.9785	0.560586	0.92	0.992706	0.941981	0.4482	0.9973	0.433341	0.9869	1.02929	0.9889	0.370229	0.9987	0.370979	0.9734	1.02112	0.9924	0.330131
0.75	0.75	0.55	0.9862	0.531285	0.9168	0.980066	0.973979	0.454676	0.9988	0.390596	0.9733	0.997058	0.9949	0.371768	0.9979	0.329233	0.9777	0.957005	0.9983	0.331053
0.75	0.75	0.65	0.9919	0.500812	0.9017	0.949069	0.987799	0.457618	0.9996	0.354948	0.9753	0.957613	0.9987	0.372978	0.9969	0.304522	0.9847	0.934719	0.9999	0.331854
0.75	0.75	0.75	0.9949	0.475418	0.9005	0.922745	0.9942	0.460954	0.9997	0.335053	0.9802	0.90899	0.9997	0.374433	0.9979	0.286939	0.9896	0.891571	1	0.333138
0.75	0.75	0.85	0.9972	0.45526	0.9094	0.886891	0.9979	0.462353	0.9999	0.324557	0.9815	0.870372	0.9997	0.375157	0.999	0.277159	0.9927	0.855855	1	0.333622
0.75	0.75	0.95	0.9979	0.440718	0.9198	0.849538	0.9988	0.464024	0.9994	0.309154	0.9815	0.782115	1	0.374331	0.9989	0.274033	0.9936	0.782448	1	0.332822
0.75	0.85	0.05	0.954394	0.975192	0.870114	1.01423	0.626722	0.625157	0.971792	0.8099	0.948078	0.979752	0.632956	0.467659	0.96798	0.749974	0.948041	0.938794	0.627063	0.400998
0.75	0.85	0.15	0.990676	0.746107	0.937768	0.933529	0.822839	0.489866	0.988527	0.613206	0.982387	0.976625	0.823549	0.368178	0.992389	0.551784	0.937513	1.04583	0.836513	0.320723
0.75	0.85	0.25	0.991578	0.619602	0.913074	0.929707	0.868571	0.449312	0.9776	0.514283	0.9719	1.00652	0.906005	0.359435	0.9938	0.454162	0.972	1.10866	0.929488	0.321859
0.75	0.85	0.35	0.9839	0.571399	0.9219	0.975937	0.914683	0.443887	0.989	0.470312	0.9858	1.04404	0.963675	0.366689	0.998	0.412707	0.9878	1.04225	0.9802	0.327389
0.75	0.85	0.45	0.9821	0.542452	0.9363	0.981655	0.958083	0.449859	0.9981	0.428099	0.9914	0.990167	0.9893	0.370378	0.9996	0.36546	0.9741	0.973083	0.9934	0.330557
0.75	0.85	0.55	0.9918	0.513648	0.9194	0.932562	0.983697	0.458832	0.9986	0.386905	0.9772	0.936513	0.9983	0.37385	0.9991	0.320394	0.9803	0.929861	0.9994	0.332471
0.75	0.85	0.65	0.9953	0.478503	0.9046	0.90313	0.9928	0.460395	0.9998	0.344125	0.9764	0.888439	1	0.373438	0.9979	0.298499	0.9875	0.869299	0.9998	0.332837
0.75	0.85	0.75	0.9958	0.453132	0.9143	0.898312	0.9979	0.463015	0.9997	0.322464	0.9802	0.864371	1	0.375412	0.9991	0.282456	0.9926	0.848895	1	0.332845
0.75	0.85	0.85	0.9977	0.430138	0.9214	0.846794	0.9986	0.463446	0.9996	0.311704	0.9854	0.810169	1	0.375037	0.9996	0.27319	0.9952	0.803194	1	0.333418
0.75	0.85	0.95	0.9976	0.417542	0.9349	0.821328	0.9996	0.464134	0.9996	0.305027	0.9876	0.755533	1	0.374965	0.9996	0.272345	0.9975	0.749487	1	0.332735
0.75	0.95	0.05	0.958594	0.955565	0.867028	1.00819	0.636428	0.626175	0.975588	0.80383	0.942583	0.961346	0.628048	0.471616	0.970061	0.744929	0.945829	0.903619	0.6235	0.402754
0.75	0.95	0.15	0.990954	0.728219	0.943127	0.916736	0.831129	0.489253	0.987932	0.602903	0.982603	0.942112	0.837549	0.369574	0.993295	0.542146	0.940859	1.00279	0.833761	0.320053
0.75	0.95	0.25	0.993287	0.599433	0.922553	0.883388	0.875368	0.447047	0.9796	0.506197	0.9747	0.951627	0.905599	0.359098	0.9933	0.44078	0.9643	1.0295	0.926253	0.321232
0.75	0.95	0.35	0.988398	0.553323	0.931686	0.931996	0.918867	0.44364	0.9908	0.461391	0.987	0.952929	0.96247	0.364976	0.9983	0.404457	0.985	0.980019	0.983098	0.327218
0.75	0.95	0.45	0.9895	0.524931	0.9478	0.91149	0.964014	0.450551	0.9979	0.421544	0.9924	0.905614	0.9905	0.371283	0.9998	0.363224	0.9768	0.916002	0.9962	0.330113
0.75	0.95	0.55	0.9929	0.497326	0.9295	0.886769	0.986699	0.45814	0.9985	0.381363	0.9806	0.852508	0.9986	0.372703	0.9989	0.30801	0.9829	0.839319	0.9992	0.331347
0.75	0.95	0.65	0.9954	0.464696	0.9153	0.867485	0.996	0.46218	0.9988	0.340679	0.9745	0.823641	0.9993	0.373768	0.9987	0.289283	0.9927	0.81657	1	0.332929
0.75	0.95	0.75	0.9982	0.431925	0.9233	0.846954	0.9986	0.462995	0.9984	0.312925	0.9827	0.783985	1	0.375139	0.9981	0.280973	0.9935	0.777717	1	0.333384
0.75	0.95	0.85	0.9977	0.410428	0.9349	0.829025	0.9999	0.464443	0.9994	0.302263	0.9875	0.757764	1	0.375272	0.9991	0.274435	0.9968	0.762813	1	0.333327
0.75	0.95	0.95	0.9984	0.397866	0.9468	0.780892	0.9999	0.466066	0.9998	0.300071	0.992	0.69928	1	0.376114	0.9994	0.273995	0.9985	0.719954	1	0.333049
0.85	0.05	0.05	0.823675	1.5224	0.792141	1.30437	0.25496	0.672311	0.867529	1.36214	0.875527	1.33535	0.251879	0.527385	0.897702	1.25186	0.903743	1.23345	0.251109	0.449188
0.85	0.05	0.15	0.915213	1.3522	0.881185	1.14453	0.347744	0.621442	0.951345	1.14233	0.952728	1.13295	0.363365	0.460349	0.970063	1.0056	0.963019	1.01606	0.360717	0.384616
0.85	0.05	0.25	0.933526	1.20629	0.87531	1.05203	0.375077	0.609832	0.95914	0.973294	0.943521	1.00325	0.403476	0.438811	0.968945	0.862899	0.938948	0.924455	0.392863	0.36595
0.85	0.05	0.35	0.929996	1.10375	0.829452	1.01361	0.390283	0.606413	0.960476	0.882363	0.918845	0.955516	0.425906	0.427591	0.959831	0.787071	0.925401	0.877832	0.415457	0.35623
0.85	0.05	0.45	0.93727	1.03309	0.826128	0.985908	0.414231	0.594749	0.961172	0.834958	0.907135	0.940053	0.430323	0.422049	0.956245	0.753011	0.927468	0.871369	0.423937	0.350597
0.85	0.05	0.55	0.94254	0.997119	0.80746	0.991953	0.415199	0.588349	0.961657	0.809413	0.899691	0.936836	0.430037	0.422178	0.959245	0.730732	0.92047	0.873801	0.42318	0.351995
0.85	0.05	0.65	0.940047	0.966974	0.807107	0.987621	0.425592	0.58734	0.958468	0.792071	0.885725	0.93987	0.444502	0.41801	0.96847	0.718024	0.927051	0.870111	0.434448	0.346851
0.85	0.05	0.75	0.943502	0.940503	0.80342	0.984653	0.428598	0.580408	0.959112	0.779738	0.877961	0.939526	0.427021	0.421353	0.965646	0.70393	0.923113	0.869123	0.429023	0.345531
0.85	0.05	0.85	0.944582	0.914631	0.810587	0.969899	0.438007	0.579451	0.965048	0.765028	0.887405	0.925874	0.430317	0.418591	0.96056	0.700045	0.917386	0.862016	0.424011	0.346151
0.85	0.05	0.95	0.953035	0.904058	0.811728	0.957778	0.434338	0.579281	0.967422	0.759341	0.894215	0.91381	0.434798	0.422209	0.963892	0.701087	0.916178	0.845567	0.428195	0.347459
0.85	0.15	0.05	0.907237	1.35755	0.880553	1.1535	0.33249	0.635254	0.948513	1.14019	0.952262	1.13283	0.351694	0.46421	0.9672	1.0079	0.962764	1.01833	0.348362	0.388076
0.85	0.15	0.15	0.971922	1.12179	0.937797	0.955352	0.498712	0.52507	0.98796	0.864077	0.984015	0.893879	0.530628	0.350372	0.992586	0.725988	0.97876	0.815363	0.540196	0.285817
0.85	0.15	0.25	0.983775	0.939189	0.934789	0.856167	0.585108	0.473503	0.98702	0.701718	0.977762	0.797058	0.619148	0.314378	0.991193	0.590243	0.978183	0.779456	0.616147	0.255278
0.85	0.15	0.35	0.983047	0.82504	0.923557	0.823251	0.622722	0.44579	0.991854	0.615645	0.976167	0.770053	0.654932	0.2961	0.987885	0.542085	0.977773	0.772201	0.648139	0.241413
0.85	0.15	0.45	0.982059	0.762507	0.913007	0.820735	0.656747	0.429643	0.990332	0.573833	0.971501	0.784667	0.683723	0.288228	0.988392	0.514302	0.982188	0.780366	0.688631	0.236487
0.85	0.15	0.55	0.98246	0.724254	0.907705	0.834619	0.684195	0.420849	0.987831	0.557386	0.972041	0.802763	0.711131	0.283229	0.98989	0.501978	0.983083	0.811719	0.698925	0.236811
0.85	0.15	0.65	0.979892	0.696916	0.913211	0.830226	0.704872	0.410731	0.985201	0.543542	0.969395	0.806802	0.716216	0.281167	0.991491	0.485631	0.985886	0.820531	0.717725	0.234239
0.85	0.15	0.75	0.982642	0.673407	0.924436	0.811253	0.720662	0.401834	0.986919	0.53296	0.971725	0.80803	0.729888	0.280949	0.992191	0.46664	0.985384	0.82161	0.727501	0.231291
0.85	0.15	0.85	0.985528	0.657098	0.926497	0.795972	0.735599	0.402735	0.989634	0.51102	0.978462	0.749565	0.732775	0.275621	0.993291	0.456813	0.988784	0.800384	0.731461	0.23177
0.85	0.15	0.95	0.989057	0.639201	0.93851	0.766107	0.738835	0.395798	0.987419	0.50853	0.975644	0.730441	0.739297	0.281764	0.993694	0.455222	0.990692	0.752882	0.735698	0.233185
0.85	0.25	0.05	0.930573	1.20504	0.880607	1.04292	0.364362	0.614489	0.962049	0.970809	0.950391	1.00055	0.401995	0.434321	0.970097	0.850491	0.940077	0.909578	0.402602	0.36298
0.85	0.25	0.15	0.980701	0.937527	0.941373	0.847732	0.588676	0.46889	0.990541	0.69029	0.985913	0.778158	0.618052	0.311015	0.991388	0.587804	0.977669	0.773472	0.604672	0.256798
0.85	0.25	0.25	0.988145	0.752268	0.94786	0.771009	0.675388	0.41287	0.991399	0.555016	0.987799	0.731669	0.690652	0.272856	0.9917	0.482631	0.9869	0.79471	0.694065	0.230666
0.85	0.25	0.35	0.986962	0.653403	0.939525	0.772014	0.726096	0.3869	0.994199	0.492752	0.988699	0.764753	0.746833	0.258749	0.9923	0.443058	0.9893	0.84842	0.752428	0.218306
0.85	0.25	0.45	0.987264	0.598057	0.941035	0.763079	0.75847	0.364342	0.993599	0.457086	0.983898	0.804641	0.766229	0.250274	0.9941	0.42112	0.9907	0.90526	0.785108	0.215211
0.85	0.25	0.55	0.988571	0.571607	0.941253	0.79291	0.78075	0.354007	0.9918	0.436285	0.9846	0.828374	0.800331	0.246153	0.9961	0.400939	0.9933	0.915426	0.806889	0.212551
0.85	0.25	0.65	0.987665	0.549371	0.942639	0.797651	0.797768	0.3457	0.993199	0.428446	0.987399	0.855686	0.811687	0.246493	0.9976	0.387297	0.9882	0.933268	0.818353	0.210807
0.85	0.25	0.75	0.988371	0.529507	0.951278	0.783398	0.810338	0.336784	0.9952	0.412751	0.99	0.850623	0.822003	0.244232	0.998	0.369814	0.9846	0.931488	0.837299	0.209866
0.85	0.25	0.85	0.991682	0.512763	0.957106	0.767946	0.827154	0.337886	0.9956	0.401068	0.991299	0.81308	0.82727	0.241867	0.9978	0.361008	0.9832	0.913781	0.833126	0.210497
0.85	0.25	0.95	0.993288	0.496145	0.963234	0.734119	0.832014	0.330651	0.9967	0.394207	0.9935	0.756617	0.830945	0.242699	0.9985	0.359217	0.9866	0.866054	0.842731	0.210152
0.85	0.35	0.05	0.936082	1.10288	0.864139	1.00144	0.392346	0.601568	0.960389	0.888881	0.935102	0.959731	0.400107	0.433115	0.960752	0.783306	0.92879	0.883655	0.411475	0.354774
0.85	0.35	0.15	0.984869	0.821273	0.938746	0.812327	0.641659	0.44137	0.989838	0.617432	0.982393	0.766698	0.64754	0.296753	0.987689	0.530719	0.978881	0.776133	0.6488	0.244598
0.85	0.35	0.25	0.987069	0.651865	0.949278	0.749673	0.733112	0.384211	0.992299	0.499739	0.987299	0.775723	0.73783	0.260537	0.9915	0.43868	0.9879	0.840771	0.7581	0.217808
0.85	0.35	0.35	0.989099	0.565196	0.948995	0.772803	0.765524	0.350917	0.9927	0.455715	0.9896	0.845426	0.793137	0.246615	0.9953	0.41386	0.9934	0.9472	0.810044	0.211882
0.85	0.35	0.45	0.991899	0.527923	0.944794	0.809872	0.79625	0.333402	0.9951	0.42064	0.9888	0.901912	0.830153	0.240277	0.9985	0.394856	0.9907	1.0044	0.853232	0.212156
0.85	0.35	0.55	0.992699	0.507566	0.935994	0.856718	0.818046	0.321738	0.9972	0.407225	0.9845	0.966941	0.860778	0.241099	0.9984	0.377523	0.9867	1.02897	0.876614	0.209888
0.85	0.35	0.65	0.991899	0.486819	0.925793	0.850523	0.837003	0.315211	0.9964	0.392356	0.9819	0.977093	0.874004	0.237807	0.998	0.359977	0.9758	1.0356	0.895842	0.21102
0.85	0.35	0.75	0.992	0.470191	0.9268	0.840203	0.843771	0.308193	0.997	0.384809	0.9831	0.956939	0.884084	0.237489	0.998	0.343315	0.967	1.03903	0.913855	0.210586
0.85	0.35	0.85	0.9939	0.457135	0.9375	0.825447	0.859392	0.306802	0.9985	0.376004	0.9831	0.921455	0.896051	0.237758	0.999	0.331653	0.9745	1.00612	0.923023	0.210527
0.85	0.35	0.95	0.9958	0.442694	0.946195	0.798929	0.863965	0.303434	0.9994	0.370509	0.9878	0.867118	0.89934	0.237423	0.9989	0.326765	0.983	0.958612	0.920474	0.210314
0.85	0.45	0.05	0.939303	1.04239	0.842379	1.0011	0.414578	0.592835	0.962309	0.839667	0.921237	0.94732	0.423989	0.422095	0.953361	0.751778	0.921493	0.878064	0.419582	0.353058
0.85	0.45	0.15	0.983456	0.764177	0.928623	0.813803	0.664607	0.426866	0.990638	0.574796	0.977049	0.773624	0.689614	0.28408	0.988986	0.504407	0.982577	0.790122	0.682817	0.237307
0.85	0.45	0.25	0.987669	0.599886	0.946566	0.771114	0.753039	0.366662	0.9935	0.466378	0.9859	0.806063	0.774323	0.252035	0.9939	0.414008	0.9916	0.900188	0.784393	0.216092
0.85	0.45	0.35	0.9907	0.528657	0.9455	0.797673	0.793219	0.332774	0.994	0.43244	0.989	0.911888	0.830707	0.240612	0.998	0.384459	0.9911	0.988003	0.849212	0.209904
0.85	0.45	0.45	0.9923	0.491106	0.9295	0.847171	0.826547	0.315405	0.9964	0.40298	0.9837	0.974455	0.872984	0.23864	0.9992	0.365428	0.9804	1.0423	0.903371	0.210652
0.85	0.45	0.55	0.9942	0.478485	0.9151	0.891816	0.852076	0.307963	0.9971	0.384073	0.9777	1.01405	0.907956	0.238963	0.998	0.344074	0.9713	1.03262	0.929565	0.211126
0.85	0.45	0.65	0.9935	0.465013	0.8979	0.91894	0.870539	0.304365	0.9946	0.363792	0.969	1.00158	0.931034	0.237568	0.9956	0.329052	0.9793	1.00891	0.95029	0.211494
0.85	0.45	0.75	0.9964	0.452619	0.9025	0.925907	0.886585	0.29837	0.9966	0.352574	0.9686	0.995129	0.940699	0.239417	0.9958	0.314531	0.9826	0.979422	0.966293	0.213186
0.85	0.45	0.85	0.9975	0.434395	0.9091	0.886217	0.899096	0.29837	0.9987	0.342819	0.9734	0.939409	0.949134	0.239624	0.9976	0.309912	0.9839	0.944809	0.972697	0.213269
0.85	0.45	0.95	0.9973	0.421018	0.9139	0.866032	0.90602	0.299938	0.9991	0.339182	0.9754	0.879348	0.953567	0.240092	0.9987	0.303239	0.9892	0.895807	0.974897	0.212558
0.85	0.55	0.05	0.944795	0.997743	0.823973	0.990088	0.424375	0.586874	0.960659	0.811988	0.900837	0.943529	0.429048	0.417978	0.955493	0.734392	0.922987	0.880013	0.430063	0.346407
0.85	0.55	0.15	0.9824	0.726354	0.920746	0.831814	0.690552	0.421199	0.988123	0.557224	0.974937	0.788202	0.709564	0.280759	0.990688	0.491313	0.983879	0.803783	0.702486	0.233982
0.85	0.55	0.25	0.99048	0.56967	0.944283	0.789902	0.784299	0.353255	0.9927	0.446841	0.9856	0.831029	0.785299	0.247247	0.9957	0.401339	0.9925	0.938386	0.81062	0.212737
0.85	0.55	0.35	0.993099	0.500795	0.938194	0.825268	0.821536	0.319277	0.9964	0.413035	0.9838	0.928546	0.85173	0.236063	0.9987	0.366779	0.9856	1.03536	0.879484	0.209633
0.85	0.55	0.45	0.9926	0.475554	0.9159	0.889079	0.852547	0.307176	0.9973	0.390846	0.975	1.00251	0.907162	0.23844	0.9974	0.338024	0.9693	1.0222	0.931484	0.212262
0.85	0.55	0.55	0.9942	0.459539	0.8946	0.933345	0.878545	0.30249	0.9955	0.366219	0.9735	1.00983	0.941824	0.240724	0.9974	0.314827	0.9798	0.999294	0.962492	0.213023
0.85	0.55	0.65	0.9966	0.443945	0.8962	0.945605	0.906215	0.299249	0.9932	0.342017	0.9757	0.979405	0.962785	0.240808	0.997	0.295908	0.9889	0.937295	0.9795	0.214495
0.85	0.55	0.75	0.9983	0.428411	0.9009	0.930934	0.926008	0.299078	0.9962	0.324183	0.9815	0.935926	0.9759	0.242447	0.9986	0.282167	0.994	0.91395	0.9861	0.213853
0.85	0.55	0.85	0.9987	0.415617	0.918	0.912696	0.939102	0.299402	0.9979	0.312286	0.9859	0.889045	0.983498	0.242463	0.9986	0.278763	0.9961	0.864562	0.9913	0.214728
0.85	0.55	0.95	0.9992	0.40421	0.9325	0.887116	0.952262	0.299298	0.9989	0.308346	0.9878	0.820244	0.987297	0.243525	0.9996	0.279458	0.9974	0.794928	0.9935	0.213602
0.85	0.65	0.05	0.942053	0.973145	0.802619	0.99518	0.428027	0.583731	0.960909	0.787833	0.890346	0.935878	0.43266	0.419628	0.956771	0.722896	0.920668	0.871811	0.422049	0.34731
0.85	0.65	0.15	0.979541	0.696277	0.919624	0.829565	0.703897	0.409001	0.984914	0.537066	0.97023	0.791665	0.710868	0.28012	0.991986	0.483863	0.985876	0.813893	0.71954	0.233126
0.85	0.65	0.25	0.989882	0.548639	0.945101	0.783854	0.792138	0.344729	0.991	0.435653	0.9859	0.870117	0.814373	0.246077	0.9972	0.390225	0.9912	0.941656	0.819186	0.211081
0.85	0.65	0.35	0.992799	0.491732	0.933493	0.862952	0.840585	0.318225	0.9967	0.400917	0.9825	0.959803	0.873913	0.238136	0.9983	0.353972	0.9773	1.03901	0.899476	0.209813
0.85	0.65	0.45	0.9944	0.465509	0.9033	0.925602	0.868068	0.302369	0.9956	0.373089	0.9693	1.01046	0.928715	0.239072	0.9962	0.317725	0.9791	1.01805	0.952252	0.211718
0.85	0.65	0.55	0.9951	0.443884	0.8911	0.94311	0.90395	0.300947	0.9955	0.344264	0.9801	0.967208	0.965097	0.240766	0.9975	0.289858	0.9867	0.936646	0.9791	0.214242
0.85	0.65	0.65	0.9967	0.428561	0.9133	0.954027	0.934032	0.301788	0.9967	0.321276	0.989	0.93135	0.9821	0.242304	0.9989	0.272157	0.9961	0.879712	0.9915	0.214668
0.85	0.65	0.75	0.9981	0.408352	0.93	0.921436	0.951985	0.300879	0.9981	0.299352	0.9919	0.865651	0.991	0.242291	0.9997	0.261644	0.998	0.832415	0.997	0.215144
0.85	0.65	0.85	0.9983	0.394058	0.9478	0.887826	0.969275	0.301291	0.9994	0.288688	0.995	0.788035	0.9962	0.2428	0.9995	0.258039	0.9986	0.786478	0.9984	0.215107
0.85	0.65	0.95	0.999	0.385131	0.965	0.860883	0.980194	0.302573	0.9995	0.285972	0.9968	0.734697	0.9978	0.243576	0.9994	0.260142	0.9991	0.741378	0.9995	0.215152
0.85	0.75	0.05	0.942953	0.945544	0.808961	0.975978	0.430071	0.578282	0.966885	0.772554	0.8946	0.9232	0.442096	0.41092	0.957657	0.713924	0.912877	0.870342	0.430842	0.349535
0.85	0.75	0.15	0.98361	0.676054	0.919303	0.815245	0.718511	0.404954	0.986526	0.524587	0.971141	0.77934	0.737358	0.279159	0.991988	0.47607	0.98658	0.81443	0.72621	0.231874
0.85	0.75	0.25	0.990468	0.526775	0.949428	0.778616	0.809482	0.338947	0.993799	0.418585	0.989398	0.840599	0.821168	0.242731	0.9986	0.382528	0.9905	0.946982	0.825197	0.209204
0.85	0.75	0.35	0.9948	0.468757	0.9413	0.842575	0.851309	0.309594	0.9974	0.386207	0.9837	0.963778	0.889375	0.237703	0.9985	0.347763	0.9707	1.03367	0.908981	0.210665
0.85	0.75	0.45	0.9954	0.447569	0.9005	0.907233	0.885771	0.300837	0.9963	0.355681	0.9745	0.981808	0.942768	0.239026	0.9948	0.307751	0.9798	1.00869	0.963393	0.212377
0.85	0.75	0.55	0.9971	0.427547	0.8995	0.927835	0.919356	0.299133	0.9956	0.328706	0.9844	0.934909	0.9766	0.240583	0.9978	0.276128	0.9927	0.90797	0.9867	0.213804
0.85	0.75	0.65	0.998	0.406864	0.9272	0.935913	0.952018	0.300095	0.9981	0.304824	0.9932	0.864643	0.9922	0.242027	0.9995	0.258913	0.9987	0.835169	0.9964	0.215564
0.85	0.75	0.75	0.9987	0.390153	0.9551	0.906148	0.973695	0.303603	0.9995	0.285389	0.9957	0.792338	0.9964	0.243662	0.9997	0.245979	0.9987	0.79989	0.9994	0.215435
0.85	0.75	0.85	0.9992	0.372308	0.9709	0.854205	0.9881	0.303876	0.9994	0.275716	0.9979	0.752283	0.9987	0.244455	0.9999	0.237685	0.9999	0.762473	0.9998	0.215882
0.85	0.75	0.95	0.9997	0.362489	0.9839	0.816072	0.9955	0.305426	0.9995	0.274471	0.9985	0.680161	0.9995	0.244238	1	0.233901	1	0.718269	1	0.21564
0.85	0.85	0.05	0.947678	0.926018	0.813095	0.969633	0.440137	0.582414	0.96712	0.764968	0.893572	0.927293	0.431403	0.417133	0.961156	0.705616	0.912133	0.864294	0.419403	0.347164
0.85	0.85	0.15	0.986991	0.653116	0.927152	0.797447	0.734706	0.397991	0.987611	0.517746	0.973409	0.757025	0.741944	0.278023	0.993193	0.464302	0.988388	0.790715	0.735061	0.234133
0.85	0.85	0.25	0.991483	0.512103	0.954409	0.755629	0.819557	0.335223	0.9951	0.408779	0.9872	0.809134	0.825984	0.242126	0.9975	0.374208	0.9883	0.919567	0.838767	0.21044
0.85	0.85	0.35	0.996899	0.452378	0.954491	0.834588	0.860859	0.304707	0.9984	0.378443	0.9887	0.942024	0.902269	0.238886	0.9989	0.344837	0.9761	0.9932	0.91665	0.210132
0.85	0.85	0.45	0.9971	0.431013	0.9284	0.884768	0.900031	0.297386	0.9985	0.348042	0.9808	0.94267	0.952944	0.24008	0.9976	0.307669	0.9873	0.945855	0.9737	0.212674
0.85	0.85	0.55	0.9987	0.411135	0.9206	0.909695	0.939595	0.299561	0.9977	0.321733	0.9863	0.885953	0.983298	0.242784	0.999	0.274282	0.9969	0.85037	0.9933	0.213775
0.85	0.85	0.65	0.9987	0.389268	0.9506	0.906303	0.97088	0.301236	0.9995	0.297232	0.9945	0.796919	0.9957	0.243901	0.9994	0.254602	0.9986	0.797244	0.9991	0.215041
0.85	0.85	0.75	0.9989	0.370697	0.9741	0.850385	0.988299	0.305219	0.9995	0.280182	0.9977	0.748449	0.9992	0.244131	1	0.23065	1	0.771551	0.9997	0.215702
0.85	0.85	0.85	0.9996	0.358891	0.9849	0.822492	0.9964	0.306132	0.9997	0.271852	0.9989	0.724792	0.9997	0.245782	1	0.217101	0.9999	0.767691	0.9999	0.216491
0.85	0.85	0.95	0.9998	0.34685	0.9903	0.756289	0.9992	0.308369	0.9997	0.270454	0.9992	0.650981	0.9999	0.244515	0.9999	0.202909	0.9999	0.732815	1	0.216398
0.85	0.95	0.05	0.954182	0.903221	0.827491	0.948903	0.438039	0.578981	0.969746	0.761548	0.896539	0.905658	0.429962	0.419239	0.961176	0.703197	0.918284	0.842074	0.431366	0.347638
0.85	0.95	0.15	0.987004	0.638804	0.931587	0.768107	0.749528	0.396276	0.987426	0.508946	0.975053	0.732711	0.732365	0.280561	0.994194	0.455896	0.99099	0.746402	0.738504	0.234005
0.85	0.95	0.25	0.993481	0.495089	0.958379	0.739569	0.833838	0.33085	0.9971	0.405782	0.985999	0.77959	0.829446	0.242916	0.9982	0.36679	0.9869	0.87163	0.841826	0.211889
0.85	0.95	0.35	0.9967	0.445377	0.9589	0.816933	0.87246	0.306625	0.9984	0.370822	0.988	0.869031	0.898565	0.238183	0.9989	0.342612	0.9843	0.968964	0.920968	0.210419
0.85	0.95	0.45	0.9973	0.420846	0.9459	0.873181	0.913386	0.298469	0.9993	0.344879	0.9876	0.90472	0.960857	0.2399	0.9992	0.306121	0.991	0.904361	0.974895	0.2124
0.85	0.95	0.55	0.9982	0.400759	0.9458	0.880169	0.952553	0.300479	0.9989	0.321571	0.9894	0.834355	0.9864	0.242305	0.9994	0.276848	0.9977	0.807042	0.9937	0.214223
0.85	0.95	0.65	0.999	0.378365	0.9633	0.860715	0.982091	0.303287	0.9997	0.297498	0.9967	0.751839	0.997	0.244247	0.9996	0.259208	0.9993	0.752598	0.9993	0.215112
0.85	0.95	0.75	0.9994	0.3587	0.9809	0.80029	0.9948	0.30658	0.9995	0.278282	0.9985	0.691971	0.9996	0.244633	0.9999	0.231352	0.9999	0.736355	0.9996	0.215873
0.85	0.95	0.85	0.9996	0.346186	0.9919	0.766289	0.9992	0.306876	0.9999	0.272116	0.9995	0.659472	1	0.245427	1	0.20408	1	0.728173	1	0.216023
0.85	0.95	0.95	0.9993	0.336297	0.9919	0.709057	0.9997	0.308867	1	0.27059	1	0.628611	1	0.245698	1	0.1966	1	0.700686	1	0.215907
0.95	0.05	0.05	0.792499	1.51089	0.768261	1.28927	0.0905488	0.652079	0.870685	1.33561	0.869822	1.30773	0.104845	0.50257	0.892441	1.22344	0.885366	1.20462	0.0975858	0.434515
0.95	0.05	0.15	0.887724	1.32769	0.824664	1.11647	0.130811	0.608476	0.93485	1.10605	0.915703	1.09314	0.141304	0.433259	0.950472	0.961275	0.913297	0.965422	0.139776	0.352644
0.95	0.05	0.25	0.904912	1.16822	0.796378	1.00672	0.135892	0.586892	0.93993	0.918019	0.889265	0.938219	0.15859	0.390436	0.944706	0.805136	0.883046	0.85126	0.151385	0.319232
0.95	0.05	0.35	0.907005	1.05373	0.76978	0.9505	0.144055	0.570369	0.935508	0.827356	0.864517	0.880246	0.169408	0.373607	0.943305	0.74122	0.860443	0.816819	0.159301	0.308245
0.95	0.05	0.45	0.901582	0.981133	0.752499	0.931623	0.160043	0.540417	0.924193	0.78744	0.839004	0.876385	0.158605	0.371575	0.936595	0.708486	0.861163	0.799709	0.158699	0.299051
0.95	0.05	0.55	0.887277	0.94299	0.72883	0.935568	0.160302	0.536994	0.921779	0.762878	0.82594	0.864045	0.158768	0.367541	0.932671	0.687621	0.858679	0.786011	0.173133	0.294459
0.95	0.05	0.65	0.8878	0.910802	0.726332	0.923052	0.15933	0.530953	0.922573	0.740161	0.816064	0.859602	0.163786	0.361304	0.916308	0.676044	0.842626	0.797492	0.175824	0.291988
0.95	0.05	0.75	0.890685	0.884721	0.720011	0.928951	0.155683	0.526724	0.924712	0.732456	0.810578	0.861678	0.164531	0.364432	0.919013	0.666498	0.839306	0.793938	0.156769	0.296729
0.95	0.05	0.85	0.898892	0.865953	0.733241	0.91494	0.152814	0.526186	0.928935	0.723437	0.817934	0.857969	0.145462	0.364768	0.927279	0.664434	0.847157	0.785307	0.153696	0.29592
0.95	0.05	0.95	0.914774	0.852069	0.750616	0.897719	0.14802	0.529519	0.939259	0.719799	0.827569	0.843932	0.154269	0.370409	0.937405	0.666792	0.859629	0.777423	0.14557	0.297625
0.95	0.15	0.05	0.899062	1.32639	0.828405	1.11785	0.122967	0.608779	0.937881	1.10162	0.91871	1.08963	0.138776	0.430039	0.949924	0.954635	0.915877	0.961064	0.142949	0.351027
0.95	0.15	0.15	0.962558	1.07342	0.875771	0.889576	0.221854	0.479223	0.974757	0.793716	0.938767	0.80369	0.249806	0.301159	0.976159	0.632002	0.932385	0.668847	0.266241	0.228563
0.95	0.15	0.25	0.966803	0.873094	0.871205	0.754995	0.280167	0.417289	0.978075	0.606392	0.932817	0.647118	0.314286	0.247653	0.98007	0.491515	0.934402	0.569624	0.330439	0.189941
0.95	0.15	0.35	0.967078	0.749397	0.871237	0.698585	0.312336	0.375214	0.978785	0.522574	0.939473	0.592092	0.36043	0.222446	0.98358	0.445226	0.94133	0.552063	0.348296	0.177732
0.95	0.15	0.45	0.962793	0.681126	0.86618	0.687313	0.331753	0.355139	0.975676	0.488981	0.93145	0.588296	0.380079	0.216685	0.98759	0.418478	0.954263	0.542228	0.381827	0.165204
0.95	0.15	0.55	0.968708	0.639245	0.870241	0.665846	0.357579	0.34004	0.979881	0.468103	0.939342	0.582818	0.385378	0.206108	0.986188	0.403865	0.953858	0.532867	0.39822	0.157623
0.95	0.15	0.65	0.966313	0.617124	0.870867	0.673105	0.370178	0.329007	0.980378	0.454611	0.942242	0.581705	0.403139	0.200269	0.98609	0.392324	0.940759	0.532261	0.419506	0.154057
0.95	0.15	0.75	0.966052	0.591899	0.881287	0.657769	0.381981	0.319475	0.980965	0.439448	0.945513	0.557103	0.395777	0.198332	0.985078	0.379921	0.927892	0.54681	0.410424	0.155066
0.95	0.15	0.85	0.970037	0.583621	0.8866	0.647348	0.38641	0.319571	0.984097	0.430553	0.952793	0.550659	0.413288	0.194134	0.985985	0.376228	0.93593	0.526573	0.407868	0.153586
0.95	0.15	0.95	0.977996	0.565707	0.902388	0.628362	0.391471	0.306695	0.985901	0.433083	0.955086	0.547595	0.394199	0.200335	0.989985	0.379103	0.943215	0.506921	0.405371	0.154626
0.95	0.25	0.05	0.917594	1.15569	0.811839	0.993604	0.140715	0.574062	0.93635	0.922246	0.884759	0.941582	0.158449	0.396622	0.950965	0.804729	0.885781	0.848855	0.153831	0.322964
0.95	0.25	0.15	0.973131	0.869306	0.87977	0.748172	0.275071	0.410334	0.973096	0.608489	0.931076	0.650296	0.302658	0.251417	0.980469	0.491015	0.932392	0.573694	0.321282	0.192428
0.95	0.25	0.25	0.974282	0.671754	0.892104	0.627726	0.358333	0.342158	0.982798	0.440207	0.952995	0.517265	0.404762	0.195843	0.9862	0.365985	0.9691	0.483224	0.416575	0.150263
0.95	0.25	0.35	0.97514	0.565035	0.904872	0.581743	0.422182	0.298398	0.9861	0.37526	0.9651	0.482591	0.472779	0.172835	0.9922	0.316964	0.9769	0.478904	0.484277	0.131188
0.95	0.25	0.45	0.981259	0.50128	0.911004	0.569002	0.478086	0.271506	0.989599	0.342401	0.967497	0.493171	0.516391	0.156393	0.9953	0.294633	0.9716	0.501739	0.508608	0.122347
0.95	0.25	0.55	0.981366	0.472065	0.909637	0.563179	0.498193	0.256932	0.9937	0.320866	0.9647	0.489925	0.548406	0.149294	0.9973	0.28241	0.9693	0.518002	0.542073	0.116641
0.95	0.25	0.65	0.985365	0.446436	0.913593	0.56124	0.528887	0.244066	0.9952	0.310451	0.9654	0.508535	0.562808	0.146025	0.9988	0.27133	0.9553	0.524307	0.574518	0.112021
0.95	0.25	0.75	0.987368	0.427319	0.921604	0.54366	0.550232	0.232297	0.9961	0.300275	0.9666	0.505522	0.572764	0.142167	0.9984	0.262465	0.95	0.533201	0.581533	0.110598
0.95	0.25	0.85	0.989072	0.416894	0.923601	0.534098	0.560511	0.231368	0.9968	0.295343	0.9729	0.490612	0.586507	0.13868	0.9986	0.259183	0.9523	0.525321	0.581173	0.109282
0.95	0.25	0.95	0.991483	0.407494	0.935671	0.520969	0.582648	0.22302	0.9964	0.295695	0.976298	0.461027	0.582334	0.137615	0.9991	0.261849	0.9619	0.487575	0.58451	0.108203
0.95	0.35	0.05	0.904327	1.05894	0.769114	0.947476	0.147505	0.566693	0.930795	0.831384	0.852288	0.89184	0.158632	0.383331	0.948126	0.733561	0.867935	0.809998	0.162079	0.305667
0.95	0.35	0.15	0.965309	0.752288	0.865507	0.70216	0.311566	0.377465	0.975143	0.524798	0.93177	0.597953	0.337835	0.225565	0.982981	0.434969	0.94544	0.536634	0.367223	0.175825
0.95	0.35	0.25	0.979359	0.556662	0.91002	0.565681	0.445981	0.294914	0.9862	0.377869	0.9684	0.486082	0.471164	0.17064	0.9915	0.318866	0.9772	0.478441	0.472523	0.131927
0.95	0.35	0.35	0.9848	0.460725	0.9217	0.539793	0.513647	0.250882	0.994	0.322023	0.9778	0.47478	0.55199	0.144365	0.9967	0.277801	0.9764	0.501268	0.556012	0.11465
0.95	0.35	0.45	0.985796	0.417198	0.920676	0.548782	0.548471	0.230954	0.9969	0.290654	0.9764	0.491569	0.600414	0.1309	0.9995	0.259494	0.9673	0.522653	0.599351	0.103587
0.95	0.35	0.55	0.989199	0.383867	0.925893	0.536742	0.60519	0.20803	0.9977	0.271948	0.9689	0.502346	0.640368	0.121537	0.9994	0.24592	0.9751	0.552186	0.63833	0.0982551
0.95	0.35	0.65	0.9913	0.362737	0.9264	0.526345	0.636948	0.193953	0.9983	0.26046	0.9698	0.52847	0.669344	0.117059	0.9998	0.23561	0.9814	0.573089	0.666266	0.093554
0.95	0.35	0.75	0.9948	0.347798	0.935	0.527917	0.680308	0.183015	0.9998	0.250032	0.9724	0.524852	0.683503	0.111813	0.9983	0.226745	0.9839	0.607483	0.693861	0.0915811
0.95	0.35	0.85	0.9963	0.335431	0.9416	0.521299	0.689833	0.177704	0.9991	0.244956	0.9814	0.513918	0.705288	0.110206	0.9986	0.221306	0.9896	0.5852	0.697252	0.0891685
0.95	0.35	0.95	0.9979	0.328999	0.9522	0.529244	0.708327	0.172152	0.9987	0.246985	0.9861	0.504777	0.713184	0.109998	0.9988	0.229269	0.9917	0.573391	0.702103	0.0890052
0.95	0.45	0.05	0.899226	0.988227	0.744125	0.939314	0.147071	0.550721	0.928801	0.786657	0.8368	0.871369	0.163636	0.368757	0.942323	0.708159	0.859194	0.8007	0.169485	0.296934
0.95	0.45	0.15	0.965891	0.690235	0.862001	0.693922	0.326074	0.356821	0.976976	0.485306	0.937965	0.572988	0.382011	0.210676	0.987586	0.411388	0.957153	0.534681	0.388156	0.164029
0.95	0.45	0.25	0.979259	0.504502	0.907916	0.564223	0.470118	0.273608	0.9895	0.346349	0.9725	0.487942	0.51465	0.157031	0.9951	0.294059	0.9736	0.511443	0.521653	0.124617
0.95	0.45	0.35	0.9873	0.412974	0.9245	0.532009	0.555974	0.228323	0.9969	0.294218	0.9764	0.488987	0.601927	0.130448	0.9994	0.252677	0.9736	0.51375	0.60301	0.10304
0.95	0.45	0.45	0.9908	0.365564	0.9308	0.526866	0.615776	0.200295	0.9994	0.262282	0.9791	0.504725	0.664475	0.115649	0.9995	0.235924	0.9797	0.557745	0.664299	0.0933463
0.95	0.45	0.55	0.9925	0.339238	0.9349	0.54462	0.677277	0.180533	0.9992	0.250765	0.9795	0.545848	0.704225	0.108009	0.9993	0.221845	0.9898	0.603185	0.712524	0.0880289
0.95	0.45	0.65	0.9962	0.322082	0.9422	0.558237	0.708252	0.166337	0.9988	0.238903	0.9876	0.567911	0.742312	0.101287	0.9997	0.210988	0.9946	0.646813	0.738663	0.0840576
0.95	0.45	0.75	0.9981	0.310131	0.9561	0.566239	0.747164	0.156238	0.9994	0.231917	0.991	0.597083	0.764236	0.0987252	0.9996	0.203103	0.9977	0.687665	0.767629	0.0818967
0.95	0.45	0.85	0.9988	0.29831	0.9663	0.560415	0.766418	0.149253	0.9995	0.225284	0.9952	0.605218	0.783662	0.0972354	0.9994	0.200566	0.9989	0.691162	0.778752	0.0799557
0.95	0.45	0.95	0.9992	0.288432	0.9759	0.562286	0.793047	0.142861	0.9995	0.219484	0.9963	0.581458	0.784016	0.0949224	0.9997	0.205831	0.9991	0.672696	0.786621	0.0796831
0.95	0.55	0.05	0.884076	0.951663	0.725115	0.935839	0.153193	0.542457	0.92462	0.759971	0.822701	0.864994	0.164083	0.367075	0.928846	0.694127	0.847677	0.801348	0.169721	0.29674
0.95	0.55	0.15	0.965696	0.644957	0.869439	0.679363	0.3559	0.340109	0.978794	0.465067	0.940402	0.577806	0.382408	0.205955	0.985584	0.400077	0.957353	0.533422	0.406565	0.156108
0.95	0.55	0.25	0.980852	0.470933	0.907469	0.566778	0.500344	0.257934	0.993499	0.327266	0.966393	0.488938	0.536921	0.148545	0.9971	0.28147	0.9724	0.516743	0.535948	0.117355
0.95	0.55	0.35	0.9914	0.383767	0.9242	0.540577	0.608435	0.209163	0.9987	0.281485	0.9705	0.512664	0.645127	0.122502	0.9988	0.243446	0.9757	0.559471	0.63702	0.0982285
0.95	0.55	0.45	0.9959	0.337383	0.9392	0.536156	0.678058	0.179352	0.9988	0.252594	0.9824	0.544954	0.70469	0.107926	0.9995	0.219902	0.9895	0.603173	0.70986	0.087546
0.95	0.55	0.55	0.997	0.312129	0.954	0.551231	0.738024	0.161292	0.9989	0.238618	0.99	0.579587	0.755681	0.0994492	0.9993	0.206239	0.9964	0.665348	0.757076	0.0824407
0.95	0.55	0.65	0.9979	0.296726	0.9628	0.581947	0.760232	0.149062	0.999	0.230496	0.9956	0.648632	0.793107	0.095049	0.9997	0.192193	0.9991	0.712563	0.796546	0.0793341
0.95	0.55	0.75	0.9986	0.286063	0.9732	0.601867	0.780377	0.137405	0.9996	0.215362	0.9982	0.642144	0.813302	0.0910194	1	0.183733	1	0.742695	0.830902	0.0780655
0.95	0.55	0.85	0.9987	0.276454	0.9821	0.615967	0.813881	0.131833	1	0.208799	0.9995	0.653068	0.835526	0.0895451	1	0.172705	1	0.732985	0.850953	0.0766684
0.95	0.55	0.95	0.999	0.265956	0.9924	0.594264	0.826273	0.123258	0.9998	0.205752	0.9993	0.631332	0.854264	0.088727	1	0.176223	1	0.733169	0.872244	0.0769317
0.95	0.65	0.05	0.884118	0.92585	0.71641	0.934625	0.150576	0.542442	0.923676	0.742608	0.81618	0.864179	0.156653	0.367029	0.91921	0.682836	0.840431	0.796728	0.160725	0.298988
0.95	0.65	0.15	0.963721	0.614631	0.874636	0.672616	0.371895	0.329787	0.979244	0.453606	0.937632	0.580458	0.384406	0.203056	0.982786	0.394241	0.933247	0.545277	0.397052	0.157599
0.95	0.65	0.25	0.984868	0.446207	0.911214	0.569211	0.531761	0.243734	0.9944	0.311888	0.9633	0.496291	0.562305	0.145509	0.9981	0.276252	0.9558	0.532153	0.562356	0.113165
0.95	0.65	0.35	0.9927	0.365079	0.9174	0.543307	0.63145	0.198638	0.9991	0.271023	0.9688	0.527619	0.670838	0.117734	0.9977	0.236242	0.9809	0.585561	0.665702	0.0941084
0.95	0.65	0.45	0.9967	0.320967	0.9438	0.551352	0.711403	0.167013	0.9986	0.246312	0.9866	0.578777	0.754326	0.103506	0.9989	0.208551	0.9946	0.652714	0.736211	0.0835583
0.95	0.65	0.55	0.9975	0.294522	0.9625	0.573101	0.754117	0.147062	0.9996	0.229279	0.9947	0.625691	0.783654	0.094464	0.9998	0.192005	0.9987	0.706482	0.797936	0.0789093
0.95	0.65	0.65	0.9988	0.279244	0.9779	0.610138	0.796584	0.13571	0.9999	0.221831	0.998	0.683571	0.830175	0.0909802	0.9998	0.178567	0.9997	0.754253	0.846654	0.0776596
0.95	0.65	0.75	0.9994	0.266726	0.9886	0.63759	0.828164	0.126222	1	0.205639	0.9999	0.685044	0.862485	0.0878461	1	0.16321	1	0.799844	0.890096	0.0769843
0.95	0.65	0.85	0.9996	0.261587	0.9934	0.667082	0.849558	0.120897	1	0.195939	0.9998	0.70212	0.893142	0.0878827	1	0.161632	1	0.809221	0.924148	0.0774559
0.95	0.65	0.95	0.9999	0.254011	0.9964	0.662044	0.868555	0.115954	1	0.193454	1	0.66658	0.919011	0.0876927	1	0.152303	1	0.764315	0.943149	0.0772326
0.95	0.75	0.05	0.888614	0.894411	0.717072	0.930298	0.148575	0.535238	0.920095	0.732138	0.813887	0.863495	0.158384	0.365534	0.918192	0.673965	0.833333	0.795656	0.158576	0.295283
0.95	0.75	0.15	0.969886	0.598207	0.882463	0.658776	0.371539	0.322762	0.981595	0.439318	0.945288	0.564717	0.395136	0.19892	0.987186	0.387654	0.93593	0.533696	0.405917	0.153872
0.95	0.75	0.25	0.985863	0.428639	0.918488	0.557348	0.536072	0.235161	0.9966	0.301311	0.9656	0.504026	0.582349	0.140605	0.9984	0.272389	0.9466	0.537512	0.576591	0.11135
0.95	0.75	0.35	0.9943	0.348656	0.9284	0.53959	0.659874	0.187978	0.9995	0.256629	0.9737	0.531049	0.689905	0.113153	0.9983	0.226976	0.9831	0.593726	0.691548	0.0912237
0.95	0.75	0.45	0.9975	0.308621	0.9534	0.557633	0.746658	0.15696	0.9992	0.233904	0.9922	0.588513	0.758001	0.0982474	0.9993	0.201846	0.9975	0.675504	0.769123	0.0818954
0.95	0.75	0.55	0.9991	0.278912	0.9785	0.580915	0.784098	0.135339	0.9996	0.215761	0.9977	0.650921	0.816255	0.0917769	1	0.175865	1	0.743833	0.82896	0.0776674
0.95	0.75	0.65	0.9995	0.264463	0.9881	0.633808	0.819943	0.123891	0.9998	0.205566	0.9994	0.705767	0.868528	0.088455	0.9999	0.167895	0.9999	0.783441	0.888743	0.077249
0.95	0.75	0.75	0.9999	0.255357	0.9944	0.687898	0.852821	0.118396	1	0.197212	1	0.709288	0.912891	0.0877876	1	0.152297	1	0.817216	0.939552	0.0772635
0.95	0.75	0.85	0.9998	0.243883	0.9983	0.685197	0.888325	0.113442	1	0.18614	0.9999	0.705602	0.947558	0.0876352	1	0.142988	1	0.808459	0.9714	0.0773499
0.95	0.75	0.95	1	0.238349	0.9997	0.691493	0.922812	0.112344	1	0.181473	1	0.683526	0.9726	0.0884917	1	0.144375	1	0.78308	0.9868	0.0774412
0.95	0.85	0.05	0.905969	0.869685	0.741726	0.90587	0.160328	0.52322	0.9337	0.723524	0.819828	0.856545	0.159774	0.363717	0.928738	0.666941	0.845327	0.786836	0.160473	0.293944
0.95	0.85	0.15	0.969565	0.582379	0.88927	0.643983	0.386193	0.313248	0.983095	0.435247	0.953411	0.555377	0.408336	0.19623	0.986683	0.385279	0.930309	0.534942	0.403732	0.154046
0.95	0.85	0.25	0.989479	0.4156	0.924248	0.543998	0.564429	0.227167	0.9952	0.297433	0.9672	0.486832	0.586312	0.139541	0.9987	0.26916	0.9511	0.518441	0.578069	0.108914
0.95	0.85	0.35	0.9965	0.338438	0.939	0.53705	0.689675	0.179168	0.9988	0.248401	0.9773	0.514545	0.695636	0.11047	0.9984	0.224144	0.9877	0.58909	0.69023	0.0898463
0.95	0.85	0.45	0.9983	0.295932	0.9615	0.555908	0.75863	0.149489	0.9996	0.227322	0.994	0.599362	0.78474	0.097235	0.9993	0.198723	0.999	0.667752	0.781354	0.0803296
0.95	0.85	0.55	0.999	0.27105	0.9839	0.596936	0.814727	0.130399	0.9999	0.208372	0.999	0.664264	0.83905	0.0896709	0.9999	0.173177	0.9999	0.756977	0.856823	0.0773674
0.95	0.85	0.65	0.9997	0.256566	0.9941	0.659741	0.847047	0.120705	1	0.189992	1	0.698336	0.904228	0.0879217	1	0.152357	1	0.789228	0.918269	0.076766
0.95	0.85	0.75	1	0.24559	0.9979	0.708163	0.888578	0.114709	1	0.179996	1	0.699452	0.94986	0.0876045	1	0.146669	1	0.816518	0.9727	0.0775835
0.95	0.85	0.85	1	0.236242	0.9995	0.733127	0.934866	0.113132	1	0.180146	1	0.713552	0.9839	0.0886515	1	0.13735	1	0.823422	0.9924	0.0776352
0.95	0.85	0.95	1	0.226498	1	0.711987	0.971186	0.113015	1	0.173088	1	0.66539	0.9969	0.0889891	1	0.135098	1	0.799806	0.9986	0.0779464
0.95	0.95	0.05	0.908917	0.862134	0.749966	0.903426	0.156506	0.527875	0.937952	0.719744	0.82781	0.840134	0.149215	0.369219	0.937107	0.669988	0.854298	0.776067	0.157397	0.295679
0.95	0.95	0.15	0.97474	0.565948	0.899272	0.626894	0.393753	0.310389	0.988131	0.433159	0.959465	0.542745	0.403226	0.197493	0.987291	0.381012	0.926148	0.515291	0.396795	0.156033
0.95	0.95	0.25	0.992284	0.406499	0.941277	0.517967	0.586732	0.218656	0.996599	0.295599	0.972595	0.464578	0.588838	0.138383	0.9991	0.270523	0.9572	0.508649	0.586613	0.110138
0.95	0.95	0.35	0.9971	0.328526	0.949095	0.506936	0.691423	0.173275	0.9979	0.249738	0.9821	0.514667	0.703419	0.110942	0.999	0.230488	0.9917	0.585621	0.704415	0.0889159
0.95	0.95	0.45	0.9988	0.290675	0.9718	0.568327	0.784611	0.144627	0.9995	0.227701	0.9941	0.59155	0.791863	0.0965072	0.9998	0.19835	0.9993	0.661245	0.798301	0.0801414
0.95	0.95	0.55	0.9996	0.263075	0.9906	0.605683	0.827211	0.124734	1	0.207283	0.9999	0.638634	0.85885	0.089902	1	0.169514	1	0.727795	0.873305	0.0765696
[truncated: 4 more rows]

## Sheet: Table S2
Table S2: Estimated heritabilities of proteins in the JHS dataset, and 95% confidence intervals. From analysis unadjusted to covariates.
protein	heritability	CI_lower_bound	CI_upper_bound
CHIP	0.0810717	0.000976562	0.25
CEBPB	0.0216431	0.000976562	0.1875
NSE	0.308885	0.125	0.5
PIAS4	0.106108	0	0.234375
IL_10_RA	0.481375	0.28125	0.71875
STAT3	0.0433727	0.000976562	0.21875
IRF1	0.132905	0.000976562	0.3125
C_JUN	0	0	0.125
MCL_1	0.0576868	0.000976562	0.21875
OAS1	0.0786216	0.000976562	0.25
C_MYC	0.0773923	0.000976562	0.25
SMAD3	0.0274387	0	0.125
SMAD2	0.0599634	0.000976562	0.21875
IL_23	0.285236	0.09375	0.5
PDGFRA	0.073744	0	0.0664062
IL_12	0.0706046	0	0.000976562
STAT1	0.100631	0.000976562	0.28125
STAT6	0.108668	0.000976562	0.28125
LRRK2	0.302957	0.125	0.5
OSTEOCALCIN	0.227299	0.0625	0.4375
IL_5	0.0387472	0	0.0898438
GPDA	0.280813	0.09375	0.5
IGA	0.466175	0.25	0.6875
LPPL	0	0	0.125
HEMK2	0.1398	0.000976562	0.3125
PDXK	0.158857	0.00195312	0.34375
TLR4	0.0262245	0.000976562	0.1875
REG4	0.305718	0.125	0.5
HSP_27	0.116486	0.000976562	0.3125
YKL_40	0.583954	0.375	0.84375
ALPHA_ENOLASE	0.196081	0.03125	0.375
APO_L1	0.63612	0.40625	0.875
CD38	0.159215	0.00390625	0.34375
CD59	0.239649	0.0625	0.4375
FABPL	0.307029	0.125	0.5
GDF_11	0.178199	0.015625	0.375
BTC	0	0	0.125
HIF_1A	0.295433	0.125	0.5
S100A6	0.355865	0.15625	0.5625
SECTM1	0.214207	0.03125	0.40625
RSPO3	0.084756	0.000976562	0.25
PSP	0.39455	0.1875	0.625
APOPTOSIS_REGULATOR_BCL_W	0.177784	0.015625	0.375
VEGF_D	0.638753	0.40625	0.90625
SOST	0.60561	0.375	0.875
FAM3D	0.442439	0.25	0.6875
CSH	0.0457758	0	0.000976562
EFNB1	0.125168	0.000976562	0.3125
SNP25	0.260101	0.09375	0.46875
LYPD3	0.0731054	0.000976562	0.25
NEGR1	0.396234	0.1875	0.625
BCL6	0.0244708	0.000976562	0.1875
FSTL1	0.476279	0.28125	0.71875
OSTEOPONTIN	0.0705361	0.000976562	0.25
LUMICAN	0.35652	0.15625	0.5625
CD177	0.784117	0.53125	0.999023
CHKB	0.165254	0.0078125	0.34375
SMOC1	0.437754	0.25	0.6875
PROTEIN_Z_INHIBITOR	0.446886	0.25	0.6875
FLRT2	0.433206	0.21875	0.65625
FLRT3	0.787822	0.53125	0.999023
ISLR2	0.310108	0.125	0.5
VITRONECTIN	0.671093	0.4375	0.9375
DSC2	0.170597	0.0078125	0.375
LDLR	0.0339184	0.000976562	0.1875
HXK2	0.196568	0.03125	0.375
HXK1	0.126509	0.000976562	0.3125
SEM5A	0.499106	0.28125	0.75
LTBP4	0.367761	0.1875	0.59375
PIANP	0.27714	0.09375	0.5
ADRENOMEDULLIN	0.279179	0.09375	0.5
S100A4	0.5378	0.3125	0.78125
RNF43	0.0904603	0.000976562	0.25
TRAIL_R4	0.200308	0.03125	0.375
ZNRF3	0.106545	0.000976562	0.28125
GI24	0.246789	0.0625	0.4375
EPHRIN_A2	0.139704	0.000976562	0.3125
APOM	0.3983	0.1875	0.625
IFN_B	0.125725	0.000976562	0.3125
IFN10	0.031898	0.000976562	0.1875
IFNA7	0.0414527	0	0.000976562
EFNB2	0.248439	0.0625	0.4375
HHLA2	0.0324669	0.000976562	0.1875
IL_1_SRII	0.590798	0.375	0.84375
AMGO2	0.183017	0.015625	0.375
RXFP1	0.0853753	0	0.000976562
C1QR1	0.408066	0.21875	0.625
NRG4	0.161456	0.00390625	0.34375
H2B2E	0.773882	0.53125	0.999023
H2A3	0.625432	0.40625	0.875
H31	0.233563	0.0625	0.4375
IFN_G	0.189333	0.015625	0.375
IL_1F8	0.0208276	0	0.000976562
IL_1F6	0.256213	0.0625	0.4375
UCRP	0.406768	0.21875	0.625
EPHRIN_A3	0.282271	0.09375	0.5
X_14_3_3_PROTEIN_BETA	0.0821887	0.000976562	0.25
X_14_3_3E	0.336813	0.15625	0.5625
ANNEXIN_V	0.27888	0.09375	0.5
MYOSTATIN	0.369184	0.1875	0.59375
HCE001796	0.0656226	0	0.000976562
HCE003167	0.201365	0.03125	0.375
C4B	0.262373	0.09375	0.46875
COAGULATION_FACTOR_XI	0.501894	0.28125	0.75
CTACK	0.281584	0.09375	0.5
HCE000414	0.00601283	0	0.000976562
ENDOSTATIN	0.270893	0.09375	0.46875
TIMP_1	0.170672	0.0078125	0.375
TPA	0.204142	0.03125	0.40625
HCE003183	0	0	0.125
EG_VEGF	0.134714	0.000976562	0.3125
HCE004333	0.0296499	0.000976562	0.1875
HCE004359	0.0797075	0.000976562	0.25
TIMP_2	0.463709	0.25	0.6875
HCE004331	0.0194949	0.000976562	0.1875
HCE003300	0.0185474	0	0.000976562
HCE000483	0	0	0.125
TGF_B1	0.0371369	0	0.000976562
VEGF_SR3	0.682745	0.4375	0.9375
HCE004152	0	0	0.125
C5	0.450511	0.25	0.6875
APO_E	0.52863	0.3125	0.78125
BDNF	0.220122	0.03125	0.40625
C8	0.289831	0.09375	0.5
HCE000342	0	0	0.125
CATHEPSIN_G	0.055354	0	0.0117188
CXCL16__SOLUBLE	0.420406	0.21875	0.65625
FGF_10	0.135948	0.000976562	0.3125
FGF_8B	0.121184	0.000976562	0.3125
GIIE	0.192018	0.03125	0.375
GV	0.0200089	0	0.000976562
MIP_3A	0.0121523	0	0.000976562
SAP	0.152265	0.000976562	0.34375
SCF_SR	0.548532	0.34375	0.8125
TIMP_3	0.535344	0.3125	0.78125
ANGIOPOIETIN_4	0.0762746	0	0.113281
CADHERIN_E	0.265659	0.09375	0.46875
GFRA_3	0.0400258	0.000976562	0.21875
HCE000104	0	0	0.125
EPHRIN_B3	0.137304	0.000976562	0.3125
GFRA_2	0.533758	0.3125	0.78125
X_6CKINE	0.529729	0.3125	0.78125
HMG_1	0.443563	0.25	0.6875
OPG	0.313632	0.125	0.53125
B_ENDORPHIN	0.395185	0.1875	0.625
FACTOR_I	0.558599	0.34375	0.8125
IGFBP_3	0.461518	0.25	0.6875
MCP_1	0.103187	0.000976562	0.28125
MMP_9	0.290814	0.09375	0.5
MYELOPEROXIDASE	0.683173	0.4375	0.9375
PRL	0.274638	0.09375	0.46875
VEGF	0.287835	0.09375	0.5
X_4_1BB	0.234487	0.0625	0.4375
X_4_1BB_LIGAND	0	0	0.125
ANGIOPOIETIN_2	0.399091	0.1875	0.625
B7	0.133227	0.000976562	0.3125
CD30	0.106734	0.000976562	0.28125
CLF_1_CLC_COMPLEX	0.0060867	0.000976562	0.15625
CYSTATIN_C	0.212277	0.03125	0.40625
DTK	0.180017	0.015625	0.375
EIF_5	0.14868	0.000976562	0.34375
EPHRIN_A4	0.336114	0.15625	0.5625
EPHRIN_A5	0.211452	0.03125	0.40625
ERBB2	0.0653318	0	0.000976562
ERBB3	0.233734	0.0625	0.4375
ERBB4	0.0816845	0	0.000976562
GA733_1_PROTEIN	0.0132761	0	0.000976562
GP130__SOLUBLE	0.474464	0.28125	0.6875
HO_2	0.155587	0.000976562	0.34375
HPV_E7_TYPE_16	0.0914752	0	0.015625
HPV_E7_TYPE18	0.39664	0.1875	0.625
HSP_90A_B	0.124709	0.000976562	0.3125
IL_1_R_ACP	0.435311	0.21875	0.6875
IL_10_RB	0.0807732	0.000976562	0.25
IL_12_RB1	0.111557	0.000976562	0.28125
IL_13_RA1	0.140992	0.000976562	0.3125
IL_2_SRG	0.00682825	0	0.000976562
LAYILIN	0.259133	0.078125	0.46875
LYMPHOTOXIN_B_R	0.288674	0.09375	0.5
MACROPHAGE_MANNOSE_RECEPT	0.45199	0.25	0.6875
M_CSF_R	0.440041	0.25	0.6875
MSP_R	0.275332	0.09375	0.46875
PAFAH_BETA_SUBUNIT	0.129168	0.000976562	0.3125
P_CADHERIN	0.342357	0.15625	0.5625
PKC_A	0.047858	0	0.000976562
PKC_Z	0.185391	0.015625	0.375
RAB_GDP_DISSOCIATION_B	0.0515961	0.000976562	0.21875
SICAM_3	0.0872443	0.000976562	0.25
SUPAR	0.571009	0.34375	0.8125
TNF_SR_I	0.20461	0.03125	0.40625
TRKC	0.66856	0.4375	0.9375
BCMA	0.52814	0.3125	0.75
BONE_PROTEOGLYCAN_II	0.320912	0.125	0.53125
CALPAIN_I	0.0706854	0.000976562	0.25
CK_MM	0.383563	0.1875	0.625
ERBB1	0.301693	0.125	0.5
HGF	0.0412919	0.000976562	0.21875
HSP_60	0.0716263	0.000976562	0.25
IC3B	0.12332	0.000976562	0.3125
IGFBP_5	0.227514	0.0625	0.4375
IGFBP_6	0.168843	0.0078125	0.34375
MIA	0.713115	0.46875	0.96875
NPS_PLA2	0.336052	0.15625	0.5625
OSM	0.294203	0.09375	0.5
PECAM_1	0.164746	0.0078125	0.34375
PERSEPHIN	0.209953	0.03125	0.40625
PF_4	0.30403	0.125	0.5
PROTEIN_S	0.36296	0.15625	0.5625
TACI	0.283822	0.09375	0.5
TECK	0.394911	0.1875	0.625
THYROXINE_BINDING_GLOBULIN	0.396484	0.1875	0.625
TNFSF18	0.426943	0.21875	0.65625
CNTFR_ALPHA	0.462593	0.25	0.6875
EMAP_2	0.450137	0.25	0.6875
EPO_R	0.0814984	0.000976562	0.25
G_CSF_R	0	0	0.125
IL_1F7	0.210246	0.03125	0.40625
LAMININ	0.229882	0.0625	0.4375
MICA	0.79497	0.5625	0.999023
NADPH_P450_OXIDOREDUCTASE	0.336028	0.15625	0.5625
NANOG	0	0	0.125
NKP44	0.13069	0.000976562	0.3125
NOVH	0	0	0.125
SIGLEC_6	0.38489	0.1875	0.625
SIGLEC_7	0.75633	0.5	0.999023
SONIC_HEDGEHOG	0.169522	0.0078125	0.375
IGG	0.298849	0.125	0.5
TSLP_R	0	0	0.125
ULBP_3	0	0	0.125
ACTIVIN_A	0.0616312	0	0.000976562
APO_A_I	0.495901	0.28125	0.75
AZUROCIDIN	0.128531	0.000976562	0.3125
BMP_14	0.293298	0.09375	0.5
C1Q	0.276994	0.09375	0.5
C3	0.0916129	0.000976562	0.25
C3ADESARG	0.120303	0.000976562	0.3125
DRR1	0.275089	0.09375	0.46875
FGF_18	0.205347	0.03125	0.40625
FGF_19	0.131805	0.000976562	0.3125
FGF_20	0.207762	0.03125	0.40625
FGF9	0.117178	0.000976562	0.3125
GDF_11_8	0.494667	0.28125	0.75
HEMOPEXIN	0.892239	0.625	0.999023
HIV_2_REV	0.109583	0.000976562	0.28125
I_309	0.185043	0.015625	0.375
IGFBP_1	0.196482	0.03125	0.375
IL_10	0	0	0.125
IL_16	0.491592	0.28125	0.75
IL_17F	0.0725897	0.000976562	0.25
IL_22	0.173969	0.015625	0.375
LACTOFERRIN	0.606821	0.375	0.875
LAG_1	0.478896	0.28125	0.71875
LD78_BETA	0.503185	0.28125	0.75
MCP_2	0.0902102	0.000976562	0.25
MMP_3	0.274342	0.09375	0.46875
MMP_7	0.16038	0.00390625	0.34375
NAP_2	0.263938	0.09375	0.46875
SOD	0.0815558	0.000976562	0.25
FIBRINOGEN	0.303528	0.125	0.5
APO_B	0.398015	0.1875	0.625
ACE2	0.0623608	0.000976562	0.21875
ACTIVIN_RIB	0.0240617	0	0.0664062
ADAMTS_4	0.0629014	0.000976562	0.25
ANGIOPOIETIN_1	0.252945	0.0625	0.4375
ART	0.182485	0.015625	0.375
BCAM	0.258878	0.078125	0.46875
CADHERIN_5	0.527867	0.3125	0.75
CD97	0.278084	0.09375	0.5
COMMD7	0.0238929	0.000976562	0.1875
EDA	0.487672	0.28125	0.75
FRACTALKINE_CX3CL_1	0.0169125	0.000976562	0.1875
HAI_1	0.768812	0.53125	0.999023
IL_27	0.11047	0	0.136719
KALLIKREIN_11	0.380242	0.1875	0.59375
KALLIKREIN_4	0.0798582	0.000976562	0.25
KALLIKREIN_8	0.346924	0.15625	0.5625
KU70	0.23999	0.0625	0.4375
LIPOCALIN_2	0.41665	0.21875	0.625
MET	0.613538	0.375	0.875
MMP_17	0.132836	0.000976562	0.3125
OX40_LIGAND	0	0	0.125
SFRP_3	0.451508	0.25	0.6875
SPINT2	0.339424	0.15625	0.5625
STIE_1	0.409308	0.21875	0.625
UBIQUITIN_1	0.12468	0.000976562	0.3125
WIF_1	0.378223	0.1875	0.59375
AIF1	0.165567	0.0078125	0.34375
C5A	0.662398	0.4375	0.9375
CHK1	0.0287964	0	0.000976562
ERK_1	0.0704015	0.000976562	0.25
GLUCOCORTICOID_RECEPTOR	0.00295236	0	0.000976562
HAT1	0.0434314	0	0.000976562
HDAC8	0.106162	0.000976562	0.28125
KARYOPHERIN_A2	0.331418	0.15625	0.5625
MEK1	0	0	0.125
MOZ	0.232487	0.0625	0.4375
PKC_D	0.223243	0.046875	0.4375
RAC1	0.0333434	0.000976562	0.1875
RAD51	0.24852	0.0625	0.4375
TBP	0.209462	0.03125	0.40625
TOPOISOMERASE_I	0.216968	0.03125	0.40625
UBC9	0.0582873	0.000976562	0.21875
YES	0.111487	0.000976562	0.28125
A1_ANTICHYMOTRYPSIN	0.400931	0.1875	0.625
C7	0.368392	0.1875	0.59375
CARDIOTROPHIN_1	0	0	0.125
CCL28	0.342724	0.15625	0.5625
CD22	0.106859	0	0.046875
HCC_1	0.572429	0.34375	0.8125
IL_4	0.176012	0.015625	0.375
MIDKINE	0.290106	0.09375	0.5
MPIF_1	0.414882	0.21875	0.625
PCNA	0.101151	0.000976562	0.28125
SRANKL	0.339334	0.15625	0.5625
PAI_1	0.308107	0.125	0.5
APO_E3	0.463439	0.25	0.6875
APO_E4	0.389379	0.1875	0.625
ARTEMIN	0.204703	0.03125	0.40625
CYTOCHROME_C	0.140783	0.000976562	0.3125
CYTOCHROME_P450_3A4	0.0958397	0.000976562	0.28125
DAN	0.119292	0.000976562	0.3125
ER	0.259593	0.078125	0.46875
FACTOR_D	0.342692	0.15625	0.5625
GROWTH_HORMONE_RECEPTOR	0.397448	0.1875	0.625
GX	0.121362	0	0.25
IGFBP_4	0.31003	0.125	0.5
IGF_I	0.27212	0.09375	0.46875
LUTEINIZING_HORMONE	0.0175596	0.000976562	0.1875
PROPERDIN	0.36002	0.15625	0.5625
PROTEIN_C	0.427955	0.21875	0.65625
PTHRP	0.0251186	0	0.117188
SCGF_BETA	0.555759	0.34375	0.8125
VCAM_1	0.512712	0.3125	0.75
TNFSF15	0.197476	0.03125	0.375
ALK_1	0.247902	0.0625	0.4375
AREG	0.0100484	0.000976562	0.1875
BMP_7	0.236121	0.0625	0.4375
CD36_ANTIGEN	0.64192	0.40625	0.90625
CONTACTIN_1	0.480925	0.28125	0.71875
CTGF	0.0359438	0	0.000976562
DESMOGLEIN_1	0.217723	0.03125	0.40625
EDAR	0.367897	0.1875	0.59375
ENA_78	0.291344	0.09375	0.5
ESAM	0.354057	0.15625	0.5625
GALECTIN_4	0.186878	0.015625	0.375
GRO_A	0.514532	0.3125	0.75
GRO_B_G	0.169824	0.0078125	0.375
HISTONE_H1_2	0.563639	0.34375	0.8125
ICOS	0	0	0.125
IL_1_SRI	0.43973	0.25	0.6875
IL_17_SR	0.7707	0.53125	0.999023
IL_18_RB	0.148976	0.000976562	0.34375
IL_1RRP2	0.404545	0.21875	0.625
JAM_B	0.142109	0.000976562	0.3125
JAM_C	0.108928	0.000976562	0.28125
LSAMP	0.460466	0.25	0.6875
MBL	0.667858	0.4375	0.9375
NKP30	0.270984	0.09375	0.46875
PD_L2	0.696308	0.46875	0.96875
PTP_1B	0.181857	0.015625	0.375
SIGLEC_9	0.965135	0.6875	0.999023
TGF_B_R_III	0.614583	0.375	0.875
TSLP	0.107455	0.000976562	0.28125
CTLA_4	0	0	0.125
A2_ANTIPLASMIN	0.319648	0.125	0.53125
BFGF	0.123806	0.000976562	0.3125
CALPASTATIN	0.341906	0.15625	0.5625
CK_B_8_1	0.52423	0.3125	0.75
DC_SIGN	0.612579	0.375	0.875
DC_SIGNR	0.341586	0.15625	0.5625
FSH	0	0	0.125
GALECTIN_2	0.15993	0.00390625	0.34375
GFAP	0.161961	0.00390625	0.34375
IL_19	0.397086	0.1875	0.625
IL_1B	0.0472837	0.000976562	0.21875
I_TAC	0.567886	0.34375	0.8125
MIP_1A	0.470834	0.25	0.6875
MRC2	0.591688	0.375	0.84375
MYOGLOBIN	0.263147	0.09375	0.46875
ON	0.173467	0.015625	0.375
PARC	0.485566	0.28125	0.71875
PTN	0.107065	0.000976562	0.28125
RESISTIN	0.5911	0.375	0.84375
TRYPSIN	0.445945	0.25	0.6875
VWF	0.304156	0.125	0.5
FAS_LIGAND__SOLUBLE	0.219264	0.03125	0.40625
FLT3_LIGAND	0	0	0.125
HAPTOGLOBIN__MIXED_TYPE	0.666579	0.4375	0.9375
IL_4_SR	0.0920281	0	0.21875
NKG2D	0.0807466	0.000976562	0.25
WISP_1	0.215663	0.03125	0.40625
BAFF	0.33156	0.15625	0.5625
C9	0.429992	0.21875	0.65625
CATHEPSIN_B	0.417033	0.21875	0.625
FGF_5	0.0956407	0.000976562	0.28125
GALECTIN_3	0.201062	0.03125	0.375
GDF_9	0.194301	0.03125	0.375
IGM	0.62453	0.40625	0.875
IL_2	0.284416	0.09375	0.5
IL_13	0.0592802	0.000976562	0.21875
IL_18_BPA	0.415247	0.21875	0.625
LBP	0.573118	0.34375	0.8125
COAGULATION_FACTOR_XA	0.521352	0.3125	0.75
PLGF	0.139601	0.000976562	0.3125
TIG2	0.582621	0.375	0.8125
ULBP_1	0.165088	0.0078125	0.34375
ULBP_2	0	0	0.125
XEDAR	0.0713136	0	0.000976562
AURORA_KINASE_A	0	0	0.125
MK01	0.0535756	0.000976562	0.21875
SMAC	0.273849	0.09375	0.46875
VEGF_C	0.123664	0.000976562	0.3125
SCD4	0.150851	0.000976562	0.34375
IL_2_SRA	0.0356659	0	0.0546875
TNF_SR_II	0.32089	0.125	0.53125
SIGLEC_3	0.593912	0.375	0.875
ADAMTS_5	0.269281	0.09375	0.46875
IDUA	0.502587	0.28125	0.75
AMPM2	0.239523	0.0625	0.4375
AMYLOID_PRECURSOR_PROTEIN	0.325439	0.125	0.53125
ARSB	0.213408	0.03125	0.40625
ASAHL	0.676191	0.4375	0.9375
ATS1	0.125682	0.000976562	0.3125
ATS13	0.323631	0.125	0.53125
CARBONIC_ANHYDRASE_IV	0.385543	0.1875	0.625
CATC	0.173785	0.015625	0.375
CATHEPSIN_A	0.395713	0.1875	0.625
CATHEPSIN_S	0.372154	0.1875	0.59375
CD39	0.0898038	0.000976562	0.25
COAGULATION_FACTOR_VII	0.487268	0.28125	0.75
C2	0.571884	0.34375	0.8125
CRIS3	0.0905887	0.000976562	0.25
ENTEROKINASE	0.0875518	0.000976562	0.25
WFKN1	0.106581	0	0.203125
GLUTAMATE_CARBOXYPEPTIDASE	0.239536	0.0625	0.4375
GPVI	0.255511	0.0625	0.4375
GRANULYSIN	0.555238	0.34375	0.8125
HPLN1	0.384133	0.1875	0.625
IDE	0.0388225	0.000976562	0.21875
IDS	0.345112	0.15625	0.5625
KALLIKREIN_12	0.374448	0.1875	0.59375
KALLIKREIN_13	0.190115	0.03125	0.375
KALLIKREIN_5	0.0989382	0	0.0546875
KREM2	0	0	0.125
LKHA4	0.161785	0.00390625	0.34375
LYVE1	0.469068	0.25	0.6875
MATN3	0.137261	0.000976562	0.3125
MEPE	0.227729	0.0625	0.4375
METAP1	0.0488008	0.000976562	0.21875
ASAH2	0.563521	0.34375	0.8125
NIDOGEN	0.688213	0.4375	0.9375
PIGR	0.442307	0.25	0.6875
PROTEASE_NEXIN_I	0.0541679	0	0.000976562
RET	0.290253	0.09375	0.5
SARP_2	0.169523	0.0078125	0.375
SEMAPHORIN_3A	0.299562	0.125	0.5
TRATPASE	0.298542	0.125	0.5
URB	0.229257	0.0625	0.4375
WFKN2	0.606046	0.375	0.875
AGGRECAN	0.212295	0.03125	0.40625
ANGL3	0.16847	0.0078125	0.34375
BGH3	0.471789	0.25	0.6875
BGN	0.203422	0.03125	0.40625
C1R	0.373015	0.1875	0.59375
CARBONIC_ANHYDRASE_X	0.191521	0.03125	0.375
CD109	0.361315	0.15625	0.5625
CD23	0.441219	0.25	0.6875
CD48	0.344291	0.15625	0.5625
CD5L	0.426067	0.21875	0.65625
CFC1	0.00636922	0.000976562	0.15625
CNTN2	0.436498	0.25	0.6875
CONTACTIN_4	0.638563	0.40625	0.90625
CONTACTIN_5	0.378425	0.1875	0.59375
CYTF	0.495493	0.28125	0.75
CYSTATIN_M	0.507209	0.3125	0.75
DLL4	0.0722057	0.000976562	0.25
FCG2A	0.860534	0.625	0.999023
FCG2B	0.703589	0.46875	0.96875
FCG3B	0.517108	0.3125	0.75
FCGR1	0.0818899	0.000976562	0.25
FCN2	0.540757	0.3125	0.8125
GFRA_1	0.322359	0.125	0.53125
GPC2	0.0671339	0.000976562	0.25
HEPARIN_COFACTOR_II	0.886901	0.625	0.999023
HTRA2	0.13577	0.000976562	0.3125
IGFBP_7	0.26851	0.09375	0.46875
IL24	0.179642	0.015625	0.375
LRIG3	0.508771	0.3125	0.75
LRP8	0.266107	0.09375	0.46875
LY9	0.275377	0.09375	0.46875
MATN2	0.418053	0.21875	0.625
NECTIN_LIKE_PROTEIN_2	0.163367	0.00390625	0.34375
NET4	0.239523	0.0625	0.4375
PGRP_S	0.194852	0.03125	0.375
RGMB	0.430881	0.21875	0.65625
RGM_C	0.369327	0.1875	0.59375
TFPI	0.435711	0.25	0.6875
TSP2	0.216285	0.03125	0.40625
TSP4	0.319368	0.125	0.53125
ABL1	0.0791795	0	0.117188
AMINOACYLASE_1	0.530814	0.3125	0.78125
ANTITHROMBIN_III	0.407719	0.21875	0.625
AURKB	0.254652	0.0625	0.4375
BARK1	0.0444861	0	0.000976562
BMP_1	0.244034	0.0625	0.4375
CAMK2A	0	0	0.125
CAMK2B	0.0748224	0	0.117188
CARBONIC_ANHYDRASE_6	0.748301	0.5	0.999023
CARBONIC_ANHYDRASE_VII	0.0710436	0.000976562	0.25
CDK2_CYCLIN_A	0.0450295	0	0.000976562
CDK5_P35	0.384171	0.1875	0.625
CDK8_CYCLIN_C	0.103451	0	0.000976562
CHK2	0.107264	0.000976562	0.28125
CLC4K	0.17748	0.015625	0.375
CRDL1	0.105305	0	0.117188
CSK	0.064793	0	0.132812
CATHEPSIN_V	0.343922	0.15625	0.5625
DKK_4	0.618153	0.40625	0.875
ECM1	0.55943	0.34375	0.8125
FETUB	0.736052	0.5	0.992188
GRANZYME_H	0	0	0.125
HCK	0.0836489	0.000976562	0.25
IL_17_RD	0.19088	0.03125	0.375
KALLIKREIN_7	0.439533	0.25	0.6875
KPCI	0.128479	0.000976562	0.3125
LYNB	0.0429473	0	0.0439453
PAK3	0.302259	0.125	0.5
PAK7	0.156542	0.000976562	0.34375
PCI	0.208432	0.03125	0.40625
PIK3CA_PIK3R1	0.0475669	0.000976562	0.21875
PK3CG	0.362558	0.15625	0.5625
PKB_A_B_G	0.0560365	0.000976562	0.21875
PLK_1	0	0	0.125
RENIN	0.125064	0	0.164062
SHP_2	0.0322119	0.000976562	0.1875
STAB2	0.152142	0.000976562	0.34375
TBK1	0.0198055	0.000976562	0.1875
TCPTP	0.0959058	0.000976562	0.28125
TPSB2	0.508546	0.3125	0.75
TPSG1	0.0390825	0.000976562	0.21875
UFC1	0	0	0.125
BCL_2	0	0	0.125
BFL1	0.204816	0.03125	0.40625
BMX	0.127831	0	0.179688
BSP	0.321984	0.125	0.53125
BTK	0.088109	0.000976562	0.25
CAMK1D	0.393317	0.1875	0.625
CAMK2D	0.0825086	0.000976562	0.25
CARBONIC_ANHYDRASE_XIII	0.174656	0.015625	0.375
CD30_LIGAND	0.405	0.21875	0.625
CDK1_CYCLIN_B	0.204499	0.03125	0.40625
CHYMASE	0.098523	0.000976562	0.28125
CSK21	0.00234828	0.000976562	0.15625
EPHA1	0.432303	0.21875	0.65625
EPHA3	0.120571	0.000976562	0.3125
FN1_3	0.221866	0.03125	0.40625
FN1_4	0.21903	0.03125	0.40625
FLT_3	0.0389616	0	0.0117188
FSTL3	0.217255	0.03125	0.40625
GRANZYME_A	0.441635	0.25	0.6875
GSK_3_ALPHA_BETA	0.0504852	0.000976562	0.21875
HIPK3	0.0854703	0.000976562	0.25
IL_15_RA	0.264256	0.09375	0.46875
IL_18_RA	0.49464	0.28125	0.75
IL_8	0.271442	0.09375	0.46875
IR	0.592639	0.375	0.875
KALLISTATIN	0.566475	0.34375	0.8125
KALLIKREIN_6	0.182522	0.015625	0.375
LCK	0.0884515	0.000976562	0.25
LYN	0.0557331	0.000976562	0.21875
PERIOSTIN	0.267366	0.09375	0.46875
PDGF_RB	0.780238	0.53125	0.999023
PGCB	0.605401	0.375	0.875
PRKACA	0.0482614	0	0.000976562
RPS6KA3	0	0	0.125
SE_SELECTIN	0.676049	0.4375	0.9375
STK16	0.199269	0.03125	0.375
SURVIVIN	0.143187	0	0.234375
THROMBOPOIETIN_RECEPTOR	0.121123	0.000976562	0.3125
THROMBOSPONDIN_1	0.376412	0.1875	0.59375
TRKA	0	0	0.125
TRY3	0.0739585	0	0.000976562
DUS3	0.0772745	0	0.000976562
XPNPEP1	0	0	0.125
ANGIOTENSINOGEN	0.303358	0.125	0.5
B2_MICROGLOBULIN	0.220113	0.03125	0.40625
B_ECGF	0.153417	0.000976562	0.34375
BLC	0.232068	0.0625	0.4375
CATALASE	0.303896	0.125	0.5
CNTF	0.234592	0.0625	0.4375
FGF_17	0.0737257	0.000976562	0.25
GCP_2	0.316329	0.125	0.53125
IFN_AA	0.106026	0	0.234375
IL_17B	0.199551	0.03125	0.375
INTEGRIN_A1B1	0.221174	0.03125	0.40625
LEAP_1	0.202783	0.03125	0.40625
LYMPHOTOXIN_A1_B2	0.339476	0.15625	0.5625
LYMPHOTOXIN_A2_B1	0.217829	0.03125	0.40625
MDC	0.555214	0.34375	0.8125
MIP_5	0.848723	0.59375	0.999023
PROTEINASE_3	0.482887	0.28125	0.71875
SDF_1	0.187951	0.015625	0.375
TAFI	0.677957	0.4375	0.9375
TARC	0.486582	0.28125	0.71875
TGF_B3	0.42568	0.21875	0.65625
TSH	0.457061	0.25	0.6875
VASOACTIVE_INTESTINAL_P	0.00181629	0.000976562	0.15625
CD40_LIGAND__SOLUBLE	0	0	0.125
DKK1	0.568945	0.34375	0.8125
DOPA_DECARBOXYLASE	0.297475	0.125	0.5
ADIPONECTIN	0.187361	0.015625	0.375
A1_ANTITRYPSIN	0.276742	0.09375	0.5
A2_HS_GLYCOPROTEIN	0.353172	0.15625	0.5625
ARYLSULFATASE_A	0.417045	0.21875	0.625
BASI	0.120193	0.000976562	0.3125
BMP10	0.304149	0.125	0.5
CADHERIN_6	0.189288	0.015625	0.375
CAMK1	0.422685	0.21875	0.65625
CASPASE_3	0	0	0.125
CATE	0	0	0.125
CHITOTRIOSIDASE_1	0.388671	0.1875	0.625
CHL1	0.669547	0.4375	0.9375
CLC7A	0.110929	0.000976562	0.28125
MASP3	0.220337	0.03125	0.40625
DISCOIDIN_DOMAIN_RECEPTOR_2	0.142915	0.000976562	0.3125
DKK3	0.468016	0.25	0.6875
DPP2	0.0441786	0.000976562	0.21875
ENDOTHELIN_CONVERTING_1	0.606381	0.375	0.875
EPHB4	0.172925	0.015625	0.375
FCN1	0.547967	0.34375	0.8125
GNS	0.450168	0.25	0.6875
HGFA	0.754114	0.5	0.999023
IL22RA1	0.0517504	0	0.000976562
LGMN	0.293454	0.09375	0.5
LY86	0.160918	0.00390625	0.34375
MARAPSIN	0.00688142	0	0.000976562
MMEL2	0.0983804	0	0.195312
MP2K2	0.437855	0.25	0.6875
MRCKB	0.0786889	0	0.136719
NECTIN_LIKE_PROTEIN_1	0.1099	0.000976562	0.28125
NID2	0.557667	0.34375	0.8125
OBCAM	0.264662	0.09375	0.46875
OCAD1	0.13514	0.000976562	0.3125
OLR1	0.42337	0.21875	0.65625
RAP	0.535615	0.3125	0.78125
SLAF5	0.178207	0.015625	0.375
SLIK1	0	0	0.125
SOGGY_1	0.121778	0	0.234375
TEC	0.0649169	0	0.000976562
TLR4_MD_2_COMPLEX	0.22977	0.0625	0.4375
VEGF_SR2	0.533948	0.3125	0.78125
BMPER	0	0	0.125
CADHERIN_12	0.026945	0.000976562	0.1875
CALCINEURIN_B_A	0.2327	0.0625	0.4375
COMPLEMENT_FACTOR_H_5	0.598874	0.375	0.875
IGF_II_RECEPTOR	0.830257	0.5625	0.999023
KALLIKREIN_14	0.356234	0.15625	0.5625
MACROPHAGE_SCAVENGER	0.165573	0.0078125	0.34375
MFRP	0.0997766	0.000976562	0.28125
ALBUMIN	0.30366	0.125	0.5
A2_MACROGLOBULIN	0.19063	0.03125	0.375
ALT	0.273255	0.09375	0.46875
ANGIOSTATIN	0.392646	0.1875	0.625
CK_MB	0.327712	0.125	0.53125
P27KIP1	0.338478	0.15625	0.5625
BNP_32	0.0755372	0.000976562	0.25
PYY	0.328579	0.125	0.5625
SECRETIN	0.0805691	0.000976562	0.25
TNR4	0	0	0.125
CSF_1	0.179106	0.015625	0.375
ACTIVATED_PROTEIN_C	0.0447943	0.000976562	0.21875
COX_2	0.112388	0.000976562	0.28125
STX1A	0.339957	0.15625	0.5625
STIE_2	0.34118	0.15625	0.5625
ADAM_9	0.0649621	0.000976562	0.25
ANGL4	0.155293	0.000976562	0.34375
CADHERIN_2	0.0678532	0.000976562	0.25
CARBONIC_ANHYDRASE_9	0	0	0.125
CARBONIC_ANHYDRASE_III	0.41812	0.21875	0.625
CK_BB	0	0	0.125
CYSTATIN_S	0.31137	0.125	0.53125
CYTD	0.502652	0.28125	0.75
ENDOCAN	0.322958	0.125	0.53125
EPHA5	0.245467	0.0625	0.4375
FGF23	0.184178	0.015625	0.375
FGFR_2	0.0120067	0	0.000976562
FGFR_3	0.00824054	0.000976562	0.15625
FGR	0	0	0.125
FYN	0.0617824	0.000976562	0.21875
IL_12_RB2	0.0419539	0.000976562	0.21875
KPCT	0.146566	0.000976562	0.3125
MAPK2	0.160084	0.00390625	0.34375
MAPK5	0.058771	0.000976562	0.21875
MAPKAPK3	0.0538668	0.000976562	0.21875
MATK	0	0	0.125
MK08	0.167738	0.0078125	0.34375
PAK6	0.0759082	0.000976562	0.25
PDGF_CC	0	0	0.125
PTEN	0.182367	0.015625	0.375
PTK6	0.038994	0	0.000976562
TLR2	0.211547	0.03125	0.40625
UFM1	0	0	0.125
AIP	0.255	0.0625	0.4375
CYCLOPHILIN_A	0.106288	0.000976562	0.28125
DLRB1	0.14178	0.000976562	0.3125
ETHE1	0.288751	0.09375	0.5
GAPDH__LIVER	0.186777	0.015625	0.375
HSP_40	0.0333639	0.000976562	0.1875
MDHC	0.145997	0.000976562	0.3125
NACA	0.0126197	0.000976562	0.1875
PEROXIREDOXIN_1	0.0542366	0.000976562	0.21875
PPAC	0.540758	0.3125	0.8125
PSA1	0.183206	0.015625	0.375
PSA6	0.0129073	0	0.000976562
RS7	0.00275179	0.000976562	0.15625
RSK_LIKE_PROTEIN_KINASE	0	0	0.125
SBDS	0.0759198	0	0.136719
SE6L2	0.0123034	0	0.000976562
SGTA	0.204296	0.03125	0.40625
TCTP	0.0848846	0.000976562	0.25
TMA	0.137426	0.000976562	0.3125
UB2L3	0.0513993	0.000976562	0.21875
ARI3A	0.00678767	0	0.000976562
CAMKK_ALPHA	0	0	0.125
CDC37	0.00871302	0.000976562	0.15625
DLC8	0.0530876	0.000976562	0.21875
IMB1	0	0	0.125
ING1	0.0864581	0.000976562	0.25
LAMIN_B1	0	0	0.125
LDH_H_1	0.184186	0.015625	0.375
MBD4	0.0663197	0.000976562	0.25
MESOTHELIN	0.146015	0.000976562	0.3125
NAGK	0.381986	0.1875	0.625
PHOSPHOGLYCERATE_MUTASE_1	0.0478061	0.000976562	0.21875
PLPP	0	0	0.125
PSD7	0	0	0.125
SKP1	0.0148446	0.000976562	0.1875
SORTING_NEXIN_4	0.0912287	0	0.210938
UBE2N	0.0114828	0.000976562	0.1875
DISCOIDIN_DOMAIN_RECEPTOR_1	0.0529342	0.000976562	0.21875
FGF_4	0	0	0.125
HSP_70	0.246324	0.0625	0.4375
SRAGE	0.573733	0.34375	0.8125
BPI	0.353315	0.15625	0.5625
C6	0.429857	0.21875	0.65625
EOTAXIN_2	0.171953	0.0078125	0.375
FACTOR_B	0.350064	0.15625	0.5625
FGF_6	0.0426889	0	0.000976562
FIBRONECTIN	0.144931	0.000976562	0.3125
FST	0.0412068	0.000976562	0.21875
GRANZYME_B	0.180413	0.015625	0.375
HB_EGF	0.0782185	0	0.000976562
IGE	0.312067	0.125	0.53125
IL_17D	0.0148478	0.000976562	0.1875
IL_17E	0.641361	0.40625	0.90625
IL_20	0.0456509	0.000976562	0.21875
IL_6_SRA	0.607479	0.375	0.875
IL_7	0.141308	0.000976562	0.3125
IP_10	0.212403	0.03125	0.40625
LYMPHOTACTIN	0.029406	0	0.000976562
MCP_4	0.106922	0.000976562	0.28125
NEUROTROPHIN_3	0.309117	0.125	0.5
NEUROTROPHIN_5	0.058845	0.000976562	0.21875
PAPP_A	0.49209	0.28125	0.75
PDGF_BB	0.237144	0.0625	0.4375
PLASMIN	0.126501	0	0.203125
PLASMINOGEN	0.611982	0.375	0.875
PREKALLIKREIN	0.831442	0.5625	0.999023
ALPHA_1_ANTICHYMOTRYPSIN	0.464066	0.25	0.6875
P_SELECTIN	0.617519	0.375	0.875
TENASCIN	0.71553	0.46875	0.96875
TGF_B2	0.102745	0.000976562	0.28125
THROMBIN	0.277232	0.09375	0.5
UPA	0.113451	0.000976562	0.28125
FACTOR_H	0.348691	0.15625	0.5625
MMP_2	0.613522	0.375	0.875
TRANSFERRIN	0.402554	0.21875	0.625
HISTONE_H2A_Z	0.50068	0.28125	0.75
THYROGLOBULIN	0.153688	0.000976562	0.34375
X_14_3_3	0.0833738	0.000976562	0.25
X_4EBP2	0	0	0.125
X_6_PHOSPHOGLUCONATE_DEHYD	0.28137	0.09375	0.5
AFLATOXIN_B1_ALDEHYDE	0.164617	0.0078125	0.34375
AK1A1	0.229482	0.0625	0.4375
AN32B	0.247301	0.0625	0.4375
COFILIN_1	0	0	0.125
DRG_1	0.0258777	0.000976562	0.1875
EP15R	0	0	0.125
ERAB	0.122809	0.000976562	0.3125
FER	0.0714523	0	0.0820312
HNRPQ	0.150267	0.000976562	0.34375
IF4G2	0.0358168	0	0.000976562
IGF_I_SR	0.418743	0.21875	0.625
IL_1_R4	0.455247	0.25	0.6875
LCMT1	0.267879	0.09375	0.46875
LIN7B	0.0649249	0.000976562	0.25
M2_PK	0.142457	0.000976562	0.3125
MDM2	0.0408807	0	0.000976562
NCAM_L1	0.461907	0.25	0.6875
NDP_KINASE_B	0.0661114	0.000976562	0.25
NSF1C	0.0198322	0.000976562	0.1875
NUDC3	0	0	0.125
PA2G4	0.0322821	0.000976562	0.1875
PARAOXONASE_1	0.102001	0.000976562	0.28125
PESC	0.18486	0.015625	0.375
PFD5	0.040839	0	0.0234375
PHI	0.139258	0.000976562	0.3125
PROSTATIC_BINDING_PROTEIN	0.0898275	0.000976562	0.25
PROTEIN_DISULFIDE_ISOMERASE	0.205797	0.03125	0.40625
PSA2	0.0507027	0	0.000976562
RAN	0.18559	0.015625	0.375
RBM39	0	0	0.125
SNAA	0.0200307	0.000976562	0.1875
SPHINGOSINE_KINASE_1	0.0319477	0.000976562	0.1875
SPONDIN_1	0.294929	0.109375	0.5
THYMIDINE_KINASE	0.0566792	0.000976562	0.21875
TRANSCRIPTION_FACTOR	0.138688	0.000976562	0.3125
TRANSKETOLASE	0.0998785	0.000976562	0.28125
TRIOSEPHOSPHATE_ISOMERASE	0.104113	0.000976562	0.28125
XTP3A	0.296666	0.125	0.5
PTP_1C	0.111062	0.000976562	0.28125
AMNLS	0	0	0.125
CYTT	0.652755	0.4375	0.9375
BOC	0.329749	0.125	0.5625
CLC1B	0.243381	0.0625	0.4375
SAA	0.755853	0.5	0.999023
CRP	0.328236	0.125	0.53125
SICAM_1	0.681552	0.4375	0.9375
DAPK2	0.0147646	0	0.000976562
DYRK3	0.0716266	0.000976562	0.25
MIC_1	0.278677	0.09375	0.5
DHH	0.00802185	0.000976562	0.15625
FGF_12	0.109525	0	0.171875
FGF_16	0	0	0.125
FGF_8A	0	0	0.125
IFN_LAMBDA_1	0	0	0.125
IFN_LAMBDA_2	0.113304	0.000976562	0.28125
MSP	0.699591	0.46875	0.96875
SLPI	0.217833	0.03125	0.40625
SP_D	0.503193	0.28125	0.75
ADAM12	0.0182654	0	0.000976562
BCL2_LIKE_1_PROTEIN	0.00375898	0	0.000976562
CHST2	0.0927021	0	0.164062
CHST6	0.133573	0.000976562	0.3125
COLLECTIN_KIDNEY_1	0.501666	0.28125	0.75
ENPP7	0.533185	0.3125	0.78125
ENTP3	0.203201	0.03125	0.40625
ENTP5	0.434216	0.21875	0.6875
FCRL3	0.348907	0.15625	0.5625
GREM1	0.257443	0.0625	0.46875
HNRNP_A_B	0.123416	0.000976562	0.3125
LRRT1	0	0	0.125
LRRT3	0.221895	0.03125	0.40625
MFGM	0.354426	0.15625	0.5625
PCSK7	0.448468	0.25	0.6875
PDPK1	0	0	0.125
SIALOADHESIN	0.102455	0.000976562	0.28125
SPARCL1	0.511133	0.3125	0.75
SPHK2	0.209908	0.03125	0.40625
ST4S6	0.306957	0.125	0.5
TGM3	0.310377	0.125	0.5
TROPOMYOSIN_2	0.423263	0.21875	0.65625
UBIQUITIN	0.112972	0.000976562	0.28125
ZAP70	0.45437	0.25	0.6875
C1_ESTERASE_INHIBITOR	0.409067	0.21875	0.625
C3B	0.107787	0.000976562	0.28125
C4	0.503579	0.28125	0.75
C5B__6_COMPLEX	0.421738	0.21875	0.65625
FGF7	0.19038	0.03125	0.375
IL_3_RA	0.0321448	0	0.000976562
IL_5_RA	0.608796	0.375	0.875
IL_11	0	0	0.125
KININOGEN__HMW	0.341863	0.15625	0.5625
MMP_12	0.16287	0.00390625	0.34375
NCAM_120	0.715638	0.46875	0.96875
PDGF_AA	0.282703	0.09375	0.5
SCGF_ALPHA	0.662786	0.4375	0.9375
ATS15	0.225119	0.0625	0.4375
BSSP4	0.342987	0.15625	0.5625
BST1	0.984185	0.71875	0.999023
CBX5	0.250342	0.0625	0.4375
CDON	0.540446	0.3125	0.8125
CLUSTERIN	0.434076	0.21875	0.6875
CONA1	0.0170409	0	0.000976562
CTAP_III	0.278042	0.09375	0.5
DNAJ_HOMOLOG	0.203092	0.03125	0.40625
EMR2	0.466348	0.25	0.6875
FLRT1	0.029535	0	0.0703125
FUCOSYLTRANSFERASE_3	0.450866	0.25	0.6875
FUT5	0.67135	0.4375	0.9375
GP114	0	0	0.125
HDGR2	0.338043	0.15625	0.5625
IL_34	0.326339	0.125	0.53125
KIRR3	0.189632	0.015625	0.375
KYNU	0.421017	0.21875	0.65625
LIVIN_B	0.032565	0.000976562	0.1875
NXPH1	0.199561	0.03125	0.375
PLCG1	0.230525	0.0625	0.4375
PLXC1	0.365982	0.1875	0.59375
RSPO2	0.199565	0.03125	0.375
SH21A	0.09673	0.000976562	0.28125
SLIK5	0.590403	0.375	0.84375
SORC2	0	0	0.125
PH	0.57037	0.34375	0.8125
IL_6	0.240685	0.0625	0.4375
X_3HIDH	0	0	0.125
GM_CSF	0	0	0.125
TNF_B	0	0	0.125
X_41	0	0	0.125
X_17_BETA_HSD_1	0.110564	0.000976562	0.28125
APO_D	0.51601	0.3125	0.75
IL_3	0	0	0.125
PPIB	0	0	0.125
PROTEIN_DISULFIDE_IS_A3	0.11451	0.000976562	0.28125
TFF3	0.0573425	0.000976562	0.21875
AFAMIN	0.539985	0.3125	0.8125
OLFACTOMEDIN_4	0.122176	0.000976562	0.3125
ASM3A	0.148425	0.000976562	0.34375
FAM107B	0.220744	0.03125	0.40625
GELSOLIN	0.578202	0.375	0.8125
CBG	0.126976	0	0.1875
CYTIDYLATE_KINASE	0.159804	0.00390625	0.34375
C34_GP41_HIV_FRAGMENT	0.746123	0.5	0.999023
PERL	0.692762	0.46875	0.96875
CO8A1	0.1276	0.000976562	0.3125
ITI_HEAVY_CHAIN_H4	0.5055	0.3125	0.75
TXD12	0.807772	0.5625	0.999023
STRATIFIN	0.257723	0.0625	0.46875
SL_SELECTIN	0.372312	0.1875	0.59375
TRAIL_R1	0	0	0.125
EPITHELIAL_CELL_KINASE	0.206834	0.03125	0.40625
G_CSF	0.103377	0.000976562	0.28125
GLYPICAN_3	0.230664	0.0625	0.4375
IL_1A	0.0464625	0.000976562	0.21875
BMPR1A	0.326321	0.125	0.53125
BMP_RII	0.0511835	0	0.000976562
TRKB	0.502778	0.28125	0.75
VEGF121	0.269218	0.09375	0.46875
ANGIOGENIN	0.544156	0.3125	0.8125
COAGULATION_FACTOR_IX	0.406776	0.21875	0.625
COAGULATION_FACTOR_X	0.506621	0.3125	0.75
GDF2	0.257183	0.0625	0.46875
INSULIN	0	0	0.125
MCP_3	0.240529	0.0625	0.4375
WNT7A	0.00148137	0	0.000976562
ACTH	0.0747771	0.000976562	0.25
GLUCAGON	0.16206	0.00390625	0.34375
C3A	0.133863	0.000976562	0.3125
CALCINEURIN	0.120517	0.000976562	0.3125
CASPASE_2	0.0992132	0	0.125
COACTOSIN_LIKE_PROTEIN	0.035076	0.000976562	0.1875
COAGULATION_FACTOR_V	0.388324	0.1875	0.625
D_DIMER	0.270236	0.09375	0.46875
ENDOGLIN	0.513325	0.3125	0.75
GALECTIN_8	0.0312351	0	0.0322266
GIB	0.123055	0.000976562	0.3125
GLUTATHIONE_S_PI	0.154766	0.000976562	0.34375
GOT1	0.2997	0.125	0.5
HCC_4	0.826615	0.5625	0.999023
HCG	0.194801	0.03125	0.375
HEMOGLOBIN	0.321423	0.125	0.53125
IGD	0.299529	0.125	0.5
INTEGRIN_AVB5	0.275421	0.09375	0.5
LYSOZYME	0.274935	0.09375	0.46875
MIP_3B	0.314357	0.125	0.53125
MIS	0.969311	0.6875	0.999023
MMP_1	0.0903552	0	0.0859375
MMP_13	0.235099	0.0625	0.4375
SHBG	0.132163	0.000976562	0.3125
STANNIOCALCIN_1	0.425118	0.21875	0.65625
TF	0.0333981	0.000976562	0.1875
EPI	0	0	0.125
X_40S_RIBOSOMAL_SA	0.0791315	0.000976562	0.25
AGR2	0.0969148	0.000976562	0.28125
ANNEXIN_I	0.607107	0.375	0.875
ANNEXIN_II	0.381121	0.1875	0.625
ARMEL	0.322426	0.125	0.53125
ARP19	0.0992971	0.000976562	0.28125
ARTS1	0.597603	0.375	0.875
ATP_SYNTHASE_BETA_CHAIN	0.0383406	0.000976562	0.21875
C1QBP	0.162062	0.00390625	0.34375
CAPG	0.204265	0.03125	0.40625
CARBONIC_ANHYDRASE_I	0.361614	0.15625	0.5625
CARBONIC_ANHYDRASE_II	0	0	0.125
CATZ	0.427804	0.21875	0.65625
CIAP_2	0.0795403	0	0.000976562
CRK	0	0	0.125
DBNL	0.0504815	0.000976562	0.21875
DERM	0.453017	0.25	0.6875
DSC3	0.246628	0.0625	0.4375
ELAFIN	0.373544	0.1875	0.59375
ERP29	0.432978	0.21875	0.65625
ESTERASE_D	0.0979358	0.000976562	0.28125
FABPE	0.0968166	0.000976562	0.28125
FAK1	0	0	0.125
FCAR	0.06085	0.000976562	0.21875
FGFR4	0.023782	0	0.000976562
FIBRINOGEN_G_CHAIN_DIMER	0.361644	0.15625	0.5625
GP1BA	0.644664	0.40625	0.9375
GPC5	0.389792	0.1875	0.625
GRN	0.563879	0.34375	0.8125
GSTA3	0.0949949	0	0.125
HNRNP_K	0.148997	0.000976562	0.34375
HPG_	0.116236	0.000976562	0.3125
HRG	0.313562	0.125	0.53125
IF4A3	0.185498	0.015625	0.375
JAK2	0.269814	0.09375	0.46875
LG3BP	0.562452	0.34375	0.8125
MAMMAGLOBIN_2	0.28204	0.09375	0.5
MMP_14	0.153985	0.000976562	0.34375
MK11	0.264039	0.09375	0.46875
MK12	0.0571115	0.000976562	0.21875
MK13	0.0326104	0.000976562	0.1875
MAPK14	0.0918241	0	0.148438
MN_SOD	0.552616	0.34375	0.8125
MOESIN	0.193661	0.03125	0.375
PBEF	0.126952	0.000976562	0.3125
MYOKINASE__HUMAN	0.0909927	0.000976562	0.25
NCC27	0.125635	0.000976562	0.3125
NCK1	0	0	0.125
PAFAH	0.479334	0.28125	0.71875
PARK7	0.084207	0	0.0976562
PEROXIREDOXIN_5	0.0460821	0	0.000976562
PEROXIREDOXIN_6	0.00821394	0.000976562	0.15625
PGP9_5	0.115843	0.000976562	0.3125
PHOSPHOGLYCERATE_KINASE_1	0.0519493	0.000976562	0.21875
PPASE	0.243595	0.0625	0.4375
PUR8	0.283069	0.09375	0.5
RB	0	0	0.125
RS3	0	0	0.125
SCD163	0.717276	0.46875	0.96875
SEPR	0.492094	0.28125	0.75
SIRT2	0.16888	0.0078125	0.34375
SPTA2	0.0577525	0.000976562	0.21875
SSRP1	0.186584	0.015625	0.375
TROPOMYOSIN_1_ALPHA_CHAIN	0	0	0.125
TRYPSIN_2	0.409165	0.21875	0.625
TS	0	0	0.125
TSG_6	0.607492	0.375	0.875
B7_H1	0.0177342	0	0.000976562
B7_H2	0.118751	0.000976562	0.3125
CD226	0.117673	0.000976562	0.3125
CD244	0.270328	0.09375	0.46875
CD83	0.11054	0.000976562	0.28125
CLM6	0.426656	0.21875	0.65625
CRTAM	0	0	0.125
DAF	0.372813	0.1875	0.59375
DCR3	0.12385	0.000976562	0.3125
EPHAA	0.259165	0.078125	0.46875
EPHB2	0.204946	0.03125	0.40625
EPHB6	0.185194	0.015625	0.375
GPNMB	0.329728	0.125	0.5625
IL_1_SR9	0.0820985	0.000976562	0.25
IL_17B_R	0.369756	0.1875	0.59375
IL_20_RA	0.115982	0.000976562	0.28125
IL_22BP	0.354711	0.15625	0.5625
IL_23_R	0.369829	0.1875	0.59375
IL_7_RA	0.139198	0.000976562	0.3125
ILT_2	0.99033	0.71875	0.999023
ILT_4	0.513177	0.3125	0.75
JAG1	0.653233	0.4375	0.9375
JAG2	0.153125	0.000976562	0.34375
JAML1	0.0832028	0	0.0546875
KI2L4	0.1978	0.03125	0.375
KI3L2	0	0	0.125
KI3S1	0.123173	0.000976562	0.3125
KLRF1	0.196461	0.03125	0.375
LAG_3	0.321166	0.125	0.53125
LIMP_II	0	0	0.125
MICB	0.47385	0.25	0.6875
MO2R1	0.247259	0.0625	0.4375
NKP46	0.0116778	0.000976562	0.1875
NOGO_RECEPTOR	0.72926	0.5	0.984375
NOTC2	0.168659	0.0078125	0.34375
NOTCH_1	0.333133	0.15625	0.5625
NOTCH_3	0.548089	0.34375	0.8125
NR_CAM	0.400613	0.1875	0.625
NRX1B	0.244451	0.0625	0.4375
NRX3B	0.380765	0.1875	0.625
OX2G	0.0957428	0	0.1875
PROLACTIN_RECEPTOR	0.115755	0	0.0859375
RELT	0.246126	0.0625	0.4375
ROBO2	0.287877	0.09375	0.5
ROBO3	0.112107	0.000976562	0.28125
SEM6B	0.479204	0.28125	0.71875
SEMAPHORIN_6A	0.248143	0.0625	0.4375
SICAM_5	0.541419	0.3125	0.8125
SIG14	0.566522	0.34375	0.8125
SLAF6	0.295081	0.109375	0.5
SREC_I	0.559578	0.34375	0.8125
SREC_II	0.0941524	0.000976562	0.28125
TAJ	0.0130369	0	0.000976562
TCCR	0.385417	0.1875	0.625
TGF_B_R_II	0.1409	0.000976562	0.3125
TIMD3	0.269902	0.09375	0.46875
TWEAKR	0.140868	0.000976562	0.3125
UNC5H3	0.325652	0.125	0.53125
UNC5H4	0.471008	0.25	0.6875
PDE7A	0.20312	0.03125	0.40625
AMPK_A1B1G1	0.187046	0.015625	0.375
K_RAS	0.230973	0.0625	0.4375
NMT1	0.0211527	0.000976562	0.1875
PDE9A	0.232237	0.0625	0.4375
PPID	0.278707	0.09375	0.5
PSME3	0.0945547	0.000976562	0.28125
GCKR	0	0	0.125
CK2_A1_B	0	0	0.125
CK2_A2_B	0.0310607	0.000976562	0.1875
PDK1	0.04066	0.000976562	0.21875
KIF23	0	0	0.125
IMDH1	0.219734	0.03125	0.40625
HMGR	0.092348	0.000976562	0.28125
PCSK9	0.398891	0.1875	0.625
NR1D1	0.0188091	0.000976562	0.1875
PPIE	0.116568	0.000976562	0.3125
MP2K4	0.263574	0.09375	0.46875
JNK2	0.0494619	0	0.000976562
AMPK_A2B2G1	0	0	0.125
CGMP_STIMULATED_PDE	0.24158	0.0625	0.4375
CYCLOPHILIN_F	0.126844	0.000976562	0.3125
DRAK2	0.310705	0.125	0.53125
IMDH2	0	0	0.125
PDE11	0.00800643	0.000976562	0.15625
PDE1A	0	0	0.125
PDE3A	0.029257	0.000976562	0.1875
PDE4D	0.30568	0.125	0.5
PDE5A	0.0736036	0.000976562	0.25
TAK1_TAB1	0	0	0.125
TYK2	0.429148	0.21875	0.65625
ABL2	0.182922	0.015625	0.375
BCAR3	0.0458893	0	0.000976562
CALRETICULIN	0.128207	0.000976562	0.3125
GRB2_RELATED_ADAPTER_2	0	0	0.125
MMP_16	0.2049	0.03125	0.40625
RAC3	0.0636895	0	0.000976562
SHC1	0.0627336	0.000976562	0.25
VAV	0.126081	0.000976562	0.3125
GHC2	0	0	0.125
EOTAXIN	0.430311	0.21875	0.65625
COAGULATION_FACTOR_IXAB	0.399286	0.1875	0.625
ELASTASE	0.222116	0.03125	0.40625
APO_E2	0.281645	0.09375	0.5
TROPONIN_T	0.255275	0.0625	0.4375
PROTHROMBIN	0.188417	0.015625	0.375
EGFRVIII	0.00103504	0.000976562	0.15625
ANNEXIN_VI	0.268325	0.09375	0.46875
B7_2	0.493658	0.28125	0.75
CALGRANULIN_B	0.618479	0.40625	0.875
CASPASE_10	0.411914	0.21875	0.625
CBPE	0.0708506	0.000976562	0.25
CKAP2	0.274022	0.09375	0.46875
CPNE1	0.298922	0.125	0.5
CYCLIN_B1	0	0	0.125
DLL1	0.228621	0.0625	0.4375
GPC6	0.220106	0.03125	0.40625
HNRNP_A2_B1	0.181487	0	0.328125
HVEM	0	0	0.125
IL_1RA	0.307233	0.125	0.5
KERATIN_18	0.0617323	0	0.00195312
LIGHT	0.0062926	0.000976562	0.15625
MIF	0.117454	0.000976562	0.3125
NLGNX	0.22389	0.046875	0.4375
OMD	0.627658	0.40625	0.875
PIM1	0.0419917	0	0.000976562
PKB_BETA	0.100282	0.000976562	0.28125
SEMAPHORIN_3E	0.600115	0.375	0.875
SET	0.308704	0.125	0.5
BAFF_RECEPTOR	0.0362085	0.000976562	0.1875
BRF_1	0.0147788	0	0.000976562
FAS__SOLUBLE	0.424603	0.21875	0.65625
SLEPTIN_R	0.715379	0.46875	0.96875
DR6	0.272162	0.09375	0.46875
CAD15	0.231961	0.0625	0.4375
CD27	0.260942	0.09375	0.46875
RANK	0.0603384	0.000976562	0.21875
SHPS1	0.605967	0.375	0.875
FABP	0.202742	0.03125	0.40625
TROPONIN_I__SKELETAL	0.396248	0.1875	0.625
TROPONIN_I	0.0383716	0.000976562	0.21875
ANP	0.0625604	0.000976562	0.25
ALCAM	0.105234	0.000976562	0.28125
ASGR1	0.287372	0.09375	0.5
CNDP1	0.551238	0.34375	0.8125
COLEC12	0.569266	0.34375	0.8125
CYTN	0.559483	0.34375	0.8125
DEAD_BOX_PROTEIN_19B	0.00482698	0.000976562	0.15625
FICOLIN_3	0.414193	0.21875	0.625
GAS1	0.211694	0.03125	0.40625
GRB2_ADAPTER_PROTEIN	0.0272352	0.000976562	0.1875
H6ST1	0.377285	0.1875	0.59375
HSP_90B	0.0844536	0.000976562	0.25
IL_17_RC	0.0569922	0.000976562	0.21875
MED_1	0.2358	0.0625	0.4375
PKC_B_II	0.0547442	0.000976562	0.21875
PKC_G	0	0	0.125
PSMA	0	0	0.125
RANTES	0.284036	0.09375	0.5
RASA1	0.0510256	0.000976562	0.21875
RBP	0.539078	0.3125	0.78125
RGMA	0.44001	0.25	0.6875
RS3A	0.0643931	0.000976562	0.25
SICAM_2	0.394084	0.1875	0.625
SLAF7	0.558069	0.34375	0.8125
SRCN1	0.154693	0.000976562	0.34375
STRESS_INDUCED_1	0.0191265	0	0.000976562
TESTICAN_1	0.246814	0.0625	0.4375
TESTICAN_2	0.282246	0.09375	0.5
WNK3	0.175708	0.015625	0.375
RUXF	0.0927101	0.000976562	0.28125
CATHEPSIN_D	0.38941	0.1875	0.625
EGF	0.411983	0.21875	0.625
GITR	0.0212176	0.000976562	0.1875
BFGF_R	0.567121	0.34375	0.8125
TRAIL_R2	0.0926424	0.000976562	0.28125
NRP1	0.22254	0.03125	0.4375
AFP	0.125258	0	0.234375
BID	0.114701	0.000976562	0.28125
B_NGF	0.0506537	0.000976562	0.21875
C3D	0.273426	0.09375	0.46875
CD70	0.116741	0.000976562	0.3125
CRIPTO	0.389614	0.1875	0.625
EPO	0.338099	0.15625	0.5625
GDNF	0.165502	0.0078125	0.34375
IFN_G_R1	0.120345	0.000976562	0.3125
IL_9	0.279642	0.09375	0.5
LIF_SR	0.268721	0.09375	0.46875
NG36	0.38101	0.1875	0.625
NOGGIN	0.198479	0.03125	0.375
S100A12	0.194187	0.03125	0.375
TAU	0.0524788	0	0.000976562
X_14_3_3_PROTEIN_ZETA	0.108302	0.000976562	0.28125
X_3HAO	0.469455	0.25	0.6875
ALDOLASE_A	0.0431793	0	0.000976562
ARGI1	0	0	0.125
BAD	0	0	0.125
DYNACTIN_SUBUNIT_2	0.287826	0.09375	0.5
EF_1_BETA	0	0	0.125
EIF_4H	0.0369717	0.000976562	0.21875
EIF_5A_1	0.0262867	0	0.000976562
GASTRIN_RELEASING_PEPTIDE	0	0	0.125
HINT1	0.155544	0.000976562	0.34375
HSP70_PROTEIN_8	0.0628257	0	0.000976562
NUCLEOSIDE_DIPHOSPHATE_A	0.0362043	0.000976562	0.1875
PEX5	0.0443819	0.000976562	0.21875
PSME1	0.106927	0.000976562	0.28125
S100A7	0.142655	0.000976562	0.3125
WISP_3	0.0732063	0	0.0429688
FERRITIN	0.402525	0.21875	0.625
TNF_A	0.412906	0.21875	0.625
TWEAK	0.280722	0.09375	0.5
TPO	0.227735	0.0625	0.4375
PTH	0.165106	0.0078125	0.34375
SOMATOSTATIN_28	0.270478	0.09375	0.46875
MP2K3	0.196805	0.03125	0.375
P53	0.269908	0.09375	0.46875
POLYUBIQUITIN_K48	0.250117	0.0625	0.4375
POLYUBIQUITIN_K63	0.214616	0.03125	0.40625
NET1	0.0792501	0.000976562	0.25
CD47	0	0	0.125
ANK2	0.0547495	0	0.000976562
X_14_3_3_PROTEIN_THETA	0.132457	0.000976562	0.3125
CREL1	1.30521	0.71875	0.999023
LECTIN__MANNOSE_2	0.353335	0.15625	0.5625
LRP1B	0.37298	0.1875	0.59375
MYPC1	0.430702	0.21875	0.65625
N_TERMINAL_PRO_BNP	0.0717812	0.000976562	0.25
TROPOMYOSIN_4	0.0678387	0.000976562	0.25
PACAP_27	0.0196327	0	0.000976562
GHRELIN	0.183886	0.015625	0.375
PACAP_38	0	0	0.125
A_SYNUCLEIN	0.0291476	0	0.000976562
BMP_6	0.352531	0.15625	0.5625
HGH	0.0108667	0.000976562	0.1875
SOD3	0.26886	0.09375	0.46875
RSPO4	0.298821	0.125	0.5
CATHEPSIN_H	0.626456	0.40625	0.875
ACTIVIN_AB	0	0	0.125
PSA	0.203986	0.03125	0.40625
IGFBP_2	0.214058	0.03125	0.40625
RNASE_H1	0.0576447	0.000976562	0.21875
ROR1	0.414325	0.21875	0.625
CGA	0.343748	0.15625	0.5625
MMP_10	0.139566	0.000976562	0.3125
FBLN3	0.318139	0.125	0.53125
LEPTIN	0.264574	0.09375	0.46875
KEAP1	0.0782913	0	0.109375
GPIIBIIIA	0.157315	0.00195312	0.34375
EOTAXIN_3	0.148232	0.000976562	0.34375
SUMO3	0.0953422	0.000976562	0.28125
IL_17	0	0	0.125
CSRP3	0.0668752	0.000976562	0.25
MMP_8	0.572523	0.34375	0.8125
PGM1	0.0410075	0.000976562	0.21875
DSCAM	0.0135977	0	0.000976562
MUC1	0.113605	0.000976562	0.28125
FAM3B	0.69844	0.46875	0.96875
NEUREGULIN_1	0.0319086	0.000976562	0.1875
INGR2	0.273959	0.09375	0.46875
SLRP1	0.00908104	0.000976562	0.1875
IFN_A_B_R1	0.417706	0.21875	0.625
TFF1	0.250528	0.0625	0.4375
HMGN1	0.643769	0.40625	0.90625
MIG	0.0315603	0	0.000976562
CD63	0.108091	0.000976562	0.28125
TREFOIL_FACTOR_2	0.280634	0.09375	0.5
GALECTIN_7	0.207892	0.03125	0.40625
LEG9	0.131186	0.000976562	0.3125
UB2G2	0.476092	0.28125	0.71875
TRANSGELIN_2	0.286094	0.09375	0.5
ATPO	0.250638	0.0625	0.4375
CORTICOTROPIN_LIPOTROPIN	0.227131	0.0625	0.4375
QORL1	0.373131	0.1875	0.59375
PEDF	0.454744	0.25	0.6875
CATF	0.470004	0.25	0.6875
FTCD	0.200177	0.03125	0.375
UBP25	0.0644081	0.000976562	0.25
PLXB2	0.432097	0.21875	0.65625

## Sheet: Table S3
Table S3: Estimated heritabilities of proteins in the JHS dataset, and 95% confidence intervals. From analysis adjusted to age, sex, and BMI.
protein	heritability	CI_lower_bound	CI_upper_bound
CHIP	0.0845152	0.000976562	0.25
CEBPB	0.0119291	0.000976562	0.1875
NSE	0.310054	0.125	0.5
PIAS4	0.0941018	0.000976562	0.28125
IL_10_RA	0.437402	0.25	0.6875
STAT3	0.0293122	0.000976562	0.1875
IRF1	0.107555	0.000976562	0.28125
C_JUN	0	0	0.125
MCL_1	0.0573667	0	0.125
OAS1	0.0756172	0.000976562	0.25
C_MYC	0.0777816	0.000976562	0.25
SMAD3	0.0354843	0.000976562	0.1875
SMAD2	0.0568029	0.000976562	0.21875
IL_23	0.306282	0.125	0.53125
PDGFRA	0.0894288	0.000976562	0.28125
IL_12	0.0795682	0.000976562	0.25
STAT1	0.102006	0.000976562	0.28125
STAT6	0.0817221	0.000976562	0.25
LRRK2	0.281694	0.09375	0.5
OSTEOCALCIN	0.214343	0.03125	0.40625
IL_5	0.0380246	0.000976562	0.21875
GPDA	0.21612	0.0625	0.4375
IGA	0.470501	0.28125	0.71875
LPPL	0	0	0.125
HEMK2	0.123534	0.000976562	0.3125
PDXK	0.150802	0.000976562	0.34375
TLR4	0.0328704	0	0.000976562
REG4	0.249305	0.109375	0.5
HSP_27	0.097897	0.000976562	0.28125
YKL_40	0.607919	0.40625	0.875
ALPHA_ENOLASE	0.199945	0.03125	0.40625
APO_L1	0.734884	0.53125	0.999023
CD38	0.160386	0.00390625	0.34375
CD59	0.188529	0.03125	0.40625
FABPL	0.270428	0.09375	0.5
GDF_11	0.151112	0.000976562	0.34375
BTC	0	0	0.125
HIF_1A	0.311525	0.125	0.53125
S100A6	0.364447	0.1875	0.59375
SECTM1	0.23783	0.0625	0.4375
RSPO3	0.108181	0.000976562	0.28125
PSP	0.293033	0.15625	0.5625
APOPTOSIS_REGULATOR_BCL_W	0.176123	0.015625	0.375
VEGF_D	0.616926	0.4375	0.9375
SOST	0.434289	0.3125	0.75
FAM3D	0.48351	0.3125	0.75
CSH	0.0392549	0.000976562	0.21875
EFNB1	0.149145	0.000976562	0.34375
SNP25	0.249766	0.0625	0.4375
LYPD3	0.0645913	0.000976562	0.25
NEGR1	0.373906	0.1875	0.625
BCL6	0.0157973	0	0.000976562
FSTL1	0.460415	0.25	0.6875
OSTEOPONTIN	0.0845692	0.000976562	0.25
LUMICAN	0.360987	0.1875	0.59375
CD177	0.784125	0.5625	0.999023
CHKB	0.161041	0.0078125	0.34375
SMOC1	0.29558	0.15625	0.5625
PROTEIN_Z_INHIBITOR	0.429655	0.25	0.6875
FLRT2	0.40346	0.21875	0.65625
FLRT3	0.577088	0.4375	0.9375
ISLR2	0.24244	0.078125	0.46875
VITRONECTIN	0.682675	0.4375	0.9375
DSC2	0.149821	0.0078125	0.375
LDLR	0.0421572	0.000976562	0.21875
HXK2	0.205543	0.03125	0.40625
HXK1	0.123815	0.000976562	0.3125
SEM5A	0.475358	0.28125	0.71875
LTBP4	0.286466	0.15625	0.5625
PIANP	0.207906	0.0625	0.4375
ADRENOMEDULLIN	0.282085	0.09375	0.5
S100A4	0.519014	0.3125	0.75
RNF43	0.0987374	0.000976562	0.28125
TRAIL_R4	0.20126	0.03125	0.40625
ZNRF3	0.100748	0.000976562	0.28125
GI24	0.253161	0.0625	0.4375
EPHRIN_A2	0.202254	0.03125	0.40625
APOM	0.388821	0.21875	0.65625
IFN_B	0.129584	0.000976562	0.3125
IFN10	0.0361911	0.000976562	0.1875
IFNA7	0.0424787	0.000976562	0.21875
EFNB2	0.228838	0.0625	0.4375
HHLA2	0.0347986	0.000976562	0.1875
IL_1_SRII	0.57647	0.375	0.875
AMGO2	0.173065	0.015625	0.375
RXFP1	0.080334	0.000976562	0.25
C1QR1	0.385754	0.1875	0.625
NRG4	0.155219	0.00195312	0.34375
H2B2E	0.760014	0.53125	0.999023
H2A3	0.627863	0.40625	0.875
H31	0.225169	0.0625	0.4375
IFN_G	0.151567	0.000976562	0.34375
IL_1F8	0.0253156	0.000976562	0.1875
IL_1F6	0.249227	0.0625	0.46875
UCRP	0.406441	0.21875	0.625
EPHRIN_A3	0.262224	0.09375	0.46875
X_14_3_3_PROTEIN_BETA	0.0690054	0.000976562	0.25
X_14_3_3E	0.323566	0.125	0.5625
ANNEXIN_V	0.277662	0.09375	0.5
MYOSTATIN	0.223417	0.125	0.5
HCE001796	0.0746499	0.000976562	0.25
HCE003167	0.202362	0.03125	0.40625
C4B	0.210583	0.03125	0.40625
COAGULATION_FACTOR_XI	0.518311	0.3125	0.75
CTACK	0.231654	0.0625	0.4375
HCE000414	0.0146027	0	0.000976562
ENDOSTATIN	0.265938	0.09375	0.5
TIMP_1	0.186868	0.03125	0.375
TPA	0.22462	0.0625	0.4375
HCE003183	0	0	0.125
EG_VEGF	0.145834	0.000976562	0.34375
HCE004333	0.0316964	0	0.000976562
HCE004359	0.0805778	0.000976562	0.25
TIMP_2	0.466716	0.28125	0.71875
HCE004331	0.0206183	0.000976562	0.1875
HCE003300	0.0167729	0.000976562	0.1875
HCE000483	0	0	0.125
TGF_B1	0.0452829	0.000976562	0.21875
VEGF_SR3	0.697735	0.46875	0.96875
HCE004152	0	0	0.125
C5	0.452617	0.25	0.6875
APO_E	0.465806	0.28125	0.71875
BDNF	0.212795	0.03125	0.40625
C8	0.286033	0.09375	0.5
HCE000342	0.00755541	0	0.000976562
CATHEPSIN_G	0.0568829	0.000976562	0.21875
CXCL16__SOLUBLE	0.454854	0.25	0.6875
FGF_10	0.133483	0.000976562	0.3125
FGF_8B	0.111398	0.000976562	0.28125
GIIE	0.175148	0.015625	0.375
GV	0.012208	0.000976562	0.1875
MIP_3A	0.00594048	0.000976562	0.15625
SAP	0.20241	0.0625	0.4375
SCF_SR	0.577507	0.375	0.875
TIMP_3	0.547626	0.34375	0.8125
ANGIOPOIETIN_4	0.0722234	0.000976562	0.25
CADHERIN_E	0.256596	0.09375	0.46875
GFRA_3	0.0361292	0	0.0390625
HCE000104	0	0	0.125
EPHRIN_B3	0.155096	0.00195312	0.34375
GFRA_2	0.538793	0.3125	0.8125
X_6CKINE	0.544978	0.34375	0.8125
HMG_1	0.458356	0.25	0.6875
OPG	0.321426	0.125	0.53125
B_ENDORPHIN	0.395445	0.1875	0.625
FACTOR_I	0.575153	0.40625	0.90625
IGFBP_3	0.477813	0.3125	0.75
MCP_1	0.103675	0.000976562	0.28125
MMP_9	0.296527	0.125	0.5
MYELOPEROXIDASE	0.633614	0.4375	0.9375
PRL	0.232598	0.0625	0.4375
VEGF	0.299181	0.125	0.5
X_4_1BB	0.262855	0.09375	0.46875
X_4_1BB_LIGAND	0	0	0.125
ANGIOPOIETIN_2	0.427816	0.25	0.6875
B7	0.127733	0.000976562	0.3125
CD30	0.12388	0.000976562	0.3125
CLF_1_CLC_COMPLEX	0.00814546	0.000976562	0.15625
CYSTATIN_C	0.234666	0.0625	0.4375
DTK	0.186712	0.015625	0.375
EIF_5	0.138888	0.000976562	0.3125
EPHRIN_A4	0.352243	0.15625	0.5625
EPHRIN_A5	0.274601	0.09375	0.5
ERBB2	0.0670685	0.000976562	0.25
ERBB3	0.246668	0.0625	0.4375
ERBB4	0.0784857	0.000976562	0.25
GA733_1_PROTEIN	0.00980915	0	0.000976562
GP130__SOLUBLE	0.386998	0.21875	0.625
HO_2	0.148927	0.000976562	0.34375
HPV_E7_TYPE_16	0.0897311	0.000976562	0.25
HPV_E7_TYPE18	0.393337	0.1875	0.625
HSP_90A_B	0.106964	0.000976562	0.28125
IL_1_R_ACP	0.416259	0.21875	0.65625
IL_10_RB	0.0981219	0.000976562	0.28125
IL_12_RB1	0.102489	0.000976562	0.28125
IL_13_RA1	0.166002	0.0078125	0.34375
IL_2_SRG	0	0	0.125
LAYILIN	0.327578	0.15625	0.5625
LYMPHOTOXIN_B_R	0.300077	0.125	0.5
MACROPHAGE_MANNOSE_RECEPT	0.449421	0.25	0.6875
M_CSF_R	0.420256	0.21875	0.65625
MSP_R	0.269505	0.09375	0.46875
PAFAH_BETA_SUBUNIT	0.13344	0.000976562	0.3125
P_CADHERIN	0.344987	0.15625	0.5625
PKC_A	0.0370489	0.000976562	0.21875
PKC_Z	0.184489	0.015625	0.375
RAB_GDP_DISSOCIATION_B	0.0671518	0.000976562	0.25
SICAM_3	0.0864252	0.000976562	0.25
SUPAR	0.596587	0.40625	0.875
TNF_SR_I	0.272211	0.09375	0.5
TRKC	0.471327	0.34375	0.8125
BCMA	0.550144	0.34375	0.8125
BONE_PROTEOGLYCAN_II	0.262645	0.09375	0.46875
CALPAIN_I	0.0712007	0.000976562	0.25
CK_MM	0.307973	0.1875	0.625
ERBB1	0.31222	0.15625	0.5625
HGF	0.0353251	0	0.109375
HSP_60	0.0718132	0.000976562	0.25
IC3B	0.0685485	0.000976562	0.25
IGFBP_5	0.17019	0.015625	0.375
IGFBP_6	0.128837	0.000976562	0.34375
MIA	0.706835	0.5	0.999023
NPS_PLA2	0.275563	0.125	0.5625
OSM	0.290162	0.09375	0.5
PECAM_1	0.157688	0.00195312	0.34375
PERSEPHIN	0.22734	0.125	0.53125
PF_4	0.293563	0.125	0.5
PROTEIN_S	0.352618	0.15625	0.5625
TACI	0.276585	0.09375	0.5
TECK	0.3645	0.1875	0.59375
THYROXINE_BINDING_GLOBULIN	0.298021	0.15625	0.5625
TNFSF18	0.396714	0.21875	0.625
CNTFR_ALPHA	0.361765	0.1875	0.625
EMAP_2	0.426189	0.25	0.6875
EPO_R	0.0905064	0.000976562	0.28125
G_CSF_R	0	0	0.125
IL_1F7	0.205593	0.03125	0.40625
LAMININ	0.192392	0.03125	0.375
MICA	0.788733	0.5625	0.999023
NADPH_P450_OXIDOREDUCTASE	0.27706	0.125	0.5
NANOG	0	0	0.125
NKP44	0.133998	0.000976562	0.3125
NOVH	0	0	0.125
SIGLEC_6	0.366369	0.1875	0.59375
SIGLEC_7	0.74298	0.5	0.999023
SONIC_HEDGEHOG	0.157379	0.00195312	0.34375
IGG	0.264176	0.09375	0.46875
TSLP_R	0	0	0.125
ULBP_3	0	0	0.125
ACTIVIN_A	0.0840107	0.000976562	0.25
APO_A_I	0.441277	0.25	0.6875
AZUROCIDIN	0.128616	0.000976562	0.3125
BMP_14	0.241975	0.0625	0.4375
C1Q	0.269376	0.09375	0.46875
C3	0.0531386	0.000976562	0.21875
C3ADESARG	0.150781	0.000976562	0.34375
DRR1	0.275072	0.09375	0.5
FGF_18	0.214948	0.03125	0.40625
FGF_19	0.158128	0.0078125	0.375
FGF_20	0.211556	0.03125	0.40625
FGF9	0.130079	0.000976562	0.3125
GDF_11_8	0.330514	0.21875	0.65625
HEMOPEXIN	0.899897	0.625	0.999023
HIV_2_REV	0.109638	0.000976562	0.28125
I_309	0.187621	0.015625	0.375
IGFBP_1	0.219728	0.09375	0.46875
IL_10	0	0	0.125
IL_16	0.478523	0.28125	0.71875
IL_17F	0.104143	0.000976562	0.28125
IL_22	0.156749	0.00195312	0.34375
LACTOFERRIN	0.596387	0.375	0.875
LAG_1	0.491795	0.28125	0.75
LD78_BETA	0.506611	0.3125	0.75
MCP_2	0.0783627	0.000976562	0.25
MMP_3	0.222986	0.0625	0.4375
MMP_7	0.169382	0.015625	0.375
NAP_2	0.25226	0.0625	0.4375
SOD	0.0843687	0.000976562	0.25
FIBRINOGEN	0.302578	0.125	0.5
APO_B	0.366186	0.1875	0.59375
ACE2	0.0714013	0.000976562	0.25
ACTIVIN_RIB	0.0305721	0.000976562	0.1875
ADAMTS_4	0.0370486	0.000976562	0.21875
ANGIOPOIETIN_1	0.225614	0.0625	0.4375
ART	0.173972	0.015625	0.375
BCAM	0.251878	0.09375	0.46875
CADHERIN_5	0.502354	0.3125	0.75
CD97	0.275449	0.09375	0.5
COMMD7	0.0274142	0.000976562	0.1875
EDA	0.40645	0.21875	0.65625
FRACTALKINE_CX3CL_1	0.0749122	0.000976562	0.25
HAI_1	0.793567	0.5625	0.999023
IL_27	0.126853	0.000976562	0.3125
KALLIKREIN_11	0.384521	0.1875	0.625
KALLIKREIN_4	0.0997796	0.000976562	0.28125
KALLIKREIN_8	0.317814	0.15625	0.5625
KU70	0.238235	0.0625	0.4375
LIPOCALIN_2	0.410355	0.21875	0.625
MET	0.617398	0.40625	0.875
MMP_17	0.122264	0.000976562	0.3125
OX40_LIGAND	0	0	0.125
SFRP_3	0.460238	0.25	0.6875
SPINT2	0.339787	0.15625	0.5625
STIE_1	0.422925	0.21875	0.65625
UBIQUITIN_1	0.133359	0.000976562	0.3125
WIF_1	0.34658	0.15625	0.5625
AIF1	0.134597	0.000976562	0.3125
C5A	0.477767	0.3125	0.8125
CHK1	0.0313446	0.000976562	0.1875
ERK_1	0.0642459	0.000976562	0.25
GLUCOCORTICOID_RECEPTOR	0.00287118	0.000976562	0.15625
HAT1	0.0496944	0.000976562	0.21875
HDAC8	0.10354	0.000976562	0.28125
KARYOPHERIN_A2	0.316256	0.125	0.53125
MEK1	0	0	0.125
MOZ	0.222799	0.046875	0.4375
PKC_D	0.219544	0.03125	0.40625
RAC1	0.020909	0.000976562	0.1875
RAD51	0.249242	0.0625	0.4375
TBP	0.220308	0.046875	0.4375
TOPOISOMERASE_I	0.240908	0.0625	0.4375
UBC9	0.0509922	0.000976562	0.21875
YES	0.11662	0.000976562	0.3125
A1_ANTICHYMOTRYPSIN	0.401306	0.21875	0.625
C7	0.401248	0.25	0.6875
CARDIOTROPHIN_1	0	0	0.125
CCL28	0.355341	0.1875	0.59375
CD22	0.0768236	0.000976562	0.25
HCC_1	0.61163	0.40625	0.875
IL_4	0.182154	0.015625	0.375
MIDKINE	0.299013	0.125	0.5
MPIF_1	0.470202	0.28125	0.71875
PCNA	0.0762086	0.000976562	0.25
SRANKL	0.337801	0.15625	0.5625
PAI_1	0.30976	0.125	0.53125
APO_E3	0.377603	0.1875	0.625
APO_E4	0.295914	0.125	0.53125
ARTEMIN	0.177274	0.015625	0.375
CYTOCHROME_C	0.0757944	0.000976562	0.25
CYTOCHROME_P450_3A4	0.0761482	0.000976562	0.25
DAN	0.154112	0.0078125	0.34375
ER	0.267493	0.09375	0.46875
FACTOR_D	0.361198	0.1875	0.59375
GROWTH_HORMONE_RECEPTOR	0.398147	0.25	0.6875
GX	0.117658	0.000976562	0.3125
IGFBP_4	0.273425	0.09375	0.5
IGF_I	0.2547	0.09375	0.46875
LUTEINIZING_HORMONE	0.0677792	0.000976562	0.28125
PROPERDIN	0.375135	0.1875	0.625
PROTEIN_C	0.421356	0.21875	0.65625
PTHRP	0.0464351	0.000976562	0.21875
SCGF_BETA	0.555378	0.34375	0.8125
VCAM_1	0.51993	0.3125	0.75
TNFSF15	0.270972	0.09375	0.5
ALK_1	0.256743	0.0625	0.46875
AREG	0.0104986	0	0.000976562
BMP_7	0.229405	0.0625	0.4375
CD36_ANTIGEN	0.652941	0.4375	0.9375
CONTACTIN_1	0.533693	0.34375	0.8125
CTGF	0.0529024	0.000976562	0.21875
DESMOGLEIN_1	0.221331	0.03125	0.40625
EDAR	0.374684	0.1875	0.59375
ENA_78	0.284315	0.09375	0.5
ESAM	0.321721	0.15625	0.5625
GALECTIN_4	0.169164	0.015625	0.375
GRO_A	0.501293	0.3125	0.75
GRO_B_G	0.165874	0.0078125	0.34375
HISTONE_H1_2	0.554954	0.34375	0.8125
ICOS	0	0	0.125
IL_1_SRI	0.43465	0.28125	0.75
IL_17_SR	0.767699	0.53125	0.999023
IL_18_RB	0.100511	0.000976562	0.28125
IL_1RRP2	0.395209	0.21875	0.625
JAM_B	0.164924	0.015625	0.375
JAM_C	0.111915	0.000976562	0.28125
LSAMP	0.51874	0.34375	0.8125
MBL	0.662041	0.4375	0.9375
NKP30	0.282499	0.09375	0.5
PD_L2	0.684313	0.46875	0.96875
PTP_1B	0.156396	0.00195312	0.34375
SIGLEC_9	0.967626	0.6875	0.999023
TGF_B_R_III	0.614837	0.40625	0.875
TSLP	0.0965235	0.000976562	0.28125
CTLA_4	0	0	0.125
A2_ANTIPLASMIN	0.311534	0.15625	0.5625
BFGF	0.126852	0.000976562	0.3125
CALPASTATIN	0.398951	0.21875	0.625
CK_B_8_1	0.590873	0.375	0.875
DC_SIGN	0.604671	0.375	0.875
DC_SIGNR	0.346834	0.15625	0.5625
FSH	0.058687	0.000976562	0.28125
GALECTIN_2	0.175309	0.015625	0.375
GFAP	0.155968	0.000976562	0.34375
IL_19	0.368837	0.1875	0.59375
IL_1B	0.0421034	0	0.1875
I_TAC	0.574939	0.375	0.875
MIP_1A	0.470289	0.28125	0.71875
MRC2	0.547095	0.34375	0.8125
MYOGLOBIN	0.216656	0.0625	0.4375
ON	0.169491	0.0078125	0.375
PARC	0.499093	0.28125	0.75
PTN	0.206345	0.09375	0.5
RESISTIN	0.572072	0.34375	0.8125
TRYPSIN	0.40704	0.21875	0.65625
VWF	0.312736	0.125	0.53125
FAS_LIGAND__SOLUBLE	0.21379	0.03125	0.40625
FLT3_LIGAND	0	0	0.125
HAPTOGLOBIN__MIXED_TYPE	0.619267	0.40625	0.875
IL_4_SR	0.0815377	0.000976562	0.25
NKG2D	0.0695427	0.000976562	0.25
WISP_1	0.228843	0.0625	0.4375
BAFF	0.334482	0.15625	0.5625
C9	0.366951	0.1875	0.59375
CATHEPSIN_B	0.385158	0.1875	0.625
FGF_5	0.0848891	0.000976562	0.25
GALECTIN_3	0.256364	0.09375	0.5
GDF_9	0.192796	0.03125	0.375
IGM	0.648712	0.4375	0.9375
IL_2	0.231348	0.0625	0.4375
IL_13	0.0665066	0.000976562	0.25
IL_18_BPA	0.408831	0.21875	0.65625
LBP	0.582752	0.375	0.84375
COAGULATION_FACTOR_XA	0.526035	0.34375	0.8125
PLGF	0.145427	0.000976562	0.3125
TIG2	0.562871	0.375	0.875
ULBP_1	0.174625	0.015625	0.375
ULBP_2	0	0	0.125
XEDAR	0.104012	0.000976562	0.28125
AURORA_KINASE_A	0	0	0.125
MK01	0.0459046	0.000976562	0.21875
SMAC	0.201008	0.03125	0.40625
VEGF_C	0.147506	0.000976562	0.34375
SCD4	0.161329	0.00390625	0.34375
IL_2_SRA	0.0430968	0.000976562	0.21875
TNF_SR_II	0.388975	0.1875	0.625
SIGLEC_3	0.587012	0.375	0.84375
ADAMTS_5	0.299805	0.1875	0.59375
IDUA	0.510736	0.3125	0.75
AMPM2	0.239046	0.0625	0.4375
AMYLOID_PRECURSOR_PROTEIN	0.315753	0.125	0.53125
ARSB	0.226522	0.0625	0.4375
ASAHL	0.639287	0.4375	0.9375
ATS1	0.133823	0.000976562	0.3125
ATS13	0.3191	0.125	0.53125
CARBONIC_ANHYDRASE_IV	0.40137	0.21875	0.625
CATC	0.18441	0.015625	0.375
CATHEPSIN_A	0.381351	0.1875	0.625
CATHEPSIN_S	0.366711	0.1875	0.59375
CD39	0.0876408	0.000976562	0.25
COAGULATION_FACTOR_VII	0.488696	0.28125	0.75
C2	0.502626	0.3125	0.78125
CRIS3	0.0792106	0.000976562	0.25
ENTEROKINASE	0.084521	0.000976562	0.25
WFKN1	0.137142	0.000976562	0.34375
GLUTAMATE_CARBOXYPEPTIDASE	0.232359	0.0625	0.4375
GPVI	0.239667	0.0625	0.4375
GRANULYSIN	0.593597	0.375	0.875
HPLN1	0.354045	0.15625	0.5625
IDE	0.0167237	0.000976562	0.1875
IDS	0.357098	0.15625	0.5625
KALLIKREIN_12	0.380837	0.1875	0.625
KALLIKREIN_13	0.188329	0.03125	0.375
KALLIKREIN_5	0.110357	0.000976562	0.28125
KREM2	0	0	0.125
LKHA4	0.187295	0.03125	0.375
LYVE1	0.413051	0.25	0.6875
MATN3	0.135732	0.000976562	0.3125
MEPE	0.231717	0.0625	0.4375
METAP1	0.0427553	0.000976562	0.21875
ASAH2	0.586704	0.375	0.875
NIDOGEN	0.649347	0.5	0.984375
PIGR	0.442296	0.25	0.6875
PROTEASE_NEXIN_I	0.0312551	0.000976562	0.1875
RET	0.279215	0.15625	0.5625
SARP_2	0.193695	0.03125	0.375
SEMAPHORIN_3A	0.330786	0.15625	0.5625
TRATPASE	0.235325	0.09375	0.46875
URB	0.251177	0.0625	0.4375
WFKN2	0.624054	0.46875	0.96875
AGGRECAN	0.234691	0.0625	0.4375
ANGL3	0.17797	0.015625	0.375
BGH3	0.325048	0.15625	0.5625
BGN	0.229745	0.0625	0.4375
C1R	0.369839	0.1875	0.59375
CARBONIC_ANHYDRASE_X	0.192175	0.03125	0.375
CD109	0.385576	0.1875	0.625
CD23	0.420114	0.25	0.6875
CD48	0.375738	0.1875	0.625
CD5L	0.417242	0.21875	0.625
CFC1	0.00248338	0.000976562	0.15625
CNTN2	0.419783	0.25	0.6875
CONTACTIN_4	0.607716	0.40625	0.875
CONTACTIN_5	0.383298	0.1875	0.625
CYTF	0.484972	0.28125	0.75
CYSTATIN_M	0.429758	0.3125	0.75
DLL4	0.0834889	0.000976562	0.25
FCG2A	0.865707	0.625	0.999023
FCG2B	0.70863	0.46875	0.96875
FCG3B	0.535891	0.3125	0.8125
FCGR1	0.0756347	0.000976562	0.25
FCN2	0.513482	0.3125	0.75
GFRA_1	0.340202	0.15625	0.5625
GPC2	0.0717577	0.000976562	0.25
HEPARIN_COFACTOR_II	0.732067	0.53125	0.999023
HTRA2	0.0905256	0.000976562	0.28125
IGFBP_7	0.190398	0.03125	0.40625
IL24	0.170049	0.0078125	0.375
LRIG3	0.458235	0.25	0.6875
LRP8	0.289562	0.125	0.5
LY9	0.28713	0.109375	0.5
MATN2	0.426044	0.25	0.6875
NECTIN_LIKE_PROTEIN_2	0.157446	0.0078125	0.34375
NET4	0.200921	0.03125	0.40625
PGRP_S	0.182975	0.015625	0.375
RGMB	0.330252	0.15625	0.5625
RGM_C	0.364015	0.1875	0.59375
TFPI	0.405935	0.21875	0.65625
TSP2	0.214231	0.0625	0.4375
TSP4	0.329985	0.15625	0.5625
ABL1	0.0674521	0.000976562	0.25
AMINOACYLASE_1	0.456746	0.28125	0.75
ANTITHROMBIN_III	0.330339	0.15625	0.5625
AURKB	0.247318	0.0625	0.4375
BARK1	0.0364143	0.000976562	0.21875
BMP_1	0.258021	0.09375	0.5
CAMK2A	0	0	0.125
CAMK2B	0.0726655	0.000976562	0.25
CARBONIC_ANHYDRASE_6	0.655014	0.5	0.96875
CARBONIC_ANHYDRASE_VII	0.0710011	0.000976562	0.25
CDK2_CYCLIN_A	0.0437291	0.000976562	0.21875
CDK5_P35	0.383746	0.1875	0.625
CDK8_CYCLIN_C	0.106531	0.000976562	0.28125
CHK2	0.113348	0.000976562	0.28125
CLC4K	0.158188	0.00390625	0.34375
CRDL1	0.165129	0.03125	0.40625
CSK	0.0491069	0.000976562	0.21875
CATHEPSIN_V	0.376581	0.1875	0.625
DKK_4	0.634927	0.46875	0.9375
ECM1	0.513779	0.3125	0.78125
FETUB	0.70171	0.46875	0.96875
GRANZYME_H	0	0	0.125
HCK	0.0779776	0.000976562	0.25
IL_17_RD	0.189828	0.03125	0.375
KALLIKREIN_7	0.435389	0.25	0.6875
KPCI	0.135228	0.000976562	0.3125
LYNB	0.0434017	0.000976562	0.21875
PAK3	0.307523	0.125	0.5
PAK7	0.155952	0.000976562	0.34375
PCI	0.195567	0.03125	0.40625
PIK3CA_PIK3R1	0.0374714	0.000976562	0.21875
PK3CG	0.359409	0.15625	0.5625
PKB_A_B_G	0.0352458	0.000976562	0.1875
PLK_1	0	0	0.125
RENIN	0.13256	0.000976562	0.3125
SHP_2	0.0207504	0.000976562	0.1875
STAB2	0.157786	0.00195312	0.34375
TBK1	0.0182596	0.000976562	0.1875
TCPTP	0.0819947	0.000976562	0.25
TPSB2	0.54352	0.34375	0.8125
TPSG1	0.0412878	0.000976562	0.21875
UFC1	0	0	0.125
BCL_2	0	0	0.125
BFL1	0.21611	0.03125	0.40625
BMX	0.133027	0.000976562	0.3125
BSP	0.280819	0.09375	0.5
BTK	0.0702068	0.000976562	0.25
CAMK1D	0.395157	0.1875	0.625
CAMK2D	0.0693913	0.000976562	0.25
CARBONIC_ANHYDRASE_XIII	0.159089	0.00390625	0.34375
CD30_LIGAND	0.431969	0.21875	0.65625
CDK1_CYCLIN_B	0.214033	0.03125	0.40625
CHYMASE	0.11343	0.000976562	0.28125
CSK21	0	0	0.125
EPHA1	0.437635	0.25	0.6875
EPHA3	0.127698	0.000976562	0.3125
FN1_3	0.235011	0.0625	0.4375
FN1_4	0.241013	0.0625	0.4375
FLT_3	0.0312428	0.000976562	0.1875
FSTL3	0.258981	0.09375	0.5
GRANZYME_A	0.454289	0.25	0.6875
GSK_3_ALPHA_BETA	0.0485821	0.000976562	0.21875
HIPK3	0.0747442	0.000976562	0.25
IL_15_RA	0.289199	0.125	0.5
IL_18_RA	0.511172	0.3125	0.75
IL_8	0.220827	0.0625	0.4375
IR	0.594048	0.375	0.875
KALLISTATIN	0.447549	0.28125	0.71875
KALLIKREIN_6	0.204839	0.03125	0.40625
LCK	0.075135	0.000976562	0.25
LYN	0.0561307	0.000976562	0.21875
PERIOSTIN	0.213543	0.0625	0.4375
PDGF_RB	0.782155	0.53125	0.999023
PGCB	0.664093	0.46875	0.9375
PRKACA	0.0402328	0.000976562	0.21875
RPS6KA3	0	0	0.125
SE_SELECTIN	0.729492	0.53125	0.999023
STK16	0.200806	0.03125	0.375
SURVIVIN	0.14307	0.000976562	0.3125
THROMBOPOIETIN_RECEPTOR	0.105563	0.000976562	0.28125
THROMBOSPONDIN_1	0.356313	0.15625	0.5625
TRKA	0	0	0.125
TRY3	0.0793004	0.000976562	0.25
DUS3	0.0584377	0.000976562	0.21875
XPNPEP1	0	0	0.125
ANGIOTENSINOGEN	0.340571	0.1875	0.59375
B2_MICROGLOBULIN	0.307912	0.125	0.53125
B_ECGF	0.159551	0.00390625	0.34375
BLC	0.253675	0.0625	0.4375
CATALASE	0.242867	0.09375	0.46875
CNTF	0.219698	0.03125	0.40625
FGF_17	0.0735789	0.000976562	0.25
GCP_2	0.325256	0.125	0.53125
IFN_AA	0.112733	0.000976562	0.28125
IL_17B	0.193249	0.03125	0.375
INTEGRIN_A1B1	0.215678	0.03125	0.40625
LEAP_1	0.167365	0.0078125	0.375
LYMPHOTOXIN_A1_B2	0.28137	0.125	0.5
LYMPHOTOXIN_A2_B1	0.186576	0.03125	0.375
MDC	0.487806	0.34375	0.8125
MIP_5	0.848993	0.625	0.999023
PROTEINASE_3	0.455813	0.25	0.6875
SDF_1	0.194092	0.03125	0.40625
TAFI	0.689112	0.46875	0.9375
TARC	0.480979	0.28125	0.71875
TGF_B3	0.428821	0.21875	0.65625
TSH	0.461943	0.25	0.6875
VASOACTIVE_INTESTINAL_P	0.00559371	0	0.000976562
CD40_LIGAND__SOLUBLE	0.00474498	0	0.000976562
DKK1	0.573882	0.34375	0.8125
DOPA_DECARBOXYLASE	0.281306	0.09375	0.5
ADIPONECTIN	0.335697	0.1875	0.59375
A1_ANTITRYPSIN	0.266279	0.09375	0.46875
A2_HS_GLYCOPROTEIN	0.375208	0.1875	0.59375
ARYLSULFATASE_A	0.418497	0.21875	0.625
BASI	0.132868	0.000976562	0.3125
BMP10	0.30489	0.125	0.53125
CADHERIN_6	0.193699	0.03125	0.375
CAMK1	0.414511	0.21875	0.65625
CASPASE_3	0	0	0.125
CATE	0	0	0.125
CHITOTRIOSIDASE_1	0.343035	0.1875	0.625
CHL1	0.510526	0.34375	0.8125
CLC7A	0.0970445	0.000976562	0.28125
MASP3	0.20146	0.03125	0.40625
DISCOIDIN_DOMAIN_RECEPTOR_2	0.140237	0.000976562	0.3125
DKK3	0.281887	0.15625	0.5625
DPP2	0.0593679	0.000976562	0.21875
ENDOTHELIN_CONVERTING_1	0.583755	0.375	0.84375
EPHB4	0.181943	0.015625	0.375
FCN1	0.535166	0.3125	0.78125
GNS	0.422812	0.21875	0.65625
HGFA	0.746095	0.5	0.999023
IL22RA1	0.0485408	0.000976562	0.21875
LGMN	0.306921	0.125	0.53125
LY86	0.156808	0.00195312	0.34375
MARAPSIN	0.0107418	0.000976562	0.1875
MMEL2	0.109169	0.000976562	0.28125
MP2K2	0.448115	0.25	0.6875
MRCKB	0.0785878	0.000976562	0.25
NECTIN_LIKE_PROTEIN_1	0.134557	0.000976562	0.3125
NID2	0.523546	0.34375	0.8125
OBCAM	0.242506	0.0625	0.4375
OCAD1	0.127779	0.000976562	0.3125
OLR1	0.4075	0.21875	0.625
RAP	0.565216	0.375	0.8125
SLAF5	0.216949	0.03125	0.40625
SLIK1	0	0	0.125
SOGGY_1	0.115093	0.000976562	0.3125
TEC	0.0718247	0.000976562	0.25
TLR4_MD_2_COMPLEX	0.232068	0.0625	0.4375
VEGF_SR2	0.558181	0.375	0.875
BMPER	0	0	0.125
CADHERIN_12	0.0221844	0.000976562	0.1875
CALCINEURIN_B_A	0.201131	0.03125	0.40625
COMPLEMENT_FACTOR_H_5	0.597594	0.375	0.875
IGF_II_RECEPTOR	0.82481	0.5625	0.999023
KALLIKREIN_14	0.329598	0.15625	0.5625
MACROPHAGE_SCAVENGER	0.169311	0.0078125	0.375
MFRP	0.0971401	0.000976562	0.28125
ALBUMIN	0.175255	0.03125	0.40625
A2_MACROGLOBULIN	0.202228	0.03125	0.40625
ALT	0.219626	0.0625	0.4375
ANGIOSTATIN	0.384302	0.21875	0.625
CK_MB	0.291696	0.1875	0.59375
P27KIP1	0.338967	0.15625	0.5625
BNP_32	0.0963021	0.000976562	0.28125
PYY	0.315128	0.125	0.5625
SECRETIN	0.0845718	0.000976562	0.25
TNR4	0	0	0.125
CSF_1	0.135327	0.000976562	0.3125
ACTIVATED_PROTEIN_C	0.0444139	0.000976562	0.21875
COX_2	0.13089	0.000976562	0.3125
STX1A	0.332131	0.15625	0.5625
STIE_2	0.323719	0.15625	0.5625
ADAM_9	0.0450184	0.000976562	0.21875
ANGL4	0.114529	0.000976562	0.3125
CADHERIN_2	0.0697951	0.000976562	0.25
CARBONIC_ANHYDRASE_9	0	0	0.125
CARBONIC_ANHYDRASE_III	0.360565	0.1875	0.625
CK_BB	0	0	0.125
CYSTATIN_S	0.311671	0.125	0.53125
CYTD	0.44249	0.28125	0.75
ENDOCAN	0.288835	0.125	0.53125
EPHA5	0.224166	0.0625	0.4375
FGF23	0.186224	0.03125	0.375
FGFR_2	0.017841	0.000976562	0.1875
FGFR_3	0.00461169	0	0.000976562
FGR	0.00537767	0.000976562	0.15625
FYN	0.0608009	0.000976562	0.21875
IL_12_RB2	0.0287457	0.000976562	0.1875
KPCT	0.147168	0.000976562	0.34375
MAPK2	0.158108	0.00195312	0.34375
MAPK5	0.0640057	0.000976562	0.25
MAPKAPK3	0.041038	0.000976562	0.21875
MATK	0	0	0.125
MK08	0.158329	0.00195312	0.34375
PAK6	0.0727788	0.000976562	0.25
PDGF_CC	0	0	0.125
PTEN	0.166188	0.0078125	0.34375
PTK6	0.0494934	0.000976562	0.21875
TLR2	0.212843	0.03125	0.40625
UFM1	0	0	0.125
AIP	0.267919	0.09375	0.46875
CYCLOPHILIN_A	0.0929732	0.000976562	0.28125
DLRB1	0.125794	0.000976562	0.3125
ETHE1	0.29331	0.09375	0.5
GAPDH__LIVER	0.191578	0.03125	0.375
HSP_40	0.0560459	0.000976562	0.21875
MDHC	0.152775	0.00390625	0.34375
NACA	0	0	0.125
PEROXIREDOXIN_1	0.0794005	0.000976562	0.25
PPAC	0.538913	0.3125	0.78125
PSA1	0.183878	0.015625	0.375
PSA6	0.0101601	0.000976562	0.1875
RS7	0	0	0.125
RSK_LIKE_PROTEIN_KINASE	0	0	0.125
SBDS	0.0643782	0.000976562	0.25
SE6L2	0.0149407	0.000976562	0.1875
SGTA	0.220565	0.046875	0.4375
TCTP	0.053152	0.000976562	0.21875
TMA	0.142496	0.000976562	0.3125
UB2L3	0.05387	0.000976562	0.21875
ARI3A	0	0	0.125
CAMKK_ALPHA	0	0	0.125
CDC37	0	0	0.125
DLC8	0.0528254	0.000976562	0.21875
IMB1	0	0	0.125
ING1	0.0902158	0.000976562	0.25
LAMIN_B1	0	0	0.125
LDH_H_1	0.19217	0.03125	0.375
MBD4	0.0575316	0.000976562	0.21875
MESOTHELIN	0.154942	0.000976562	0.34375
NAGK	0.348666	0.1875	0.59375
PHOSPHOGLYCERATE_MUTASE_1	0.0472294	0.000976562	0.21875
PLPP	0	0	0.125
PSD7	0	0	0.125
SKP1	0.0139	0.000976562	0.1875
SORTING_NEXIN_4	0.0788332	0.000976562	0.25
UBE2N	0.0185916	0.000976562	0.1875
DISCOIDIN_DOMAIN_RECEPTOR_1	0.0539275	0.000976562	0.21875
FGF_4	0	0	0.125
HSP_70	0.275354	0.09375	0.5
SRAGE	0.58161	0.375	0.84375
BPI	0.369165	0.1875	0.59375
C6	0.398566	0.21875	0.625
EOTAXIN_2	0.159925	0.00390625	0.34375
FACTOR_B	0.271499	0.125	0.5
FGF_6	0.0425136	0.000976562	0.21875
FIBRONECTIN	0.137178	0.000976562	0.3125
FST	0.0380876	0	0.000976562
GRANZYME_B	0.185238	0.015625	0.375
HB_EGF	0.0755376	0.000976562	0.25
IGE	0.347641	0.15625	0.5625
IL_17D	0.0105918	0.000976562	0.1875
IL_17E	0.629625	0.40625	0.90625
IL_20	0.0713165	0.000976562	0.25
IL_6_SRA	0.600396	0.375	0.875
IL_7	0.105885	0.000976562	0.28125
IP_10	0.248656	0.0625	0.4375
LYMPHOTACTIN	0.0280492	0.000976562	0.1875
MCP_4	0.109526	0.000976562	0.28125
NEUROTROPHIN_3	0.301097	0.125	0.5
NEUROTROPHIN_5	0.0511229	0.000976562	0.21875
PAPP_A	0.499125	0.28125	0.75
PDGF_BB	0.23151	0.0625	0.4375
PLASMIN	0.125891	0.000976562	0.3125
PLASMINOGEN	0.599855	0.40625	0.875
PREKALLIKREIN	0.802198	0.59375	0.999023
ALPHA_1_ANTICHYMOTRYPSIN	0.463137	0.25	0.6875
P_SELECTIN	0.643234	0.4375	0.9375
TENASCIN	0.717597	0.5	0.984375
TGF_B2	0.0953914	0.000976562	0.28125
THROMBIN	0.253336	0.09375	0.46875
UPA	0.0689935	0.000976562	0.25
FACTOR_H	0.358258	0.1875	0.625
MMP_2	0.542556	0.34375	0.8125
TRANSFERRIN	0.411615	0.21875	0.625
HISTONE_H2A_Z	0.484059	0.28125	0.71875
THYROGLOBULIN	0.145645	0.000976562	0.34375
X_14_3_3	0.0626075	0.000976562	0.25
X_4EBP2	0	0	0.125
X_6_PHOSPHOGLUCONATE_DEHYD	0.297488	0.125	0.5
AFLATOXIN_B1_ALDEHYDE	0.173351	0.015625	0.375
AK1A1	0.231388	0.0625	0.4375
AN32B	0.241625	0.0625	0.4375
COFILIN_1	0	0	0.125
DRG_1	0.0175538	0.000976562	0.1875
EP15R	0	0	0.125
ERAB	0.121158	0.000976562	0.3125
FER	0.0735292	0.000976562	0.25
HNRPQ	0.155214	0.000976562	0.34375
IF4G2	0.0148447	0	0.000976562
IGF_I_SR	0.314073	0.15625	0.5625
IL_1_R4	0.40146	0.25	0.6875
LCMT1	0.250273	0.09375	0.46875
LIN7B	0.0615106	0.000976562	0.21875
M2_PK	0.139437	0.000976562	0.3125
MDM2	0.0689886	0.000976562	0.25
NCAM_L1	0.432926	0.25	0.6875
NDP_KINASE_B	0.0547873	0.000976562	0.21875
NSF1C	0.00886461	0.000976562	0.1875
NUDC3	0	0	0.125
PA2G4	0.0316488	0.000976562	0.1875
PARAOXONASE_1	0.0848043	0.000976562	0.25
PESC	0.171383	0.015625	0.375
PFD5	0.0275416	0.000976562	0.1875
PHI	0.124873	0.000976562	0.3125
PROSTATIC_BINDING_PROTEIN	0.108741	0.000976562	0.28125
PROTEIN_DISULFIDE_ISOMERASE	0.200624	0.03125	0.40625
PSA2	0.0472355	0.000976562	0.21875
RAN	0.188873	0.03125	0.375
RBM39	0	0	0.125
SNAA	0.0290034	0.000976562	0.1875
SPHINGOSINE_KINASE_1	0.0230814	0.000976562	0.1875
SPONDIN_1	0.308685	0.15625	0.5625
THYMIDINE_KINASE	0.0522536	0.000976562	0.21875
TRANSCRIPTION_FACTOR	0.141563	0.000976562	0.3125
TRANSKETOLASE	0.103652	0.000976562	0.28125
TRIOSEPHOSPHATE_ISOMERASE	0.104868	0.000976562	0.28125
XTP3A	0.312896	0.15625	0.5625
PTP_1C	0.0932274	0.000976562	0.28125
AMNLS	0	0	0.125
CYTT	0.585253	0.40625	0.875
BOC	0.344325	0.15625	0.5625
CLC1B	0.240966	0.0625	0.4375
SAA	0.798124	0.5625	0.999023
CRP	0.299185	0.15625	0.5625
SICAM_1	0.676627	0.4375	0.9375
DAPK2	0.012753	0	0.000976562
DYRK3	0.0849692	0.000976562	0.25
MIC_1	0.328879	0.21875	0.65625
DHH	0.0105503	0	0.000976562
FGF_12	0.112177	0.000976562	0.28125
FGF_16	0	0	0.125
FGF_8A	0	0	0.125
IFN_LAMBDA_1	0	0	0.125
IFN_LAMBDA_2	0.105324	0.000976562	0.28125
MSP	0.695104	0.46875	0.96875
SLPI	0.179864	0.03125	0.375
SP_D	0.510512	0.3125	0.75
ADAM12	0.0242022	0.000976562	0.1875
BCL2_LIKE_1_PROTEIN	0	0	0.125
CHST2	0.0998889	0.000976562	0.28125
CHST6	0.135377	0.000976562	0.3125
COLLECTIN_KIDNEY_1	0.514441	0.3125	0.78125
ENPP7	0.543591	0.3125	0.8125
ENTP3	0.191569	0.03125	0.375
ENTP5	0.430778	0.21875	0.65625
FCRL3	0.323435	0.125	0.53125
GREM1	0.260096	0.09375	0.46875
HNRNP_A_B	0.133593	0.000976562	0.3125
LRRT1	0	0	0.125
LRRT3	0.219876	0.03125	0.40625
MFGM	0.315846	0.15625	0.5625
PCSK7	0.441259	0.25	0.6875
PDPK1	0	0	0.125
SIALOADHESIN	0.0821875	0.000976562	0.25
SPARCL1	0.52256	0.3125	0.78125
SPHK2	0.220163	0.03125	0.40625
ST4S6	0.314882	0.125	0.53125
TGM3	0.298509	0.125	0.5
TROPOMYOSIN_2	0.432581	0.25	0.6875
UBIQUITIN	0.106002	0.000976562	0.28125
ZAP70	0.459878	0.25	0.6875
C1_ESTERASE_INHIBITOR	0.387007	0.21875	0.625
C3B	0.0644736	0.000976562	0.25
C4	0.504759	0.3125	0.75
C5B__6_COMPLEX	0.407392	0.21875	0.625
FGF7	0.194598	0.03125	0.375
IL_3_RA	0.040121	0.000976562	0.21875
IL_5_RA	0.613164	0.375	0.875
IL_11	0	0	0.125
KININOGEN__HMW	0.331267	0.15625	0.5625
MMP_12	0.233552	0.09375	0.5
NCAM_120	0.490156	0.34375	0.8125
PDGF_AA	0.27807	0.09375	0.5
SCGF_ALPHA	0.660635	0.4375	0.9375
ATS15	0.173609	0.015625	0.375
BSSP4	0.298661	0.125	0.5625
BST1	0.977269	0.71875	0.999023
CBX5	0.241521	0.0625	0.4375
CDON	0.530073	0.34375	0.8125
CLUSTERIN	0.433485	0.25	0.6875
CONA1	0	0	0.125
CTAP_III	0.264539	0.09375	0.46875
DNAJ_HOMOLOG	0.201196	0.03125	0.40625
EMR2	0.436035	0.25	0.6875
FLRT1	0.0307596	0	0.0322266
FUCOSYLTRANSFERASE_3	0.444049	0.25	0.6875
FUT5	0.672425	0.4375	0.9375
GP114	0	0	0.125
HDGR2	0.347219	0.15625	0.5625
IL_34	0.328465	0.15625	0.5625
KIRR3	0.186097	0.03125	0.375
KYNU	0.424097	0.21875	0.65625
LIVIN_B	0.0297881	0.000976562	0.1875
NXPH1	0.202703	0.03125	0.40625
PLCG1	0.234937	0.0625	0.4375
PLXC1	0.366976	0.1875	0.59375
RSPO2	0.228183	0.0625	0.4375
SH21A	0.0987235	0.000976562	0.28125
SLIK5	0.609768	0.4375	0.9375
SORC2	0	0	0.125
PH	0.521888	0.34375	0.8125
IL_6	0.215485	0.046875	0.4375
X_3HIDH	0	0	0.125
GM_CSF	0	0	0.125
TNF_B	0	0	0.125
X_41	0	0	0.125
X_17_BETA_HSD_1	0.119061	0.000976562	0.3125
APO_D	0.49446	0.28125	0.75
IL_3	0	0	0.125
PPIB	0	0	0.125
[truncated: 404 more rows]

## Sheet: Table S4
Table S4: estimated genetic correlations between proteins estimated in the JHS dataset, fron analysis adjusted to age, sex and BMI.
[truncated: 81,407 more rows]

[truncated: 4 more sheets: Table S5, Table S6, Table S7, Table S8]
